# Supplementary material for: Quantifying the Impact of Human Leukocyte Antigen on the Human Gut Microbiota
Source: mSphere. 2021 Aug 11;6(4):e00476-21. doi: 10.1128/mSphere.00476-21 (PMC8386457; doi:10.1128/mSphere.00476-21)
Supplement: TABLE S1 [file msphere.00476-21-st001.xlsx]

## Sheet: HLA-A
HLA-alleles	HLA-A01:01	HLA-A01:02	HLA-A01:03	HLA-A01:06	HLA-A01:07	HLA-A01:08	HLA-A01:09	HLA-A01:10	HLA-A01:12	HLA-A01:13	HLA-A01:14	HLA-A01:17	HLA-A01:19	HLA-A01:20	HLA-A01:21	HLA-A01:23	HLA-A01:24	HLA-A01:25	HLA-A01:26	HLA-A01:28	HLA-A01:29	HLA-A01:30	HLA-A01:32	HLA-A01:33	HLA-A01:35	HLA-A01:36	HLA-A01:37	HLA-A01:38	HLA-A01:39	HLA-A01:40	HLA-A01:41	HLA-A01:42	HLA-A01:43	HLA-A01:44	HLA-A01:45	HLA-A01:46	HLA-A01:47	HLA-A01:48	HLA-A01:49	HLA-A01:50	HLA-A01:51	HLA-A01:54	HLA-A01:55	HLA-A01:58	HLA-A01:59	HLA-A01:60	HLA-A01:61	HLA-A01:62	HLA-A01:63
HLA-A01:01	1	0.6711	0.9174	0.6555	0.8672	0.8932	1	0.8063	0.5203	0.4564	0.8863	0.8782	0.5203	0.6714	0.8535	0.8687	1	0.8389	0.8801	0.5029	1	0.213	1	1	1	1	1	1	1	1	1	1	0.8704	1	1	1	1	1	1	0.8123	0.7014	1	1	1	1	0.9427	1	1	1
HLA-A01:02	0.6711	1	0.6564	0.6548	0.6763	0.6834	0.6711	0.7157	0.5596	0.3808	0.694	0.6342	0.5596	0.7584	0.7	0.6994	0.6711	0.6786	0.7	0.4175	0.6711	0.1559	0.6711	0.6711	0.6711	0.6711	0.6711	0.6711	0.6711	0.6711	0.6711	0.6711	0.7438	0.6711	0.6711	0.6711	0.6711	0.6711	0.6711	0.5919	0.6383	0.6711	0.6711	0.6711	0.6711	0.6662	0.6711	0.6711	0.6711
HLA-A01:03	0.9174	0.6564	1	0.6611	0.8817	0.8867	0.9174	0.7928	0.5284	0.4412	0.8705	0.8864	0.5284	0.6848	0.8625	0.8785	0.9174	0.8383	0.8666	0.4802	0.9174	0.2421	0.9174	0.9174	0.9174	0.9174	0.9174	0.9174	0.9174	0.9174	0.9174	0.9174	0.84	0.9174	0.9174	0.9174	0.9174	0.9174	0.9174	0.8661	0.7316	0.9174	0.9174	0.9174	0.9174	0.9317	0.9174	0.9174	0.9174
HLA-A01:06	0.6555	0.6548	0.6611	1	0.7027	0.7084	0.6555	0.7743	0.7195	0.4425	0.6979	0.6876	0.7195	0.6323	0.7372	0.7024	0.6555	0.7655	0.7333	0.4687	0.6555	0.1888	0.6555	0.6555	0.6555	0.6555	0.6555	0.6555	0.6555	0.6555	0.6555	0.6555	0.6782	0.6555	0.6555	0.6555	0.6555	0.6555	0.6555	0.6079	0.6234	0.6555	0.6555	0.6555	0.6555	0.666	0.6555	0.6555	0.6555
HLA-A01:07	0.8672	0.6763	0.8817	0.7027	1	0.8929	0.8672	0.8455	0.5735	0.4365	0.8928	0.8643	0.5735	0.7045	0.8925	0.9261	0.8672	0.8636	0.897	0.4742	0.8672	0.2337	0.8672	0.8672	0.8672	0.8672	0.8672	0.8672	0.8672	0.8672	0.8672	0.8672	0.8203	0.8672	0.8672	0.8672	0.8672	0.8672	0.8672	0.8122	0.7212	0.8672	0.8672	0.8672	0.8672	0.8891	0.8672	0.8672	0.8672
HLA-A01:08	0.8932	0.6834	0.8867	0.7084	0.8929	1	0.8932	0.8563	0.5669	0.4573	0.9218	0.886	0.5669	0.6869	0.8851	0.8755	0.8932	0.8945	0.9133	0.4983	0.8932	0.2166	0.8932	0.8932	0.8932	0.8932	0.8932	0.8932	0.8932	0.8932	0.8932	0.8932	0.8575	0.8932	0.8932	0.8932	0.8932	0.8932	0.8932	0.7918	0.7005	0.8932	0.8932	0.8932	0.8932	0.9004	0.8932	0.8932	0.8932
HLA-A01:09	1	0.6711	0.9174	0.6555	0.8672	0.8932	1	0.8063	0.5203	0.4564	0.8863	0.8782	0.5203	0.6714	0.8535	0.8687	1	0.8389	0.8801	0.5029	1	0.213	1	1	1	1	1	1	1	1	1	1	0.8704	1	1	1	1	1	1	0.8123	0.7014	1	1	1	1	0.9427	1	1	1
HLA-A01:10	0.8063	0.7157	0.7928	0.7743	0.8455	0.8563	0.8063	1	0.6227	0.4469	0.8578	0.7951	0.6227	0.6866	0.8661	0.8449	0.8063	0.8661	0.8965	0.4874	0.8063	0.1879	0.8063	0.8063	0.8063	0.8063	0.8063	0.8063	0.8063	0.8063	0.8063	0.8063	0.8108	0.8063	0.8063	0.8063	0.8063	0.8063	0.8063	0.7103	0.6779	0.8063	0.8063	0.8063	0.8063	0.8137	0.8063	0.8063	0.8063
HLA-A01:12	0.5203	0.5596	0.5284	0.7195	0.5735	0.5669	0.5203	0.6227	1	0.3921	0.5673	0.5423	1	0.543	0.5921	0.5727	0.5203	0.5971	0.5871	0.4133	0.5203	0.1722	0.5203	0.5203	0.5203	0.5203	0.5203	0.5203	0.5203	0.5203	0.5203	0.5203	0.5323	0.5203	0.5203	0.5203	0.5203	0.5203	0.5203	0.49	0.5245	0.5203	0.5203	0.5203	0.5203	0.5321	0.5203	0.5203	0.5203
HLA-A01:13	0.4564	0.3808	0.4412	0.4425	0.4365	0.4573	0.4564	0.4469	0.3921	1	0.4528	0.4641	0.3921	0.3576	0.4327	0.4308	0.4564	0.475	0.4525	0.8108	0.4564	0.132	0.4564	0.4564	0.4564	0.4564	0.4564	0.4564	0.4564	0.4564	0.4564	0.4564	0.4462	0.4564	0.4564	0.4564	0.4564	0.4564	0.4564	0.4278	0.3702	0.4564	0.4564	0.4564	0.4564	0.4508	0.4564	0.4564	0.4564
HLA-A01:14	0.8863	0.694	0.8705	0.6979	0.8928	0.9218	0.8863	0.8578	0.5673	0.4528	1	0.8502	0.5673	0.6817	0.8655	0.8825	0.8863	0.8777	0.9094	0.4971	0.8863	0.2116	0.8863	0.8863	0.8863	0.8863	0.8863	0.8863	0.8863	0.8863	0.8863	0.8863	0.8393	0.8863	0.8863	0.8863	0.8863	0.8863	0.8863	0.7795	0.6844	0.8863	0.8863	0.8863	0.8863	0.8882	0.8863	0.8863	0.8863
HLA-A01:17	0.8782	0.6342	0.8864	0.6876	0.8643	0.886	0.8782	0.7951	0.5423	0.4641	0.8502	1	0.5423	0.6632	0.8494	0.8371	0.8782	0.86	0.8537	0.4973	0.8782	0.2388	0.8782	0.8782	0.8782	0.8782	0.8782	0.8782	0.8782	0.8782	0.8782	0.8782	0.8229	0.8782	0.8782	0.8782	0.8782	0.8782	0.8782	0.8438	0.699	0.8782	0.8782	0.8782	0.8782	0.8838	0.8782	0.8782	0.8782
HLA-A01:19	0.5203	0.5596	0.5284	0.7195	0.5735	0.5669	0.5203	0.6227	1	0.3921	0.5673	0.5423	1	0.543	0.5921	0.5727	0.5203	0.5971	0.5871	0.4133	0.5203	0.1722	0.5203	0.5203	0.5203	0.5203	0.5203	0.5203	0.5203	0.5203	0.5203	0.5203	0.5323	0.5203	0.5203	0.5203	0.5203	0.5203	0.5203	0.49	0.5245	0.5203	0.5203	0.5203	0.5203	0.5321	0.5203	0.5203	0.5203
HLA-A01:20	0.6714	0.7584	0.6848	0.6323	0.7045	0.6869	0.6714	0.6866	0.543	0.3576	0.6817	0.6632	0.543	1	0.7211	0.7141	0.6714	0.6726	0.6901	0.3869	0.6714	0.2392	0.6714	0.6714	0.6714	0.6714	0.6714	0.6714	0.6714	0.6714	0.6714	0.6714	0.726	0.6714	0.6714	0.6714	0.6714	0.6714	0.6714	0.6555	0.7265	0.6714	0.6714	0.6714	0.6714	0.68	0.6714	0.6714	0.6714
HLA-A01:21	0.8535	0.7	0.8625	0.7372	0.8925	0.8851	0.8535	0.8661	0.5921	0.4327	0.8655	0.8494	0.5921	0.7211	1	0.8949	0.8535	0.8758	0.9208	0.4693	0.8535	0.2244	0.8535	0.8535	0.8535	0.8535	0.8535	0.8535	0.8535	0.8535	0.8535	0.8535	0.8456	0.8535	0.8535	0.8535	0.8535	0.8535	0.8535	0.7789	0.7369	0.8535	0.8535	0.8535	0.8535	0.8681	0.8535	0.8535	0.8535
HLA-A01:23	0.8687	0.6994	0.8785	0.7024	0.9261	0.8755	0.8687	0.8449	0.5727	0.4308	0.8825	0.8371	0.5727	0.7141	0.8949	1	0.8687	0.8563	0.8998	0.4704	0.8687	0.225	0.8687	0.8687	0.8687	0.8687	0.8687	0.8687	0.8687	0.8687	0.8687	0.8687	0.8314	0.8687	0.8687	0.8687	0.8687	0.8687	0.8687	0.7953	0.7375	0.8687	0.8687	0.8687	0.8687	0.8883	0.8687	0.8687	0.8687
HLA-A01:24	1	0.6711	0.9174	0.6555	0.8672	0.8932	1	0.8063	0.5203	0.4564	0.8863	0.8782	0.5203	0.6714	0.8535	0.8687	1	0.8389	0.8801	0.5029	1	0.213	1	1	1	1	1	1	1	1	1	1	0.8704	1	1	1	1	1	1	0.8123	0.7014	1	1	1	1	0.9427	1	1	1
HLA-A01:25	0.8389	0.6786	0.8383	0.7655	0.8636	0.8945	0.8389	0.8661	0.5971	0.475	0.8777	0.86	0.5971	0.6726	0.8758	0.8563	0.8389	1	0.9082	0.5129	0.8389	0.2101	0.8389	0.8389	0.8389	0.8389	0.8389	0.8389	0.8389	0.8389	0.8389	0.8389	0.8265	0.8389	0.8389	0.8389	0.8389	0.8389	0.8389	0.7561	0.6873	0.8389	0.8389	0.8389	0.8389	0.8462	0.8389	0.8389	0.8389
HLA-A01:26	0.8801	0.7	0.8666	0.7333	0.897	0.9133	0.8801	0.8965	0.5871	0.4525	0.9094	0.8537	0.5871	0.6901	0.9208	0.8998	0.8801	0.9082	1	0.4944	0.8801	0.2056	0.8801	0.8801	0.8801	0.8801	0.8801	0.8801	0.8801	0.8801	0.8801	0.8801	0.8511	0.8801	0.8801	0.8801	0.8801	0.8801	0.8801	0.7636	0.7026	0.8801	0.8801	0.8801	0.8801	0.8845	0.8801	0.8801	0.8801
HLA-A01:28	0.5029	0.4175	0.4802	0.4687	0.4742	0.4983	0.5029	0.4874	0.4133	0.8108	0.4971	0.4973	0.4133	0.3869	0.4693	0.4704	0.5029	0.5129	0.4944	1	0.5029	0.1314	0.5029	0.5029	0.5029	0.5029	0.5029	0.5029	0.5029	0.5029	0.5029	0.5029	0.4876	0.5029	0.5029	0.5029	0.5029	0.5029	0.5029	0.464	0.4003	0.5029	0.5029	0.5029	0.5029	0.494	0.5029	0.5029	0.5029
HLA-A01:29	1	0.6711	0.9174	0.6555	0.8672	0.8932	1	0.8063	0.5203	0.4564	0.8863	0.8782	0.5203	0.6714	0.8535	0.8687	1	0.8389	0.8801	0.5029	1	0.213	1	1	1	1	1	1	1	1	1	1	0.8704	1	1	1	1	1	1	0.8123	0.7014	1	1	1	1	0.9427	1	1	1
HLA-A01:30	0.213	0.1559	0.2421	0.1888	0.2337	0.2166	0.213	0.1879	0.1722	0.132	0.2116	0.2388	0.1722	0.2392	0.2244	0.225	0.213	0.2101	0.2056	0.1314	0.213	1	0.213	0.213	0.213	0.213	0.213	0.213	0.213	0.213	0.213	0.213	0.1986	0.213	0.213	0.213	0.213	0.213	0.213	0.2853	0.2756	0.213	0.213	0.213	0.213	0.2252	0.213	0.213	0.213
HLA-A01:32	1	0.6711	0.9174	0.6555	0.8672	0.8932	1	0.8063	0.5203	0.4564	0.8863	0.8782	0.5203	0.6714	0.8535	0.8687	1	0.8389	0.8801	0.5029	1	0.213	1	1	1	1	1	1	1	1	1	1	0.8704	1	1	1	1	1	1	0.8123	0.7014	1	1	1	1	0.9427	1	1	1
HLA-A01:33	1	0.6711	0.9174	0.6555	0.8672	0.8932	1	0.8063	0.5203	0.4564	0.8863	0.8782	0.5203	0.6714	0.8535	0.8687	1	0.8389	0.8801	0.5029	1	0.213	1	1	1	1	1	1	1	1	1	1	0.8704	1	1	1	1	1	1	0.8123	0.7014	1	1	1	1	0.9427	1	1	1
HLA-A01:35	1	0.6711	0.9174	0.6555	0.8672	0.8932	1	0.8063	0.5203	0.4564	0.8863	0.8782	0.5203	0.6714	0.8535	0.8687	1	0.8389	0.8801	0.5029	1	0.213	1	1	1	1	1	1	1	1	1	1	0.8704	1	1	1	1	1	1	0.8123	0.7014	1	1	1	1	0.9427	1	1	1
HLA-A01:36	1	0.6711	0.9174	0.6555	0.8672	0.8932	1	0.8063	0.5203	0.4564	0.8863	0.8782	0.5203	0.6714	0.8535	0.8687	1	0.8389	0.8801	0.5029	1	0.213	1	1	1	1	1	1	1	1	1	1	0.8704	1	1	1	1	1	1	0.8123	0.7014	1	1	1	1	0.9427	1	1	1
HLA-A01:37	1	0.6711	0.9174	0.6555	0.8672	0.8932	1	0.8063	0.5203	0.4564	0.8863	0.8782	0.5203	0.6714	0.8535	0.8687	1	0.8389	0.8801	0.5029	1	0.213	1	1	1	1	1	1	1	1	1	1	0.8704	1	1	1	1	1	1	0.8123	0.7014	1	1	1	1	0.9427	1	1	1
HLA-A01:38	1	0.6711	0.9174	0.6555	0.8672	0.8932	1	0.8063	0.5203	0.4564	0.8863	0.8782	0.5203	0.6714	0.8535	0.8687	1	0.8389	0.8801	0.5029	1	0.213	1	1	1	1	1	1	1	1	1	1	0.8704	1	1	1	1	1	1	0.8123	0.7014	1	1	1	1	0.9427	1	1	1
HLA-A01:39	1	0.6711	0.9174	0.6555	0.8672	0.8932	1	0.8063	0.5203	0.4564	0.8863	0.8782	0.5203	0.6714	0.8535	0.8687	1	0.8389	0.8801	0.5029	1	0.213	1	1	1	1	1	1	1	1	1	1	0.8704	1	1	1	1	1	1	0.8123	0.7014	1	1	1	1	0.9427	1	1	1
HLA-A01:40	1	0.6711	0.9174	0.6555	0.8672	0.8932	1	0.8063	0.5203	0.4564	0.8863	0.8782	0.5203	0.6714	0.8535	0.8687	1	0.8389	0.8801	0.5029	1	0.213	1	1	1	1	1	1	1	1	1	1	0.8704	1	1	1	1	1	1	0.8123	0.7014	1	1	1	1	0.9427	1	1	1
HLA-A01:41	1	0.6711	0.9174	0.6555	0.8672	0.8932	1	0.8063	0.5203	0.4564	0.8863	0.8782	0.5203	0.6714	0.8535	0.8687	1	0.8389	0.8801	0.5029	1	0.213	1	1	1	1	1	1	1	1	1	1	0.8704	1	1	1	1	1	1	0.8123	0.7014	1	1	1	1	0.9427	1	1	1
HLA-A01:42	1	0.6711	0.9174	0.6555	0.8672	0.8932	1	0.8063	0.5203	0.4564	0.8863	0.8782	0.5203	0.6714	0.8535	0.8687	1	0.8389	0.8801	0.5029	1	0.213	1	1	1	1	1	1	1	1	1	1	0.8704	1	1	1	1	1	1	0.8123	0.7014	1	1	1	1	0.9427	1	1	1
HLA-A01:43	0.8704	0.7438	0.84	0.6782	0.8203	0.8575	0.8704	0.8108	0.5323	0.4462	0.8393	0.8229	0.5323	0.726	0.8456	0.8314	0.8704	0.8265	0.8511	0.4876	0.8704	0.1986	0.8704	0.8704	0.8704	0.8704	0.8704	0.8704	0.8704	0.8704	0.8704	0.8704	1	0.8704	0.8704	0.8704	0.8704	0.8704	0.8704	0.7521	0.7067	0.8704	0.8704	0.8704	0.8704	0.8519	0.8704	0.8704	0.8704
HLA-A01:44	1	0.6711	0.9174	0.6555	0.8672	0.8932	1	0.8063	0.5203	0.4564	0.8863	0.8782	0.5203	0.6714	0.8535	0.8687	1	0.8389	0.8801	0.5029	1	0.213	1	1	1	1	1	1	1	1	1	1	0.8704	1	1	1	1	1	1	0.8123	0.7014	1	1	1	1	0.9427	1	1	1
HLA-A01:45	1	0.6711	0.9174	0.6555	0.8672	0.8932	1	0.8063	0.5203	0.4564	0.8863	0.8782	0.5203	0.6714	0.8535	0.8687	1	0.8389	0.8801	0.5029	1	0.213	1	1	1	1	1	1	1	1	1	1	0.8704	1	1	1	1	1	1	0.8123	0.7014	1	1	1	1	0.9427	1	1	1
HLA-A01:46	1	0.6711	0.9174	0.6555	0.8672	0.8932	1	0.8063	0.5203	0.4564	0.8863	0.8782	0.5203	0.6714	0.8535	0.8687	1	0.8389	0.8801	0.5029	1	0.213	1	1	1	1	1	1	1	1	1	1	0.8704	1	1	1	1	1	1	0.8123	0.7014	1	1	1	1	0.9427	1	1	1
HLA-A01:47	1	0.6711	0.9174	0.6555	0.8672	0.8932	1	0.8063	0.5203	0.4564	0.8863	0.8782	0.5203	0.6714	0.8535	0.8687	1	0.8389	0.8801	0.5029	1	0.213	1	1	1	1	1	1	1	1	1	1	0.8704	1	1	1	1	1	1	0.8123	0.7014	1	1	1	1	0.9427	1	1	1
HLA-A01:48	1	0.6711	0.9174	0.6555	0.8672	0.8932	1	0.8063	0.5203	0.4564	0.8863	0.8782	0.5203	0.6714	0.8535	0.8687	1	0.8389	0.8801	0.5029	1	0.213	1	1	1	1	1	1	1	1	1	1	0.8704	1	1	1	1	1	1	0.8123	0.7014	1	1	1	1	0.9427	1	1	1
HLA-A01:49	1	0.6711	0.9174	0.6555	0.8672	0.8932	1	0.8063	0.5203	0.4564	0.8863	0.8782	0.5203	0.6714	0.8535	0.8687	1	0.8389	0.8801	0.5029	1	0.213	1	1	1	1	1	1	1	1	1	1	0.8704	1	1	1	1	1	1	0.8123	0.7014	1	1	1	1	0.9427	1	1	1
HLA-A01:50	0.8123	0.5919	0.8661	0.6079	0.8122	0.7918	0.8123	0.7103	0.49	0.4278	0.7795	0.8438	0.49	0.6555	0.7789	0.7953	0.8123	0.7561	0.7636	0.464	0.8123	0.2853	0.8123	0.8123	0.8123	0.8123	0.8123	0.8123	0.8123	0.8123	0.8123	0.8123	0.7521	0.8123	0.8123	0.8123	0.8123	0.8123	0.8123	1	0.7083	0.8123	0.8123	0.8123	0.8123	0.8377	0.8123	0.8123	0.8123
HLA-A01:51	0.7014	0.6383	0.7316	0.6234	0.7212	0.7005	0.7014	0.6779	0.5245	0.3702	0.6844	0.699	0.5245	0.7265	0.7369	0.7375	0.7014	0.6873	0.7026	0.4003	0.7014	0.2756	0.7014	0.7014	0.7014	0.7014	0.7014	0.7014	0.7014	0.7014	0.7014	0.7014	0.7067	0.7014	0.7014	0.7014	0.7014	0.7014	0.7014	0.7083	1	0.7014	0.7014	0.7014	0.7014	0.7159	0.7014	0.7014	0.7014
HLA-A01:54	1	0.6711	0.9174	0.6555	0.8672	0.8932	1	0.8063	0.5203	0.4564	0.8863	0.8782	0.5203	0.6714	0.8535	0.8687	1	0.8389	0.8801	0.5029	1	0.213	1	1	1	1	1	1	1	1	1	1	0.8704	1	1	1	1	1	1	0.8123	0.7014	1	1	1	1	0.9427	1	1	1
HLA-A01:55	1	0.6711	0.9174	0.6555	0.8672	0.8932	1	0.8063	0.5203	0.4564	0.8863	0.8782	0.5203	0.6714	0.8535	0.8687	1	0.8389	0.8801	0.5029	1	0.213	1	1	1	1	1	1	1	1	1	1	0.8704	1	1	1	1	1	1	0.8123	0.7014	1	1	1	1	0.9427	1	1	1
HLA-A01:58	1	0.6711	0.9174	0.6555	0.8672	0.8932	1	0.8063	0.5203	0.4564	0.8863	0.8782	0.5203	0.6714	0.8535	0.8687	1	0.8389	0.8801	0.5029	1	0.213	1	1	1	1	1	1	1	1	1	1	0.8704	1	1	1	1	1	1	0.8123	0.7014	1	1	1	1	0.9427	1	1	1
HLA-A01:59	1	0.6711	0.9174	0.6555	0.8672	0.8932	1	0.8063	0.5203	0.4564	0.8863	0.8782	0.5203	0.6714	0.8535	0.8687	1	0.8389	0.8801	0.5029	1	0.213	1	1	1	1	1	1	1	1	1	1	0.8704	1	1	1	1	1	1	0.8123	0.7014	1	1	1	1	0.9427	1	1	1
HLA-A01:60	0.9427	0.6662	0.9317	0.666	0.8891	0.9004	0.9427	0.8137	0.5321	0.4508	0.8882	0.8838	0.5321	0.68	0.8681	0.8883	0.9427	0.8462	0.8845	0.494	0.9427	0.2252	0.9427	0.9427	0.9427	0.9427	0.9427	0.9427	0.9427	0.9427	0.9427	0.9427	0.8519	0.9427	0.9427	0.9427	0.9427	0.9427	0.9427	0.8377	0.7159	0.9427	0.9427	0.9427	0.9427	1	0.9427	0.9427	0.9427
HLA-A01:61	1	0.6711	0.9174	0.6555	0.8672	0.8932	1	0.8063	0.5203	0.4564	0.8863	0.8782	0.5203	0.6714	0.8535	0.8687	1	0.8389	0.8801	0.5029	1	0.213	1	1	1	1	1	1	1	1	1	1	0.8704	1	1	1	1	1	1	0.8123	0.7014	1	1	1	1	0.9427	1	1	1
HLA-A01:62	1	0.6711	0.9174	0.6555	0.8672	0.8932	1	0.8063	0.5203	0.4564	0.8863	0.8782	0.5203	0.6714	0.8535	0.8687	1	0.8389	0.8801	0.5029	1	0.213	1	1	1	1	1	1	1	1	1	1	0.8704	1	1	1	1	1	1	0.8123	0.7014	1	1	1	1	0.9427	1	1	1
HLA-A01:63	1	0.6711	0.9174	0.6555	0.8672	0.8932	1	0.8063	0.5203	0.4564	0.8863	0.8782	0.5203	0.6714	0.8535	0.8687	1	0.8389	0.8801	0.5029	1	0.213	1	1	1	1	1	1	1	1	1	1	0.8704	1	1	1	1	1	1	0.8123	0.7014	1	1	1	1	0.9427	1	1	1
HLA-A01:64	1	0.6711	0.9174	0.6555	0.8672	0.8932	1	0.8063	0.5203	0.4564	0.8863	0.8782	0.5203	0.6714	0.8535	0.8687	1	0.8389	0.8801	0.5029	1	0.213	1	1	1	1	1	1	1	1	1	1	0.8704	1	1	1	1	1	1	0.8123	0.7014	1	1	1	1	0.9427	1	1	1
HLA-A01:65	0.9516	0.6577	0.9094	0.6664	0.8646	0.9052	0.9516	0.8099	0.5269	0.4679	0.8869	0.8989	0.5269	0.6582	0.8486	0.8577	0.9516	0.8552	0.8808	0.5129	0.9516	0.2138	0.9516	0.9516	0.9516	0.9516	0.9516	0.9516	0.9516	0.9516	0.9516	0.9516	0.8586	0.9516	0.9516	0.9516	0.9516	0.9516	0.9516	0.8125	0.6943	0.9516	0.9516	0.9516	0.9516	0.9371	0.9516	0.9516	0.9516
HLA-A01:66	0.6979	0.5564	0.7503	0.5918	0.7297	0.6951	0.6979	0.6405	0.4996	0.3774	0.683	0.7273	0.4996	0.6863	0.7094	0.714	0.6979	0.6687	0.6768	0.4053	0.6979	0.3518	0.6979	0.6979	0.6979	0.6979	0.6979	0.6979	0.6979	0.6979	0.6979	0.6979	0.6651	0.6979	0.6979	0.6979	0.6979	0.6979	0.6979	0.8026	0.7477	0.6979	0.6979	0.6979	0.6979	0.7214	0.6979	0.6979	0.6979
HLA-A02:01	0.0455	0.0251	0.0523	0.0454	0.0535	0.0456	0.0455	0.0401	0.0544	0.0279	0.0472	0.0484	0.0544	0.0443	0.0485	0.053	0.0455	0.0453	0.0455	0.0299	0.0455	0.1773	0.0455	0.0455	0.0455	0.0455	0.0455	0.0455	0.0455	0.0455	0.0455	0.0455	0.0352	0.0455	0.0455	0.0455	0.0455	0.0455	0.0455	0.0589	0.058	0.0455	0.0455	0.0455	0.0455	0.0494	0.0455	0.0455	0.0455
HLA-A02:02	0.0414	0.023	0.0487	0.0431	0.0501	0.0426	0.0414	0.0369	0.0553	0.0247	0.0437	0.0449	0.0553	0.0436	0.0458	0.0491	0.0414	0.0422	0.0419	0.0263	0.0414	0.1878	0.0414	0.0414	0.0414	0.0414	0.0414	0.0414	0.0414	0.0414	0.0414	0.0414	0.032	0.0414	0.0414	0.0414	0.0414	0.0414	0.0414	0.0559	0.0572	0.0414	0.0414	0.0414	0.0414	0.0457	0.0414	0.0414	0.0414
HLA-A02:03	0.0261	0.0125	0.0311	0.0286	0.0317	0.0268	0.0261	0.0236	0.0372	0.0159	0.0275	0.029	0.0372	0.0261	0.0288	0.0307	0.0261	0.0273	0.0266	0.0165	0.0261	0.1447	0.0261	0.0261	0.0261	0.0261	0.0261	0.0261	0.0261	0.0261	0.0261	0.0261	0.0195	0.0261	0.0261	0.0261	0.0261	0.0261	0.0261	0.0358	0.0371	0.0261	0.0261	0.0261	0.0261	0.0291	0.0261	0.0261	0.0261
HLA-A02:04	0.0431	0.0264	0.0499	0.0493	0.0514	0.0441	0.0431	0.0398	0.0641	0.0297	0.0456	0.0469	0.0641	0.0459	0.0477	0.0508	0.0431	0.0445	0.0441	0.0307	0.0431	0.1837	0.0431	0.0431	0.0431	0.0431	0.0431	0.0431	0.0431	0.0431	0.0431	0.0431	0.0344	0.0431	0.0431	0.0431	0.0431	0.0431	0.0431	0.0563	0.0583	0.0431	0.0431	0.0431	0.0431	0.0471	0.0431	0.0431	0.0431
HLA-A02:05	0.0538	0.0363	0.0628	0.0617	0.0644	0.0566	0.0538	0.0499	0.0711	0.0371	0.056	0.0611	0.0711	0.0657	0.0613	0.0626	0.0538	0.0574	0.0552	0.0367	0.0538	0.2487	0.0538	0.0538	0.0538	0.0538	0.0538	0.0538	0.0538	0.0538	0.0538	0.0538	0.0467	0.0538	0.0538	0.0538	0.0538	0.0538	0.0538	0.0725	0.079	0.0538	0.0538	0.0538	0.0538	0.0589	0.0538	0.0538	0.0538
HLA-A02:06	0.0573	0.0365	0.0656	0.0618	0.0668	0.0586	0.0573	0.0518	0.0669	0.0391	0.0588	0.0635	0.0669	0.0632	0.0628	0.0655	0.0573	0.0595	0.0578	0.0393	0.0573	0.2287	0.0573	0.0573	0.0573	0.0573	0.0573	0.0573	0.0573	0.0573	0.0573	0.0573	0.0489	0.0573	0.0573	0.0573	0.0573	0.0573	0.0573	0.0748	0.0774	0.0573	0.0573	0.0573	0.0573	0.062	0.0573	0.0573	0.0573
HLA-A02:07	0.0623	0.0394	0.0713	0.0612	0.0723	0.063	0.0623	0.0553	0.0719	0.039	0.0649	0.0662	0.0719	0.0651	0.0664	0.0717	0.0623	0.0618	0.0621	0.0417	0.0623	0.2315	0.0623	0.0623	0.0623	0.0623	0.0623	0.0623	0.0623	0.0623	0.0623	0.0623	0.0505	0.0623	0.0623	0.0623	0.0623	0.0623	0.0623	0.0806	0.0802	0.0623	0.0623	0.0623	0.0623	0.0672	0.0623	0.0623	0.0623
HLA-A02:08	0.055	0.0358	0.0638	0.0637	0.065	0.058	0.055	0.0513	0.0673	0.0398	0.0568	0.0634	0.0673	0.0651	0.0628	0.0625	0.055	0.0598	0.0567	0.0381	0.055	0.2713	0.055	0.055	0.055	0.055	0.055	0.055	0.055	0.055	0.055	0.055	0.0485	0.055	0.055	0.055	0.055	0.055	0.055	0.0738	0.0796	0.055	0.055	0.055	0.055	0.0599	0.055	0.055	0.055
HLA-A02:09	0.0455	0.0251	0.0523	0.0454	0.0535	0.0456	0.0455	0.0401	0.0544	0.0279	0.0472	0.0484	0.0544	0.0443	0.0485	0.053	0.0455	0.0453	0.0455	0.0299	0.0455	0.1773	0.0455	0.0455	0.0455	0.0455	0.0455	0.0455	0.0455	0.0455	0.0455	0.0455	0.0352	0.0455	0.0455	0.0455	0.0455	0.0455	0.0455	0.0589	0.058	0.0455	0.0455	0.0455	0.0455	0.0494	0.0455	0.0455	0.0455
HLA-A02:10	0.0606	0.0417	0.0697	0.0667	0.0711	0.0623	0.0606	0.0555	0.0769	0.0408	0.0628	0.0669	0.0769	0.0712	0.0672	0.0702	0.0606	0.0628	0.0614	0.0415	0.0606	0.2403	0.0606	0.0606	0.0606	0.0606	0.0606	0.0606	0.0606	0.0606	0.0606	0.0606	0.0521	0.0606	0.0606	0.0606	0.0606	0.0606	0.0606	0.0793	0.0844	0.0606	0.0606	0.0606	0.0606	0.0658	0.0606	0.0606	0.0606
HLA-A02:101	0	0	0	0	0	0	0	0	0	0	0	0	0	0	0	0	0	0	0	0	0	0	0	0	0	0	0	0	0	0	0	0	0	0	0	0	0	0	0	0	0	0	0	0	0	0	0	0	0
HLA-A02:102	0.0414	0.023	0.0487	0.0431	0.0501	0.0426	0.0414	0.0369	0.0553	0.0247	0.0437	0.0449	0.0553	0.0436	0.0458	0.0491	0.0414	0.0422	0.0419	0.0263	0.0414	0.1878	0.0414	0.0414	0.0414	0.0414	0.0414	0.0414	0.0414	0.0414	0.0414	0.0414	0.032	0.0414	0.0414	0.0414	0.0414	0.0414	0.0414	0.0559	0.0572	0.0414	0.0414	0.0414	0.0414	0.0457	0.0414	0.0414	0.0414
HLA-A02:103	0	0	0	0	0	0	0	0	0	0	0	0	0	0	0	0	0	0	0	0	0	0	0	0	0	0	0	0	0	0	0	0	0	0	0	0	0	0	0	0	0	0	0	0	0	0	0	0	0
HLA-A02:104	0	0	0	0	0	0	0	0	0	0	0	0	0	0	0	0	0	0	0	0	0	0	0	0	0	0	0	0	0	0	0	0	0	0	0	0	0	0	0	0	0	0	0	0	0	0	0	0	0
HLA-A02:105	0	0	0	0	0	0	0	0	0	0	0	0	0	0	0	0	0	0	0	0	0	0	0	0	0	0	0	0	0	0	0	0	0	0	0	0	0	0	0	0	0	0	0	0	0	0	0	0	0
HLA-A02:106	0.0573	0.0365	0.0656	0.0618	0.0668	0.0586	0.0573	0.0518	0.0669	0.0391	0.0588	0.0635	0.0669	0.0632	0.0628	0.0655	0.0573	0.0595	0.0578	0.0393	0.0573	0.2287	0.0573	0.0573	0.0573	0.0573	0.0573	0.0573	0.0573	0.0573	0.0573	0.0573	0.0489	0.0573	0.0573	0.0573	0.0573	0.0573	0.0573	0.0748	0.0774	0.0573	0.0573	0.0573	0.0573	0.062	0.0573	0.0573	0.0573
HLA-A02:107	0.0455	0.0251	0.0523	0.0454	0.0535	0.0456	0.0455	0.0401	0.0544	0.0279	0.0472	0.0484	0.0544	0.0443	0.0485	0.053	0.0455	0.0453	0.0455	0.0299	0.0455	0.1773	0.0455	0.0455	0.0455	0.0455	0.0455	0.0455	0.0455	0.0455	0.0455	0.0455	0.0352	0.0455	0.0455	0.0455	0.0455	0.0455	0.0455	0.0589	0.058	0.0455	0.0455	0.0455	0.0455	0.0494	0.0455	0.0455	0.0455
HLA-A02:108	0	0	0	0	0	0	0	0	0	0	0	0	0	0	0	0	0	0	0	0	0	0	0	0	0	0	0	0	0	0	0	0	0	0	0	0	0	0	0	0	0	0	0	0	0	0	0	0	0
HLA-A02:109	0.0455	0.0251	0.0523	0.0454	0.0535	0.0456	0.0455	0.0401	0.0544	0.0279	0.0472	0.0484	0.0544	0.0443	0.0485	0.053	0.0455	0.0453	0.0455	0.0299	0.0455	0.1773	0.0455	0.0455	0.0455	0.0455	0.0455	0.0455	0.0455	0.0455	0.0455	0.0455	0.0352	0.0455	0.0455	0.0455	0.0455	0.0455	0.0455	0.0589	0.058	0.0455	0.0455	0.0455	0.0455	0.0494	0.0455	0.0455	0.0455
HLA-A02:11	0.044	0.0237	0.0509	0.0441	0.0518	0.0442	0.044	0.0386	0.052	0.0279	0.0458	0.0472	0.052	0.0426	0.047	0.051	0.044	0.0442	0.044	0.0294	0.044	0.1799	0.044	0.044	0.044	0.044	0.044	0.044	0.044	0.044	0.044	0.044	0.034	0.044	0.044	0.044	0.044	0.044	0.044	0.0576	0.057	0.044	0.044	0.044	0.044	0.0477	0.044	0.044	0.044
HLA-A02:110	0	0	0	0	0	0	0	0	0	0	0	0	0	0	0	0	0	0	0	0	0	0	0	0	0	0	0	0	0	0	0	0	0	0	0	0	0	0	0	0	0	0	0	0	0	0	0	0	0
HLA-A02:111	0.0455	0.0251	0.0523	0.0454	0.0535	0.0456	0.0455	0.0401	0.0544	0.0279	0.0472	0.0484	0.0544	0.0443	0.0485	0.053	0.0455	0.0453	0.0455	0.0299	0.0455	0.1773	0.0455	0.0455	0.0455	0.0455	0.0455	0.0455	0.0455	0.0455	0.0455	0.0455	0.0352	0.0455	0.0455	0.0455	0.0455	0.0455	0.0455	0.0589	0.058	0.0455	0.0455	0.0455	0.0455	0.0494	0.0455	0.0455	0.0455
HLA-A02:112	0	0	0	0	0	0	0	0	0	0	0	0	0	0	0	0	0	0	0	0	0	0	0	0	0	0	0	0	0	0	0	0	0	0	0	0	0	0	0	0	0	0	0	0	0	0	0	0	0
HLA-A02:114	0	0	0	0	0	0	0	0	0	0	0	0	0	0	0	0	0	0	0	0	0	0	0	0	0	0	0	0	0	0	0	0	0	0	0	0	0	0	0	0	0	0	0	0	0	0	0	0	0
HLA-A02:115	0.0414	0.023	0.0487	0.0431	0.0501	0.0426	0.0414	0.0369	0.0553	0.0247	0.0437	0.0449	0.0553	0.0436	0.0458	0.0491	0.0414	0.0422	0.0419	0.0263	0.0414	0.1878	0.0414	0.0414	0.0414	0.0414	0.0414	0.0414	0.0414	0.0414	0.0414	0.0414	0.032	0.0414	0.0414	0.0414	0.0414	0.0414	0.0414	0.0559	0.0572	0.0414	0.0414	0.0414	0.0414	0.0457	0.0414	0.0414	0.0414
HLA-A02:116	0	0	0	0	0	0	0	0	0	0	0	0	0	0	0	0	0	0	0	0	0	0	0	0	0	0	0	0	0	0	0	0	0	0	0	0	0	0	0	0	0	0	0	0	0	0	0	0	0
HLA-A02:117	0	0	0	0	0	0	0	0	0	0	0	0	0	0	0	0	0	0	0	0	0	0	0	0	0	0	0	0	0	0	0	0	0	0	0	0	0	0	0	0	0	0	0	0	0	0	0	0	0
HLA-A02:118	0.0455	0.0251	0.0523	0.0454	0.0535	0.0456	0.0455	0.0401	0.0544	0.0279	0.0472	0.0484	0.0544	0.0443	0.0485	0.053	0.0455	0.0453	0.0455	0.0299	0.0455	0.1773	0.0455	0.0455	0.0455	0.0455	0.0455	0.0455	0.0455	0.0455	0.0455	0.0455	0.0352	0.0455	0.0455	0.0455	0.0455	0.0455	0.0455	0.0589	0.058	0.0455	0.0455	0.0455	0.0455	0.0494	0.0455	0.0455	0.0455
HLA-A02:119	0.0455	0.0251	0.0523	0.0454	0.0535	0.0456	0.0455	0.0401	0.0544	0.0279	0.0472	0.0484	0.0544	0.0443	0.0485	0.053	0.0455	0.0453	0.0455	0.0299	0.0455	0.1773	0.0455	0.0455	0.0455	0.0455	0.0455	0.0455	0.0455	0.0455	0.0455	0.0455	0.0352	0.0455	0.0455	0.0455	0.0455	0.0455	0.0455	0.0589	0.058	0.0455	0.0455	0.0455	0.0455	0.0494	0.0455	0.0455	0.0455
HLA-A02:12	0.0438	0.0233	0.0506	0.0409	0.0518	0.0438	0.0438	0.038	0.0498	0.0257	0.0456	0.0461	0.0498	0.0418	0.0461	0.0512	0.0438	0.043	0.0435	0.0281	0.0438	0.1725	0.0438	0.0438	0.0438	0.0438	0.0438	0.0438	0.0438	0.0438	0.0438	0.0438	0.0333	0.0438	0.0438	0.0438	0.0438	0.0438	0.0438	0.0571	0.0553	0.0438	0.0438	0.0438	0.0438	0.0477	0.0438	0.0438	0.0438
HLA-A02:120	0.0455	0.0251	0.0523	0.0454	0.0535	0.0456	0.0455	0.0401	0.0544	0.0279	0.0472	0.0484	0.0544	0.0443	0.0485	0.053	0.0455	0.0453	0.0455	0.0299	0.0455	0.1773	0.0455	0.0455	0.0455	0.0455	0.0455	0.0455	0.0455	0.0455	0.0455	0.0455	0.0352	0.0455	0.0455	0.0455	0.0455	0.0455	0.0455	0.0589	0.058	0.0455	0.0455	0.0455	0.0455	0.0494	0.0455	0.0455	0.0455
HLA-A02:121	0.0455	0.0251	0.0523	0.0454	0.0535	0.0456	0.0455	0.0401	0.0544	0.0279	0.0472	0.0484	0.0544	0.0443	0.0485	0.053	0.0455	0.0453	0.0455	0.0299	0.0455	0.1773	0.0455	0.0455	0.0455	0.0455	0.0455	0.0455	0.0455	0.0455	0.0455	0.0455	0.0352	0.0455	0.0455	0.0455	0.0455	0.0455	0.0455	0.0589	0.058	0.0455	0.0455	0.0455	0.0455	0.0494	0.0455	0.0455	0.0455
HLA-A02:122	0	0	0	0	0	0	0	0	0	0	0	0	0	0	0	0	0	0	0	0	0	0	0	0	0	0	0	0	0	0	0	0	0	0	0	0	0	0	0	0	0	0	0	0	0	0	0	0	0
HLA-A02:123	0.0455	0.0251	0.0523	0.0454	0.0535	0.0456	0.0455	0.0401	0.0544	0.0279	0.0472	0.0484	0.0544	0.0443	0.0485	0.053	0.0455	0.0453	0.0455	0.0299	0.0455	0.1773	0.0455	0.0455	0.0455	0.0455	0.0455	0.0455	0.0455	0.0455	0.0455	0.0455	0.0352	0.0455	0.0455	0.0455	0.0455	0.0455	0.0455	0.0589	0.058	0.0455	0.0455	0.0455	0.0455	0.0494	0.0455	0.0455	0.0455
HLA-A02:124	0	0	0	0	0	0	0	0	0	0	0	0	0	0	0	0	0	0	0	0	0	0	0	0	0	0	0	0	0	0	0	0	0	0	0	0	0	0	0	0	0	0	0	0	0	0	0	0	0
HLA-A02:126	0.0573	0.0365	0.0656	0.0618	0.0668	0.0586	0.0573	0.0518	0.0669	0.0391	0.0588	0.0635	0.0669	0.0632	0.0628	0.0655	0.0573	0.0595	0.0578	0.0393	0.0573	0.2287	0.0573	0.0573	0.0573	0.0573	0.0573	0.0573	0.0573	0.0573	0.0573	0.0573	0.0489	0.0573	0.0573	0.0573	0.0573	0.0573	0.0573	0.0748	0.0774	0.0573	0.0573	0.0573	0.0573	0.062	0.0573	0.0573	0.0573
HLA-A02:127	0	0	0	0	0	0	0	0	0	0	0	0	0	0	0	0	0	0	0	0	0	0	0	0	0	0	0	0	0	0	0	0	0	0	0	0	0	0	0	0	0	0	0	0	0	0	0	0	0
HLA-A02:128	0	0	0	0	0	0	0	0	0	0	0	0	0	0	0	0	0	0	0	0	0	0	0	0	0	0	0	0	0	0	0	0	0	0	0	0	0	0	0	0	0	0	0	0	0	0	0	0	0
HLA-A02:129	0	0	0	0	0	0	0	0	0	0	0	0	0	0	0	0	0	0	0	0	0	0	0	0	0	0	0	0	0	0	0	0	0	0	0	0	0	0	0	0	0	0	0	0	0	0	0	0	0
HLA-A02:13	0.036	0.0182	0.0419	0.0347	0.0428	0.0362	0.036	0.0318	0.0434	0.0215	0.0379	0.0385	0.0434	0.034	0.0378	0.042	0.036	0.0359	0.036	0.0232	0.036	0.1574	0.036	0.036	0.036	0.036	0.036	0.036	0.036	0.036	0.036	0.036	0.0269	0.036	0.036	0.036	0.036	0.036	0.036	0.0474	0.0462	0.036	0.036	0.036	0.036	0.0393	0.036	0.036	0.036
HLA-A02:130	0.0623	0.0394	0.0713	0.0612	0.0723	0.063	0.0623	0.0553	0.0719	0.039	0.0649	0.0662	0.0719	0.0651	0.0664	0.0717	0.0623	0.0618	0.0621	0.0417	0.0623	0.2315	0.0623	0.0623	0.0623	0.0623	0.0623	0.0623	0.0623	0.0623	0.0623	0.0623	0.0505	0.0623	0.0623	0.0623	0.0623	0.0623	0.0623	0.0806	0.0802	0.0623	0.0623	0.0623	0.0623	0.0672	0.0623	0.0623	0.0623
HLA-A02:131	0	0	0	0	0	0	0	0	0	0	0	0	0	0	0	0	0	0	0	0	0	0	0	0	0	0	0	0	0	0	0	0	0	0	0	0	0	0	0	0	0	0	0	0	0	0	0	0	0
HLA-A02:132	0.0455	0.0251	0.0523	0.0454	0.0535	0.0456	0.0455	0.0401	0.0544	0.0279	0.0472	0.0484	0.0544	0.0443	0.0485	0.053	0.0455	0.0453	0.0455	0.0299	0.0455	0.1773	0.0455	0.0455	0.0455	0.0455	0.0455	0.0455	0.0455	0.0455	0.0455	0.0455	0.0352	0.0455	0.0455	0.0455	0.0455	0.0455	0.0455	0.0589	0.058	0.0455	0.0455	0.0455	0.0455	0.0494	0.0455	0.0455	0.0455
HLA-A02:133	0.0455	0.0251	0.0523	0.0454	0.0535	0.0456	0.0455	0.0401	0.0544	0.0279	0.0472	0.0484	0.0544	0.0443	0.0485	0.053	0.0455	0.0453	0.0455	0.0299	0.0455	0.1773	0.0455	0.0455	0.0455	0.0455	0.0455	0.0455	0.0455	0.0455	0.0455	0.0455	0.0352	0.0455	0.0455	0.0455	0.0455	0.0455	0.0455	0.0589	0.058	0.0455	0.0455	0.0455	0.0455	0.0494	0.0455	0.0455	0.0455
HLA-A02:134	0.0455	0.0251	0.0523	0.0454	0.0535	0.0456	0.0455	0.0401	0.0544	0.0279	0.0472	0.0484	0.0544	0.0443	0.0485	0.053	0.0455	0.0453	0.0455	0.0299	0.0455	0.1773	0.0455	0.0455	0.0455	0.0455	0.0455	0.0455	0.0455	0.0455	0.0455	0.0455	0.0352	0.0455	0.0455	0.0455	0.0455	0.0455	0.0455	0.0589	0.058	0.0455	0.0455	0.0455	0.0455	0.0494	0.0455	0.0455	0.0455
HLA-A02:135	0	0	0	0	0	0	0	0	0	0	0	0	0	0	0	0	0	0	0	0	0	0	0	0	0	0	0	0	0	0	0	0	0	0	0	0	0	0	0	0	0	0	0	0	0	0	0	0	0
HLA-A02:136	0	0	0	0	0	0	0	0	0	0	0	0	0	0	0	0	0	0	0	0	0	0	0	0	0	0	0	0	0	0	0	0	0	0	0	0	0	0	0	0	0	0	0	0	0	0	0	0	0
HLA-A02:137	0.0573	0.0365	0.0656	0.0618	0.0668	0.0586	0.0573	0.0518	0.0669	0.0391	0.0588	0.0635	0.0669	0.0632	0.0628	0.0655	0.0573	0.0595	0.0578	0.0393	0.0573	0.2287	0.0573	0.0573	0.0573	0.0573	0.0573	0.0573	0.0573	0.0573	0.0573	0.0573	0.0489	0.0573	0.0573	0.0573	0.0573	0.0573	0.0573	0.0748	0.0774	0.0573	0.0573	0.0573	0.0573	0.062	0.0573	0.0573	0.0573
HLA-A02:138	0.0455	0.0251	0.0523	0.0454	0.0535	0.0456	0.0455	0.0401	0.0544	0.0279	0.0472	0.0484	0.0544	0.0443	0.0485	0.053	0.0455	0.0453	0.0455	0.0299	0.0455	0.1773	0.0455	0.0455	0.0455	0.0455	0.0455	0.0455	0.0455	0.0455	0.0455	0.0455	0.0352	0.0455	0.0455	0.0455	0.0455	0.0455	0.0455	0.0589	0.058	0.0455	0.0455	0.0455	0.0455	0.0494	0.0455	0.0455	0.0455
HLA-A02:139	0	0	0	0	0	0	0	0	0	0	0	0	0	0	0	0	0	0	0	0	0	0	0	0	0	0	0	0	0	0	0	0	0	0	0	0	0	0	0	0	0	0	0	0	0	0	0	0	0
HLA-A02:14	0.0662	0.0454	0.0757	0.0724	0.0773	0.0681	0.0662	0.0609	0.081	0.045	0.0684	0.0732	0.081	0.0769	0.0732	0.0758	0.0662	0.0687	0.0671	0.0453	0.0662	0.2543	0.0662	0.0662	0.0662	0.0662	0.0662	0.0662	0.0662	0.0662	0.0662	0.0662	0.0575	0.0662	0.0662	0.0662	0.0662	0.0662	0.0662	0.086	0.0899	0.0662	0.0662	0.0662	0.0662	0.0715	0.0662	0.0662	0.0662
HLA-A02:140	0.0455	0.0251	0.0523	0.0454	0.0535	0.0456	0.0455	0.0401	0.0544	0.0279	0.0472	0.0484	0.0544	0.0443	0.0485	0.053	0.0455	0.0453	0.0455	0.0299	0.0455	0.1773	0.0455	0.0455	0.0455	0.0455	0.0455	0.0455	0.0455	0.0455	0.0455	0.0455	0.0352	0.0455	0.0455	0.0455	0.0455	0.0455	0.0455	0.0589	0.058	0.0455	0.0455	0.0455	0.0455	0.0494	0.0455	0.0455	0.0455
HLA-A02:141	0	0	0	0	0	0	0	0	0	0	0	0	0	0	0	0	0	0	0	0	0	0	0	0	0	0	0	0	0	0	0	0	0	0	0	0	0	0	0	0	0	0	0	0	0	0	0	0	0
HLA-A02:142	0	0	0	0	0	0	0	0	0	0	0	0	0	0	0	0	0	0	0	0	0	0	0	0	0	0	0	0	0	0	0	0	0	0	0	0	0	0	0	0	0	0	0	0	0	0	0	0	0
HLA-A02:143	0	0	0	0	0	0	0	0	0	0	0	0	0	0	0	0	0	0	0	0	0	0	0	0	0	0	0	0	0	0	0	0	0	0	0	0	0	0	0	0	0	0	0	0	0	0	0	0	0
HLA-A02:144	0.0573	0.0365	0.0656	0.0618	0.0668	0.0586	0.0573	0.0518	0.0669	0.0391	0.0588	0.0635	0.0669	0.0632	0.0628	0.0655	0.0573	0.0595	0.0578	0.0393	0.0573	0.2287	0.0573	0.0573	0.0573	0.0573	0.0573	0.0573	0.0573	0.0573	0.0573	0.0573	0.0489	0.0573	0.0573	0.0573	0.0573	0.0573	0.0573	0.0748	0.0774	0.0573	0.0573	0.0573	0.0573	0.062	0.0573	0.0573	0.0573
HLA-A02:145	0.0455	0.0251	0.0523	0.0454	0.0535	0.0456	0.0455	0.0401	0.0544	0.0279	0.0472	0.0484	0.0544	0.0443	0.0485	0.053	0.0455	0.0453	0.0455	0.0299	0.0455	0.1773	0.0455	0.0455	0.0455	0.0455	0.0455	0.0455	0.0455	0.0455	0.0455	0.0455	0.0352	0.0455	0.0455	0.0455	0.0455	0.0455	0.0455	0.0589	0.058	0.0455	0.0455	0.0455	0.0455	0.0494	0.0455	0.0455	0.0455
HLA-A02:146	0	0	0	0	0	0	0	0	0	0	0	0	0	0	0	0	0	0	0	0	0	0	0	0	0	0	0	0	0	0	0	0	0	0	0	0	0	0	0	0	0	0	0	0	0	0	0	0	0
HLA-A02:147	0	0	0	0	0	0	0	0	0	0	0	0	0	0	0	0	0	0	0	0	0	0	0	0	0	0	0	0	0	0	0	0	0	0	0	0	0	0	0	0	0	0	0	0	0	0	0	0	0
HLA-A02:148	0	0	0	0	0	0	0	0	0	0	0	0	0	0	0	0	0	0	0	0	0	0	0	0	0	0	0	0	0	0	0	0	0	0	0	0	0	0	0	0	0	0	0	0	0	0	0	0	0
HLA-A02:149	0.0455	0.0251	0.0523	0.0454	0.0535	0.0456	0.0455	0.0401	0.0544	0.0279	0.0472	0.0484	0.0544	0.0443	0.0485	0.053	0.0455	0.0453	0.0455	0.0299	0.0455	0.1773	0.0455	0.0455	0.0455	0.0455	0.0455	0.0455	0.0455	0.0455	0.0455	0.0455	0.0352	0.0455	0.0455	0.0455	0.0455	0.0455	0.0455	0.0589	0.058	0.0455	0.0455	0.0455	0.0455	0.0494	0.0455	0.0455	0.0455
HLA-A02:150	0.0455	0.0251	0.0523	0.0454	0.0535	0.0456	0.0455	0.0401	0.0544	0.0279	0.0472	0.0484	0.0544	0.0443	0.0485	0.053	0.0455	0.0453	0.0455	0.0299	0.0455	0.1773	0.0455	0.0455	0.0455	0.0455	0.0455	0.0455	0.0455	0.0455	0.0455	0.0455	0.0352	0.0455	0.0455	0.0455	0.0455	0.0455	0.0455	0.0589	0.058	0.0455	0.0455	0.0455	0.0455	0.0494	0.0455	0.0455	0.0455
HLA-A02:151	0	0	0	0	0	0	0	0	0	0	0	0	0	0	0	0	0	0	0	0	0	0	0	0	0	0	0	0	0	0	0	0	0	0	0	0	0	0	0	0	0	0	0	0	0	0	0	0	0
HLA-A02:152	0	0	0	0	0	0	0	0	0	0	0	0	0	0	0	0	0	0	0	0	0	0	0	0	0	0	0	0	0	0	0	0	0	0	0	0	0	0	0	0	0	0	0	0	0	0	0	0	0
HLA-A02:153	0.0455	0.0251	0.0523	0.0454	0.0535	0.0456	0.0455	0.0401	0.0544	0.0279	0.0472	0.0484	0.0544	0.0443	0.0485	0.053	0.0455	0.0453	0.0455	0.0299	0.0455	0.1773	0.0455	0.0455	0.0455	0.0455	0.0455	0.0455	0.0455	0.0455	0.0455	0.0455	0.0352	0.0455	0.0455	0.0455	0.0455	0.0455	0.0455	0.0589	0.058	0.0455	0.0455	0.0455	0.0455	0.0494	0.0455	0.0455	0.0455
HLA-A02:154	0	0	0	0	0	0	0	0	0	0	0	0	0	0	0	0	0	0	0	0	0	0	0	0	0	0	0	0	0	0	0	0	0	0	0	0	0	0	0	0	0	0	0	0	0	0	0	0	0
HLA-A02:155	0.0414	0.023	0.0487	0.0431	0.0501	0.0426	0.0414	0.0369	0.0553	0.0247	0.0437	0.0449	0.0553	0.0436	0.0458	0.0491	0.0414	0.0422	0.0419	0.0263	0.0414	0.1878	0.0414	0.0414	0.0414	0.0414	0.0414	0.0414	0.0414	0.0414	0.0414	0.0414	0.032	0.0414	0.0414	0.0414	0.0414	0.0414	0.0414	0.0559	0.0572	0.0414	0.0414	0.0414	0.0414	0.0457	0.0414	0.0414	0.0414
HLA-A02:156	0	0	0	0	0	0	0	0	0	0	0	0	0	0	0	0	0	0	0	0	0	0	0	0	0	0	0	0	0	0	0	0	0	0	0	0	0	0	0	0	0	0	0	0	0	0	0	0	0
HLA-A02:157	0.0455	0.0251	0.0523	0.0454	0.0535	0.0456	0.0455	0.0401	0.0544	0.0279	0.0472	0.0484	0.0544	0.0443	0.0485	0.053	0.0455	0.0453	0.0455	0.0299	0.0455	0.1773	0.0455	0.0455	0.0455	0.0455	0.0455	0.0455	0.0455	0.0455	0.0455	0.0455	0.0352	0.0455	0.0455	0.0455	0.0455	0.0455	0.0455	0.0589	0.058	0.0455	0.0455	0.0455	0.0455	0.0494	0.0455	0.0455	0.0455
HLA-A02:158	0	0	0	0	0	0	0	0	0	0	0	0	0	0	0	0	0	0	0	0	0	0	0	0	0	0	0	0	0	0	0	0	0	0	0	0	0	0	0	0	0	0	0	0	0	0	0	0	0
HLA-A02:159	0.0455	0.0251	0.0523	0.0454	0.0535	0.0456	0.0455	0.0401	0.0544	0.0279	0.0472	0.0484	0.0544	0.0443	0.0485	0.053	0.0455	0.0453	0.0455	0.0299	0.0455	0.1773	0.0455	0.0455	0.0455	0.0455	0.0455	0.0455	0.0455	0.0455	0.0455	0.0455	0.0352	0.0455	0.0455	0.0455	0.0455	0.0455	0.0455	0.0589	0.058	0.0455	0.0455	0.0455	0.0455	0.0494	0.0455	0.0455	0.0455
HLA-A02:16	0	0	0	0	0	0	0	0	0	0	0	0	0	0	0	0	0	0	0	0	0	0	0	0	0	0	0	0	0	0	0	0	0	0	0	0	0	0	0	0	0	0	0	0	0	0	0	0	0
HLA-A02:160	0.0455	0.0251	0.0523	0.0454	0.0535	0.0456	0.0455	0.0401	0.0544	0.0279	0.0472	0.0484	0.0544	0.0443	0.0485	0.053	0.0455	0.0453	0.0455	0.0299	0.0455	0.1773	0.0455	0.0455	0.0455	0.0455	0.0455	0.0455	0.0455	0.0455	0.0455	0.0455	0.0352	0.0455	0.0455	0.0455	0.0455	0.0455	0.0455	0.0589	0.058	0.0455	0.0455	0.0455	0.0455	0.0494	0.0455	0.0455	0.0455
HLA-A02:161	0	0	0	0	0	0	0	0	0	0	0	0	0	0	0	0	0	0	0	0	0	0	0	0	0	0	0	0	0	0	0	0	0	0	0	0	0	0	0	0	0	0	0	0	0	0	0	0	0
HLA-A02:162	0.0455	0.0251	0.0523	0.0454	0.0535	0.0456	0.0455	0.0401	0.0544	0.0279	0.0472	0.0484	0.0544	0.0443	0.0485	0.053	0.0455	0.0453	0.0455	0.0299	0.0455	0.1773	0.0455	0.0455	0.0455	0.0455	0.0455	0.0455	0.0455	0.0455	0.0455	0.0455	0.0352	0.0455	0.0455	0.0455	0.0455	0.0455	0.0455	0.0589	0.058	0.0455	0.0455	0.0455	0.0455	0.0494	0.0455	0.0455	0.0455
HLA-A02:163	0.0455	0.0251	0.0523	0.0454	0.0535	0.0456	0.0455	0.0401	0.0544	0.0279	0.0472	0.0484	0.0544	0.0443	0.0485	0.053	0.0455	0.0453	0.0455	0.0299	0.0455	0.1773	0.0455	0.0455	0.0455	0.0455	0.0455	0.0455	0.0455	0.0455	0.0455	0.0455	0.0352	0.0455	0.0455	0.0455	0.0455	0.0455	0.0455	0.0589	0.058	0.0455	0.0455	0.0455	0.0455	0.0494	0.0455	0.0455	0.0455
HLA-A02:164	0.0455	0.0251	0.0523	0.0454	0.0535	0.0456	0.0455	0.0401	0.0544	0.0279	0.0472	0.0484	0.0544	0.0443	0.0485	0.053	0.0455	0.0453	0.0455	0.0299	0.0455	0.1773	0.0455	0.0455	0.0455	0.0455	0.0455	0.0455	0.0455	0.0455	0.0455	0.0455	0.0352	0.0455	0.0455	0.0455	0.0455	0.0455	0.0455	0.0589	0.058	0.0455	0.0455	0.0455	0.0455	0.0494	0.0455	0.0455	0.0455
HLA-A02:165	0.0455	0.0251	0.0523	0.0454	0.0535	0.0456	0.0455	0.0401	0.0544	0.0279	0.0472	0.0484	0.0544	0.0443	0.0485	0.053	0.0455	0.0453	0.0455	0.0299	0.0455	0.1773	0.0455	0.0455	0.0455	0.0455	0.0455	0.0455	0.0455	0.0455	0.0455	0.0455	0.0352	0.0455	0.0455	0.0455	0.0455	0.0455	0.0455	0.0589	0.058	0.0455	0.0455	0.0455	0.0455	0.0494	0.0455	0.0455	0.0455
HLA-A02:166	0.0455	0.0251	0.0523	0.0454	0.0535	0.0456	0.0455	0.0401	0.0544	0.0279	0.0472	0.0484	0.0544	0.0443	0.0485	0.053	0.0455	0.0453	0.0455	0.0299	0.0455	0.1773	0.0455	0.0455	0.0455	0.0455	0.0455	0.0455	0.0455	0.0455	0.0455	0.0455	0.0352	0.0455	0.0455	0.0455	0.0455	0.0455	0.0455	0.0589	0.058	0.0455	0.0455	0.0455	0.0455	0.0494	0.0455	0.0455	0.0455
HLA-A02:167	0	0	0	0	0	0	0	0	0	0	0	0	0	0	0	0	0	0	0	0	0	0	0	0	0	0	0	0	0	0	0	0	0	0	0	0	0	0	0	0	0	0	0	0	0	0	0	0	0
HLA-A02:168	0.0455	0.0251	0.0523	0.0454	0.0535	0.0456	0.0455	0.0401	0.0544	0.0279	0.0472	0.0484	0.0544	0.0443	0.0485	0.053	0.0455	0.0453	0.0455	0.0299	0.0455	0.1773	0.0455	0.0455	0.0455	0.0455	0.0455	0.0455	0.0455	0.0455	0.0455	0.0455	0.0352	0.0455	0.0455	0.0455	0.0455	0.0455	0.0455	0.0589	0.058	0.0455	0.0455	0.0455	0.0455	0.0494	0.0455	0.0455	0.0455
HLA-A02:169	0	0	0	0	0	0	0	0	0	0	0	0	0	0	0	0	0	0	0	0	0	0	0	0	0	0	0	0	0	0	0	0	0	0	0	0	0	0	0	0	0	0	0	0	0	0	0	0	0
HLA-A02:17	0	0	0	0	0	0	0	0	0	0	0	0	0	0	0	0	0	0	0	0	0	0	0	0	0	0	0	0	0	0	0	0	0	0	0	0	0	0	0	0	0	0	0	0	0	0	0	0	0
HLA-A02:170	0.0573	0.0365	0.0656	0.0618	0.0668	0.0586	0.0573	0.0518	0.0669	0.0391	0.0588	0.0635	0.0669	0.0632	0.0628	0.0655	0.0573	0.0595	0.0578	0.0393	0.0573	0.2287	0.0573	0.0573	0.0573	0.0573	0.0573	0.0573	0.0573	0.0573	0.0573	0.0573	0.0489	0.0573	0.0573	0.0573	0.0573	0.0573	0.0573	0.0748	0.0774	0.0573	0.0573	0.0573	0.0573	0.062	0.0573	0.0573	0.0573
HLA-A02:171	0	0	0	0	0	0	0	0	0	0	0	0	0	0	0	0	0	0	0	0	0	0	0	0	0	0	0	0	0	0	0	0	0	0	0	0	0	0	0	0	0	0	0	0	0	0	0	0	0
HLA-A02:172	0.0538	0.0363	0.0628	0.0617	0.0644	0.0566	0.0538	0.0499	0.0711	0.0371	0.056	0.0611	0.0711	0.0657	0.0613	0.0626	0.0538	0.0574	0.0552	0.0367	0.0538	0.2487	0.0538	0.0538	0.0538	0.0538	0.0538	0.0538	0.0538	0.0538	0.0538	0.0538	0.0467	0.0538	0.0538	0.0538	0.0538	0.0538	0.0538	0.0725	0.079	0.0538	0.0538	0.0538	0.0538	0.0589	0.0538	0.0538	0.0538
HLA-A02:173	0.0455	0.0251	0.0523	0.0454	0.0535	0.0456	0.0455	0.0401	0.0544	0.0279	0.0472	0.0484	0.0544	0.0443	0.0485	0.053	0.0455	0.0453	0.0455	0.0299	0.0455	0.1773	0.0455	0.0455	0.0455	0.0455	0.0455	0.0455	0.0455	0.0455	0.0455	0.0455	0.0352	0.0455	0.0455	0.0455	0.0455	0.0455	0.0455	0.0589	0.058	0.0455	0.0455	0.0455	0.0455	0.0494	0.0455	0.0455	0.0455
HLA-A02:174	0.0455	0.0251	0.0523	0.0454	0.0535	0.0456	0.0455	0.0401	0.0544	0.0279	0.0472	0.0484	0.0544	0.0443	0.0485	0.053	0.0455	0.0453	0.0455	0.0299	0.0455	0.1773	0.0455	0.0455	0.0455	0.0455	0.0455	0.0455	0.0455	0.0455	0.0455	0.0455	0.0352	0.0455	0.0455	0.0455	0.0455	0.0455	0.0455	0.0589	0.058	0.0455	0.0455	0.0455	0.0455	0.0494	0.0455	0.0455	0.0455
HLA-A02:175	0.0455	0.0251	0.0523	0.0454	0.0535	0.0456	0.0455	0.0401	0.0544	0.0279	0.0472	0.0484	0.0544	0.0443	0.0485	0.053	0.0455	0.0453	0.0455	0.0299	0.0455	0.1773	0.0455	0.0455	0.0455	0.0455	0.0455	0.0455	0.0455	0.0455	0.0455	0.0455	0.0352	0.0455	0.0455	0.0455	0.0455	0.0455	0.0455	0.0589	0.058	0.0455	0.0455	0.0455	0.0455	0.0494	0.0455	0.0455	0.0455
HLA-A02:176	0.0455	0.0251	0.0523	0.0454	0.0535	0.0456	0.0455	0.0401	0.0544	0.0279	0.0472	0.0484	0.0544	0.0443	0.0485	0.053	0.0455	0.0453	0.0455	0.0299	0.0455	0.1773	0.0455	0.0455	0.0455	0.0455	0.0455	0.0455	0.0455	0.0455	0.0455	0.0455	0.0352	0.0455	0.0455	0.0455	0.0455	0.0455	0.0455	0.0589	0.058	0.0455	0.0455	0.0455	0.0455	0.0494	0.0455	0.0455	0.0455
HLA-A02:177	0.0455	0.0251	0.0523	0.0454	0.0535	0.0456	0.0455	0.0401	0.0544	0.0279	0.0472	0.0484	0.0544	0.0443	0.0485	0.053	0.0455	0.0453	0.0455	0.0299	0.0455	0.1773	0.0455	0.0455	0.0455	0.0455	0.0455	0.0455	0.0455	0.0455	0.0455	0.0455	0.0352	0.0455	0.0455	0.0455	0.0455	0.0455	0.0455	0.0589	0.058	0.0455	0.0455	0.0455	0.0455	0.0494	0.0455	0.0455	0.0455
HLA-A02:178	0	0	0	0	0	0	0	0	0	0	0	0	0	0	0	0	0	0	0	0	0	0	0	0	0	0	0	0	0	0	0	0	0	0	0	0	0	0	0	0	0	0	0	0	0	0	0	0	0
HLA-A02:179	0.0538	0.0363	0.0628	0.0617	0.0644	0.0566	0.0538	0.0499	0.0711	0.0371	0.056	0.0611	0.0711	0.0657	0.0613	0.0626	0.0538	0.0574	0.0552	0.0367	0.0538	0.2487	0.0538	0.0538	0.0538	0.0538	0.0538	0.0538	0.0538	0.0538	0.0538	0.0538	0.0467	0.0538	0.0538	0.0538	0.0538	0.0538	0.0538	0.0725	0.079	0.0538	0.0538	0.0538	0.0538	0.0589	0.0538	0.0538	0.0538
HLA-A02:18	0.0623	0.0394	0.0713	0.0612	0.0723	0.063	0.0623	0.0553	0.0719	0.039	0.0649	0.0662	0.0719	0.0651	0.0664	0.0717	0.0623	0.0618	0.0621	0.0417	0.0623	0.2315	0.0623	0.0623	0.0623	0.0623	0.0623	0.0623	0.0623	0.0623	0.0623	0.0623	0.0505	0.0623	0.0623	0.0623	0.0623	0.0623	0.0623	0.0806	0.0802	0.0623	0.0623	0.0623	0.0623	0.0672	0.0623	0.0623	0.0623
HLA-A02:180	0.0573	0.0365	0.0656	0.0618	0.0668	0.0586	0.0573	0.0518	0.0669	0.0391	0.0588	0.0635	0.0669	0.0632	0.0628	0.0655	0.0573	0.0595	0.0578	0.0393	0.0573	0.2287	0.0573	0.0573	0.0573	0.0573	0.0573	0.0573	0.0573	0.0573	0.0573	0.0573	0.0489	0.0573	0.0573	0.0573	0.0573	0.0573	0.0573	0.0748	0.0774	0.0573	0.0573	0.0573	0.0573	0.062	0.0573	0.0573	0.0573
HLA-A02:181	0.0455	0.0251	0.0523	0.0454	0.0535	0.0456	0.0455	0.0401	0.0544	0.0279	0.0472	0.0484	0.0544	0.0443	0.0485	0.053	0.0455	0.0453	0.0455	0.0299	0.0455	0.1773	0.0455	0.0455	0.0455	0.0455	0.0455	0.0455	0.0455	0.0455	0.0455	0.0455	0.0352	0.0455	0.0455	0.0455	0.0455	0.0455	0.0455	0.0589	0.058	0.0455	0.0455	0.0455	0.0455	0.0494	0.0455	0.0455	0.0455
HLA-A02:182	0.0455	0.0251	0.0523	0.0454	0.0535	0.0456	0.0455	0.0401	0.0544	0.0279	0.0472	0.0484	0.0544	0.0443	0.0485	0.053	0.0455	0.0453	0.0455	0.0299	0.0455	0.1773	0.0455	0.0455	0.0455	0.0455	0.0455	0.0455	0.0455	0.0455	0.0455	0.0455	0.0352	0.0455	0.0455	0.0455	0.0455	0.0455	0.0455	0.0589	0.058	0.0455	0.0455	0.0455	0.0455	0.0494	0.0455	0.0455	0.0455
HLA-A02:183	0.0455	0.0251	0.0523	0.0454	0.0535	0.0456	0.0455	0.0401	0.0544	0.0279	0.0472	0.0484	0.0544	0.0443	0.0485	0.053	0.0455	0.0453	0.0455	0.0299	0.0455	0.1773	0.0455	0.0455	0.0455	0.0455	0.0455	0.0455	0.0455	0.0455	0.0455	0.0455	0.0352	0.0455	0.0455	0.0455	0.0455	0.0455	0.0455	0.0589	0.058	0.0455	0.0455	0.0455	0.0455	0.0494	0.0455	0.0455	0.0455
HLA-A02:184	0	0	0	0	0	0	0	0	0	0	0	0	0	0	0	0	0	0	0	0	0	0	0	0	0	0	0	0	0	0	0	0	0	0	0	0	0	0	0	0	0	0	0	0	0	0	0	0	0
HLA-A02:185	0.0455	0.0251	0.0523	0.0454	0.0535	0.0456	0.0455	0.0401	0.0544	0.0279	0.0472	0.0484	0.0544	0.0443	0.0485	0.053	0.0455	0.0453	0.0455	0.0299	0.0455	0.1773	0.0455	0.0455	0.0455	0.0455	0.0455	0.0455	0.0455	0.0455	0.0455	0.0455	0.0352	0.0455	0.0455	0.0455	0.0455	0.0455	0.0455	0.0589	0.058	0.0455	0.0455	0.0455	0.0455	0.0494	0.0455	0.0455	0.0455
HLA-A02:186	0.0414	0.023	0.0487	0.0431	0.0501	0.0426	0.0414	0.0369	0.0553	0.0247	0.0437	0.0449	0.0553	0.0436	0.0458	0.0491	0.0414	0.0422	0.0419	0.0263	0.0414	0.1878	0.0414	0.0414	0.0414	0.0414	0.0414	0.0414	0.0414	0.0414	0.0414	0.0414	0.032	0.0414	0.0414	0.0414	0.0414	0.0414	0.0414	0.0559	0.0572	0.0414	0.0414	0.0414	0.0414	0.0457	0.0414	0.0414	0.0414
HLA-A02:187	0.0455	0.0251	0.0523	0.0454	0.0535	0.0456	0.0455	0.0401	0.0544	0.0279	0.0472	0.0484	0.0544	0.0443	0.0485	0.053	0.0455	0.0453	0.0455	0.0299	0.0455	0.1773	0.0455	0.0455	0.0455	0.0455	0.0455	0.0455	0.0455	0.0455	0.0455	0.0455	0.0352	0.0455	0.0455	0.0455	0.0455	0.0455	0.0455	0.0589	0.058	0.0455	0.0455	0.0455	0.0455	0.0494	0.0455	0.0455	0.0455
HLA-A02:188	0	0	0	0	0	0	0	0	0	0	0	0	0	0	0	0	0	0	0	0	0	0	0	0	0	0	0	0	0	0	0	0	0	0	0	0	0	0	0	0	0	0	0	0	0	0	0	0	0
HLA-A02:189	0.0455	0.0251	0.0523	0.0454	0.0535	0.0456	0.0455	0.0401	0.0544	0.0279	0.0472	0.0484	0.0544	0.0443	0.0485	0.053	0.0455	0.0453	0.0455	0.0299	0.0455	0.1773	0.0455	0.0455	0.0455	0.0455	0.0455	0.0455	0.0455	0.0455	0.0455	0.0455	0.0352	0.0455	0.0455	0.0455	0.0455	0.0455	0.0455	0.0589	0.058	0.0455	0.0455	0.0455	0.0455	0.0494	0.0455	0.0455	0.0455
HLA-A02:19	0.05	0.0277	0.0579	0.0453	0.0586	0.0498	0.05	0.0428	0.0529	0.0292	0.0517	0.0526	0.0529	0.0487	0.0526	0.0582	0.05	0.0487	0.0493	0.0319	0.05	0.1934	0.05	0.05	0.05	0.05	0.05	0.05	0.05	0.05	0.05	0.05	0.0385	0.05	0.05	0.05	0.05	0.05	0.05	0.0656	0.0653	0.05	0.05	0.05	0.05	0.0541	0.05	0.05	0.05
HLA-A02:190	0.0455	0.0251	0.0523	0.0454	0.0535	0.0456	0.0455	0.0401	0.0544	0.0279	0.0472	0.0484	0.0544	0.0443	0.0485	0.053	0.0455	0.0453	0.0455	0.0299	0.0455	0.1773	0.0455	0.0455	0.0455	0.0455	0.0455	0.0455	0.0455	0.0455	0.0455	0.0455	0.0352	0.0455	0.0455	0.0455	0.0455	0.0455	0.0455	0.0589	0.058	0.0455	0.0455	0.0455	0.0455	0.0494	0.0455	0.0455	0.0455
HLA-A02:191	0	0	0	0	0	0	0	0	0	0	0	0	0	0	0	0	0	0	0	0	0	0	0	0	0	0	0	0	0	0	0	0	0	0	0	0	0	0	0	0	0	0	0	0	0	0	0	0	0
HLA-A02:192	0.0455	0.0251	0.0523	0.0454	0.0535	0.0456	0.0455	0.0401	0.0544	0.0279	0.0472	0.0484	0.0544	0.0443	0.0485	0.053	0.0455	0.0453	0.0455	0.0299	0.0455	0.1773	0.0455	0.0455	0.0455	0.0455	0.0455	0.0455	0.0455	0.0455	0.0455	0.0455	0.0352	0.0455	0.0455	0.0455	0.0455	0.0455	0.0455	0.0589	0.058	0.0455	0.0455	0.0455	0.0455	0.0494	0.0455	0.0455	0.0455
HLA-A02:193	0.0455	0.0251	0.0523	0.0454	0.0535	0.0456	0.0455	0.0401	0.0544	0.0279	0.0472	0.0484	0.0544	0.0443	0.0485	0.053	0.0455	0.0453	0.0455	0.0299	0.0455	0.1773	0.0455	0.0455	0.0455	0.0455	0.0455	0.0455	0.0455	0.0455	0.0455	0.0455	0.0352	0.0455	0.0455	0.0455	0.0455	0.0455	0.0455	0.0589	0.058	0.0455	0.0455	0.0455	0.0455	0.0494	0.0455	0.0455	0.0455
HLA-A02:194	0.0455	0.0251	0.0523	0.0454	0.0535	0.0456	0.0455	0.0401	0.0544	0.0279	0.0472	0.0484	0.0544	0.0443	0.0485	0.053	0.0455	0.0453	0.0455	0.0299	0.0455	0.1773	0.0455	0.0455	0.0455	0.0455	0.0455	0.0455	0.0455	0.0455	0.0455	0.0455	0.0352	0.0455	0.0455	0.0455	0.0455	0.0455	0.0455	0.0589	0.058	0.0455	0.0455	0.0455	0.0455	0.0494	0.0455	0.0455	0.0455
HLA-A02:195	0	0	0	0	0	0	0	0	0	0	0	0	0	0	0	0	0	0	0	0	0	0	0	0	0	0	0	0	0	0	0	0	0	0	0	0	0	0	0	0	0	0	0	0	0	0	0	0	0
HLA-A02:196	0.0455	0.0251	0.0523	0.0454	0.0535	0.0456	0.0455	0.0401	0.0544	0.0279	0.0472	0.0484	0.0544	0.0443	0.0485	0.053	0.0455	0.0453	0.0455	0.0299	0.0455	0.1773	0.0455	0.0455	0.0455	0.0455	0.0455	0.0455	0.0455	0.0455	0.0455	0.0455	0.0352	0.0455	0.0455	0.0455	0.0455	0.0455	0.0455	0.0589	0.058	0.0455	0.0455	0.0455	0.0455	0.0494	0.0455	0.0455	0.0455
HLA-A02:197	0.0455	0.0251	0.0523	0.0454	0.0535	0.0456	0.0455	0.0401	0.0544	0.0279	0.0472	0.0484	0.0544	0.0443	0.0485	0.053	0.0455	0.0453	0.0455	0.0299	0.0455	0.1773	0.0455	0.0455	0.0455	0.0455	0.0455	0.0455	0.0455	0.0455	0.0455	0.0455	0.0352	0.0455	0.0455	0.0455	0.0455	0.0455	0.0455	0.0589	0.058	0.0455	0.0455	0.0455	0.0455	0.0494	0.0455	0.0455	0.0455
HLA-A02:198	0.0455	0.0251	0.0523	0.0454	0.0535	0.0456	0.0455	0.0401	0.0544	0.0279	0.0472	0.0484	0.0544	0.0443	0.0485	0.053	0.0455	0.0453	0.0455	0.0299	0.0455	0.1773	0.0455	0.0455	0.0455	0.0455	0.0455	0.0455	0.0455	0.0455	0.0455	0.0455	0.0352	0.0455	0.0455	0.0455	0.0455	0.0455	0.0455	0.0589	0.058	0.0455	0.0455	0.0455	0.0455	0.0494	0.0455	0.0455	0.0455
HLA-A02:199	0.0455	0.0251	0.0523	0.0454	0.0535	0.0456	0.0455	0.0401	0.0544	0.0279	0.0472	0.0484	0.0544	0.0443	0.0485	0.053	0.0455	0.0453	0.0455	0.0299	0.0455	0.1773	0.0455	0.0455	0.0455	0.0455	0.0455	0.0455	0.0455	0.0455	0.0455	0.0455	0.0352	0.0455	0.0455	0.0455	0.0455	0.0455	0.0455	0.0589	0.058	0.0455	0.0455	0.0455	0.0455	0.0494	0.0455	0.0455	0.0455
HLA-A02:20	0.0459	0.0245	0.0527	0.0468	0.0535	0.046	0.0459	0.0405	0.0527	0.0293	0.0474	0.0494	0.0527	0.0437	0.0493	0.0526	0.0459	0.0464	0.0461	0.0305	0.0459	0.1892	0.0459	0.0459	0.0459	0.0459	0.0459	0.0459	0.0459	0.0459	0.0459	0.0459	0.0358	0.0459	0.0459	0.0459	0.0459	0.0459	0.0459	0.0597	0.0584	0.0459	0.0459	0.0459	0.0459	0.0496	0.0459	0.0459	0.0459
HLA-A02:200	0.0455	0.0251	0.0523	0.0454	0.0535	0.0456	0.0455	0.0401	0.0544	0.0279	0.0472	0.0484	0.0544	0.0443	0.0485	0.053	0.0455	0.0453	0.0455	0.0299	0.0455	0.1773	0.0455	0.0455	0.0455	0.0455	0.0455	0.0455	0.0455	0.0455	0.0455	0.0455	0.0352	0.0455	0.0455	0.0455	0.0455	0.0455	0.0455	0.0589	0.058	0.0455	0.0455	0.0455	0.0455	0.0494	0.0455	0.0455	0.0455
HLA-A02:201	0.0455	0.0251	0.0523	0.0454	0.0535	0.0456	0.0455	0.0401	0.0544	0.0279	0.0472	0.0484	0.0544	0.0443	0.0485	0.053	0.0455	0.0453	0.0455	0.0299	0.0455	0.1773	0.0455	0.0455	0.0455	0.0455	0.0455	0.0455	0.0455	0.0455	0.0455	0.0455	0.0352	0.0455	0.0455	0.0455	0.0455	0.0455	0.0455	0.0589	0.058	0.0455	0.0455	0.0455	0.0455	0.0494	0.0455	0.0455	0.0455
HLA-A02:202	0.0455	0.0251	0.0523	0.0454	0.0535	0.0456	0.0455	0.0401	0.0544	0.0279	0.0472	0.0484	0.0544	0.0443	0.0485	0.053	0.0455	0.0453	0.0455	0.0299	0.0455	0.1773	0.0455	0.0455	0.0455	0.0455	0.0455	0.0455	0.0455	0.0455	0.0455	0.0455	0.0352	0.0455	0.0455	0.0455	0.0455	0.0455	0.0455	0.0589	0.058	0.0455	0.0455	0.0455	0.0455	0.0494	0.0455	0.0455	0.0455
HLA-A02:203	0.0455	0.0251	0.0523	0.0454	0.0535	0.0456	0.0455	0.0401	0.0544	0.0279	0.0472	0.0484	0.0544	0.0443	0.0485	0.053	0.0455	0.0453	0.0455	0.0299	0.0455	0.1773	0.0455	0.0455	0.0455	0.0455	0.0455	0.0455	0.0455	0.0455	0.0455	0.0455	0.0352	0.0455	0.0455	0.0455	0.0455	0.0455	0.0455	0.0589	0.058	0.0455	0.0455	0.0455	0.0455	0.0494	0.0455	0.0455	0.0455
HLA-A02:204	0.0455	0.0251	0.0523	0.0454	0.0535	0.0456	0.0455	0.0401	0.0544	0.0279	0.0472	0.0484	0.0544	0.0443	0.0485	0.053	0.0455	0.0453	0.0455	0.0299	0.0455	0.1773	0.0455	0.0455	0.0455	0.0455	0.0455	0.0455	0.0455	0.0455	0.0455	0.0455	0.0352	0.0455	0.0455	0.0455	0.0455	0.0455	0.0455	0.0589	0.058	0.0455	0.0455	0.0455	0.0455	0.0494	0.0455	0.0455	0.0455
HLA-A02:205	0.0455	0.0251	0.0523	0.0454	0.0535	0.0456	0.0455	0.0401	0.0544	0.0279	0.0472	0.0484	0.0544	0.0443	0.0485	0.053	0.0455	0.0453	0.0455	0.0299	0.0455	0.1773	0.0455	0.0455	0.0455	0.0455	0.0455	0.0455	0.0455	0.0455	0.0455	0.0455	0.0352	0.0455	0.0455	0.0455	0.0455	0.0455	0.0455	0.0589	0.058	0.0455	0.0455	0.0455	0.0455	0.0494	0.0455	0.0455	0.0455
HLA-A02:206	0.0455	0.0251	0.0523	0.0454	0.0535	0.0456	0.0455	0.0401	0.0544	0.0279	0.0472	0.0484	0.0544	0.0443	0.0485	0.053	0.0455	0.0453	0.0455	0.0299	0.0455	0.1773	0.0455	0.0455	0.0455	0.0455	0.0455	0.0455	0.0455	0.0455	0.0455	0.0455	0.0352	0.0455	0.0455	0.0455	0.0455	0.0455	0.0455	0.0589	0.058	0.0455	0.0455	0.0455	0.0455	0.0494	0.0455	0.0455	0.0455
HLA-A02:207	0.0455	0.0251	0.0523	0.0454	0.0535	0.0456	0.0455	0.0401	0.0544	0.0279	0.0472	0.0484	0.0544	0.0443	0.0485	0.053	0.0455	0.0453	0.0455	0.0299	0.0455	0.1773	0.0455	0.0455	0.0455	0.0455	0.0455	0.0455	0.0455	0.0455	0.0455	0.0455	0.0352	0.0455	0.0455	0.0455	0.0455	0.0455	0.0455	0.0589	0.058	0.0455	0.0455	0.0455	0.0455	0.0494	0.0455	0.0455	0.0455
HLA-A02:208	0.0455	0.0251	0.0523	0.0454	0.0535	0.0456	0.0455	0.0401	0.0544	0.0279	0.0472	0.0484	0.0544	0.0443	0.0485	0.053	0.0455	0.0453	0.0455	0.0299	0.0455	0.1773	0.0455	0.0455	0.0455	0.0455	0.0455	0.0455	0.0455	0.0455	0.0455	0.0455	0.0352	0.0455	0.0455	0.0455	0.0455	0.0455	0.0455	0.0589	0.058	0.0455	0.0455	0.0455	0.0455	0.0494	0.0455	0.0455	0.0455
HLA-A02:209	0.0414	0.023	0.0487	0.0431	0.0501	0.0426	0.0414	0.0369	0.0553	0.0247	0.0437	0.0449	0.0553	0.0436	0.0458	0.0491	0.0414	0.0422	0.0419	0.0263	0.0414	0.1878	0.0414	0.0414	0.0414	0.0414	0.0414	0.0414	0.0414	0.0414	0.0414	0.0414	0.032	0.0414	0.0414	0.0414	0.0414	0.0414	0.0414	0.0559	0.0572	0.0414	0.0414	0.0414	0.0414	0.0457	0.0414	0.0414	0.0414
HLA-A02:21	0.0573	0.0365	0.0656	0.0618	0.0668	0.0586	0.0573	0.0518	0.0669	0.0391	0.0588	0.0635	0.0669	0.0632	0.0628	0.0655	0.0573	0.0595	0.0578	0.0393	0.0573	0.2287	0.0573	0.0573	0.0573	0.0573	0.0573	0.0573	0.0573	0.0573	0.0573	0.0573	0.0489	0.0573	0.0573	0.0573	0.0573	0.0573	0.0573	0.0748	0.0774	0.0573	0.0573	0.0573	0.0573	0.062	0.0573	0.0573	0.0573
HLA-A02:210	0.0455	0.0251	0.0523	0.0454	0.0535	0.0456	0.0455	0.0401	0.0544	0.0279	0.0472	0.0484	0.0544	0.0443	0.0485	0.053	0.0455	0.0453	0.0455	0.0299	0.0455	0.1773	0.0455	0.0455	0.0455	0.0455	0.0455	0.0455	0.0455	0.0455	0.0455	0.0455	0.0352	0.0455	0.0455	0.0455	0.0455	0.0455	0.0455	0.0589	0.058	0.0455	0.0455	0.0455	0.0455	0.0494	0.0455	0.0455	0.0455
HLA-A02:211	0.0455	0.0251	0.0523	0.0454	0.0535	0.0456	0.0455	0.0401	0.0544	0.0279	0.0472	0.0484	0.0544	0.0443	0.0485	0.053	0.0455	0.0453	0.0455	0.0299	0.0455	0.1773	0.0455	0.0455	0.0455	0.0455	0.0455	0.0455	0.0455	0.0455	0.0455	0.0455	0.0352	0.0455	0.0455	0.0455	0.0455	0.0455	0.0455	0.0589	0.058	0.0455	0.0455	0.0455	0.0455	0.0494	0.0455	0.0455	0.0455
HLA-A02:212	0.0455	0.0251	0.0523	0.0454	0.0535	0.0456	0.0455	0.0401	0.0544	0.0279	0.0472	0.0484	0.0544	0.0443	0.0485	0.053	0.0455	0.0453	0.0455	0.0299	0.0455	0.1773	0.0455	0.0455	0.0455	0.0455	0.0455	0.0455	0.0455	0.0455	0.0455	0.0455	0.0352	0.0455	0.0455	0.0455	0.0455	0.0455	0.0455	0.0589	0.058	0.0455	0.0455	0.0455	0.0455	0.0494	0.0455	0.0455	0.0455
HLA-A02:213	0.0455	0.0251	0.0523	0.0454	0.0535	0.0456	0.0455	0.0401	0.0544	0.0279	0.0472	0.0484	0.0544	0.0443	0.0485	0.053	0.0455	0.0453	0.0455	0.0299	0.0455	0.1773	0.0455	0.0455	0.0455	0.0455	0.0455	0.0455	0.0455	0.0455	0.0455	0.0455	0.0352	0.0455	0.0455	0.0455	0.0455	0.0455	0.0455	0.0589	0.058	0.0455	0.0455	0.0455	0.0455	0.0494	0.0455	0.0455	0.0455
HLA-A02:214	0.0455	0.0251	0.0523	0.0454	0.0535	0.0456	0.0455	0.0401	0.0544	0.0279	0.0472	0.0484	0.0544	0.0443	0.0485	0.053	0.0455	0.0453	0.0455	0.0299	0.0455	0.1773	0.0455	0.0455	0.0455	0.0455	0.0455	0.0455	0.0455	0.0455	0.0455	0.0455	0.0352	0.0455	0.0455	0.0455	0.0455	0.0455	0.0455	0.0589	0.058	0.0455	0.0455	0.0455	0.0455	0.0494	0.0455	0.0455	0.0455
HLA-A02:215	0.0455	0.0251	0.0523	0.0454	0.0535	0.0456	0.0455	0.0401	0.0544	0.0279	0.0472	0.0484	0.0544	0.0443	0.0485	0.053	0.0455	0.0453	0.0455	0.0299	0.0455	0.1773	0.0455	0.0455	0.0455	0.0455	0.0455	0.0455	0.0455	0.0455	0.0455	0.0455	0.0352	0.0455	0.0455	0.0455	0.0455	0.0455	0.0455	0.0589	0.058	0.0455	0.0455	0.0455	0.0455	0.0494	0.0455	0.0455	0.0455
HLA-A02:216	0.0455	0.0251	0.0523	0.0454	0.0535	0.0456	0.0455	0.0401	0.0544	0.0279	0.0472	0.0484	0.0544	0.0443	0.0485	0.053	0.0455	0.0453	0.0455	0.0299	0.0455	0.1773	0.0455	0.0455	0.0455	0.0455	0.0455	0.0455	0.0455	0.0455	0.0455	0.0455	0.0352	0.0455	0.0455	0.0455	0.0455	0.0455	0.0455	0.0589	0.058	0.0455	0.0455	0.0455	0.0455	0.0494	0.0455	0.0455	0.0455
HLA-A02:217	0	0	0	0	0	0	0	0	0	0	0	0	0	0	0	0	0	0	0	0	0	0	0	0	0	0	0	0	0	0	0	0	0	0	0	0	0	0	0	0	0	0	0	0	0	0	0	0	0
HLA-A02:218	0.0455	0.0251	0.0523	0.0454	0.0535	0.0456	0.0455	0.0401	0.0544	0.0279	0.0472	0.0484	0.0544	0.0443	0.0485	0.053	0.0455	0.0453	0.0455	0.0299	0.0455	0.1773	0.0455	0.0455	0.0455	0.0455	0.0455	0.0455	0.0455	0.0455	0.0455	0.0455	0.0352	0.0455	0.0455	0.0455	0.0455	0.0455	0.0455	0.0589	0.058	0.0455	0.0455	0.0455	0.0455	0.0494	0.0455	0.0455	0.0455
HLA-A02:219	0.0623	0.0394	0.0713	0.0612	0.0723	0.063	0.0623	0.0553	0.0719	0.039	0.0649	0.0662	0.0719	0.0651	0.0664	0.0717	0.0623	0.0618	0.0621	0.0417	0.0623	0.2315	0.0623	0.0623	0.0623	0.0623	0.0623	0.0623	0.0623	0.0623	0.0623	0.0623	0.0505	0.0623	0.0623	0.0623	0.0623	0.0623	0.0623	0.0806	0.0802	0.0623	0.0623	0.0623	0.0623	0.0672	0.0623	0.0623	0.0623
HLA-A02:22	0	0	0	0	0	0	0	0	0	0	0	0	0	0	0	0	0	0	0	0	0	0	0	0	0	0	0	0	0	0	0	0	0	0	0	0	0	0	0	0	0	0	0	0	0	0	0	0	0
HLA-A02:220	0.0455	0.0251	0.0523	0.0454	0.0535	0.0456	0.0455	0.0401	0.0544	0.0279	0.0472	0.0484	0.0544	0.0443	0.0485	0.053	0.0455	0.0453	0.0455	0.0299	0.0455	0.1773	0.0455	0.0455	0.0455	0.0455	0.0455	0.0455	0.0455	0.0455	0.0455	0.0455	0.0352	0.0455	0.0455	0.0455	0.0455	0.0455	0.0455	0.0589	0.058	0.0455	0.0455	0.0455	0.0455	0.0494	0.0455	0.0455	0.0455
HLA-A02:221	0.0455	0.0251	0.0523	0.0454	0.0535	0.0456	0.0455	0.0401	0.0544	0.0279	0.0472	0.0484	0.0544	0.0443	0.0485	0.053	0.0455	0.0453	0.0455	0.0299	0.0455	0.1773	0.0455	0.0455	0.0455	0.0455	0.0455	0.0455	0.0455	0.0455	0.0455	0.0455	0.0352	0.0455	0.0455	0.0455	0.0455	0.0455	0.0455	0.0589	0.058	0.0455	0.0455	0.0455	0.0455	0.0494	0.0455	0.0455	0.0455
HLA-A02:224	0	0	0	0	0	0	0	0	0	0	0	0	0	0	0	0	0	0	0	0	0	0	0	0	0	0	0	0	0	0	0	0	0	0	0	0	0	0	0	0	0	0	0	0	0	0	0	0	0
HLA-A02:228	0.0455	0.0251	0.0523	0.0454	0.0535	0.0456	0.0455	0.0401	0.0544	0.0279	0.0472	0.0484	0.0544	0.0443	0.0485	0.053	0.0455	0.0453	0.0455	0.0299	0.0455	0.1773	0.0455	0.0455	0.0455	0.0455	0.0455	0.0455	0.0455	0.0455	0.0455	0.0455	0.0352	0.0455	0.0455	0.0455	0.0455	0.0455	0.0455	0.0589	0.058	0.0455	0.0455	0.0455	0.0455	0.0494	0.0455	0.0455	0.0455
HLA-A02:229	0	0	0	0	0	0	0	0	0	0	0	0	0	0	0	0	0	0	0	0	0	0	0	0	0	0	0	0	0	0	0	0	0	0	0	0	0	0	0	0	0	0	0	0	0	0	0	0	0
HLA-A02:230	0.0261	0.0125	0.0311	0.0286	0.0317	0.0268	0.0261	0.0236	0.0372	0.0159	0.0275	0.029	0.0372	0.0261	0.0288	0.0307	0.0261	0.0273	0.0266	0.0165	0.0261	0.1447	0.0261	0.0261	0.0261	0.0261	0.0261	0.0261	0.0261	0.0261	0.0261	0.0261	0.0195	0.0261	0.0261	0.0261	0.0261	0.0261	0.0261	0.0358	0.0371	0.0261	0.0261	0.0261	0.0261	0.0291	0.0261	0.0261	0.0261
HLA-A02:231	0	0	0	0	0	0	0	0	0	0	0	0	0	0	0	0	0	0	0	0	0	0	0	0	0	0	0	0	0	0	0	0	0	0	0	0	0	0	0	0	0	0	0	0	0	0	0	0	0
HLA-A02:232	0.0538	0.0363	0.0628	0.0617	0.0644	0.0566	0.0538	0.0499	0.0711	0.0371	0.056	0.0611	0.0711	0.0657	0.0613	0.0626	0.0538	0.0574	0.0552	0.0367	0.0538	0.2487	0.0538	0.0538	0.0538	0.0538	0.0538	0.0538	0.0538	0.0538	0.0538	0.0538	0.0467	0.0538	0.0538	0.0538	0.0538	0.0538	0.0538	0.0725	0.079	0.0538	0.0538	0.0538	0.0538	0.0589	0.0538	0.0538	0.0538
HLA-A02:233	0	0	0	0	0	0	0	0	0	0	0	0	0	0	0	0	0	0	0	0	0	0	0	0	0	0	0	0	0	0	0	0	0	0	0	0	0	0	0	0	0	0	0	0	0	0	0	0	0
HLA-A02:234	0.0455	0.0251	0.0523	0.0454	0.0535	0.0456	0.0455	0.0401	0.0544	0.0279	0.0472	0.0484	0.0544	0.0443	0.0485	0.053	0.0455	0.0453	0.0455	0.0299	0.0455	0.1773	0.0455	0.0455	0.0455	0.0455	0.0455	0.0455	0.0455	0.0455	0.0455	0.0455	0.0352	0.0455	0.0455	0.0455	0.0455	0.0455	0.0455	0.0589	0.058	0.0455	0.0455	0.0455	0.0455	0.0494	0.0455	0.0455	0.0455
HLA-A02:235	0.0455	0.0251	0.0523	0.0454	0.0535	0.0456	0.0455	0.0401	0.0544	0.0279	0.0472	0.0484	0.0544	0.0443	0.0485	0.053	0.0455	0.0453	0.0455	0.0299	0.0455	0.1773	0.0455	0.0455	0.0455	0.0455	0.0455	0.0455	0.0455	0.0455	0.0455	0.0455	0.0352	0.0455	0.0455	0.0455	0.0455	0.0455	0.0455	0.0589	0.058	0.0455	0.0455	0.0455	0.0455	0.0494	0.0455	0.0455	0.0455
HLA-A02:236	0.0455	0.0251	0.0523	0.0454	0.0535	0.0456	0.0455	0.0401	0.0544	0.0279	0.0472	0.0484	0.0544	0.0443	0.0485	0.053	0.0455	0.0453	0.0455	0.0299	0.0455	0.1773	0.0455	0.0455	0.0455	0.0455	0.0455	0.0455	0.0455	0.0455	0.0455	0.0455	0.0352	0.0455	0.0455	0.0455	0.0455	0.0455	0.0455	0.0589	0.058	0.0455	0.0455	0.0455	0.0455	0.0494	0.0455	0.0455	0.0455
HLA-A02:237	0.0455	0.0251	0.0523	0.0454	0.0535	0.0456	0.0455	0.0401	0.0544	0.0279	0.0472	0.0484	0.0544	0.0443	0.0485	0.053	0.0455	0.0453	0.0455	0.0299	0.0455	0.1773	0.0455	0.0455	0.0455	0.0455	0.0455	0.0455	0.0455	0.0455	0.0455	0.0455	0.0352	0.0455	0.0455	0.0455	0.0455	0.0455	0.0455	0.0589	0.058	0.0455	0.0455	0.0455	0.0455	0.0494	0.0455	0.0455	0.0455
HLA-A02:238	0.0455	0.0251	0.0523	0.0454	0.0535	0.0456	0.0455	0.0401	0.0544	0.0279	0.0472	0.0484	0.0544	0.0443	0.0485	0.053	0.0455	0.0453	0.0455	0.0299	0.0455	0.1773	0.0455	0.0455	0.0455	0.0455	0.0455	0.0455	0.0455	0.0455	0.0455	0.0455	0.0352	0.0455	0.0455	0.0455	0.0455	0.0455	0.0455	0.0589	0.058	0.0455	0.0455	0.0455	0.0455	0.0494	0.0455	0.0455	0.0455
HLA-A02:239	0.0455	0.0251	0.0523	0.0454	0.0535	0.0456	0.0455	0.0401	0.0544	0.0279	0.0472	0.0484	0.0544	0.0443	0.0485	0.053	0.0455	0.0453	0.0455	0.0299	0.0455	0.1773	0.0455	0.0455	0.0455	0.0455	0.0455	0.0455	0.0455	0.0455	0.0455	0.0455	0.0352	0.0455	0.0455	0.0455	0.0455	0.0455	0.0455	0.0589	0.058	0.0455	0.0455	0.0455	0.0455	0.0494	0.0455	0.0455	0.0455
HLA-A02:24	0.0455	0.0251	0.0523	0.0454	0.0535	0.0456	0.0455	0.0401	0.0544	0.0279	0.0472	0.0484	0.0544	0.0443	0.0485	0.053	0.0455	0.0453	0.0455	0.0299	0.0455	0.1773	0.0455	0.0455	0.0455	0.0455	0.0455	0.0455	0.0455	0.0455	0.0455	0.0455	0.0352	0.0455	0.0455	0.0455	0.0455	0.0455	0.0455	0.0589	0.058	0.0455	0.0455	0.0455	0.0455	0.0494	0.0455	0.0455	0.0455
HLA-A02:240	0.0455	0.0251	0.0523	0.0454	0.0535	0.0456	0.0455	0.0401	0.0544	0.0279	0.0472	0.0484	0.0544	0.0443	0.0485	0.053	0.0455	0.0453	0.0455	0.0299	0.0455	0.1773	0.0455	0.0455	0.0455	0.0455	0.0455	0.0455	0.0455	0.0455	0.0455	0.0455	0.0352	0.0455	0.0455	0.0455	0.0455	0.0455	0.0455	0.0589	0.058	0.0455	0.0455	0.0455	0.0455	0.0494	0.0455	0.0455	0.0455
HLA-A02:241	0.0455	0.0251	0.0523	0.0454	0.0535	0.0456	0.0455	0.0401	0.0544	0.0279	0.0472	0.0484	0.0544	0.0443	0.0485	0.053	0.0455	0.0453	0.0455	0.0299	0.0455	0.1773	0.0455	0.0455	0.0455	0.0455	0.0455	0.0455	0.0455	0.0455	0.0455	0.0455	0.0352	0.0455	0.0455	0.0455	0.0455	0.0455	0.0455	0.0589	0.058	0.0455	0.0455	0.0455	0.0455	0.0494	0.0455	0.0455	0.0455
HLA-A02:242	0	0	0	0	0	0	0	0	0	0	0	0	0	0	0	0	0	0	0	0	0	0	0	0	0	0	0	0	0	0	0	0	0	0	0	0	0	0	0	0	0	0	0	0	0	0	0	0	0
HLA-A02:243	0	0	0	0	0	0	0	0	0	0	0	0	0	0	0	0	0	0	0	0	0	0	0	0	0	0	0	0	0	0	0	0	0	0	0	0	0	0	0	0	0	0	0	0	0	0	0	0	0
HLA-A02:244	0.0606	0.0417	0.0697	0.0667	0.0711	0.0623	0.0606	0.0555	0.0769	0.0408	0.0628	0.0669	0.0769	0.0712	0.0672	0.0702	0.0606	0.0628	0.0614	0.0415	0.0606	0.2403	0.0606	0.0606	0.0606	0.0606	0.0606	0.0606	0.0606	0.0606	0.0606	0.0606	0.0521	0.0606	0.0606	0.0606	0.0606	0.0606	0.0606	0.0793	0.0844	0.0606	0.0606	0.0606	0.0606	0.0658	0.0606	0.0606	0.0606
HLA-A02:245	0	0	0	0	0	0	0	0	0	0	0	0	0	0	0	0	0	0	0	0	0	0	0	0	0	0	0	0	0	0	0	0	0	0	0	0	0	0	0	0	0	0	0	0	0	0	0	0	0
HLA-A02:246	0	0	0	0	0	0	0	0	0	0	0	0	0	0	0	0	0	0	0	0	0	0	0	0	0	0	0	0	0	0	0	0	0	0	0	0	0	0	0	0	0	0	0	0	0	0	0	0	0
HLA-A02:247	0	0	0	0	0	0	0	0	0	0	0	0	0	0	0	0	0	0	0	0	0	0	0	0	0	0	0	0	0	0	0	0	0	0	0	0	0	0	0	0	0	0	0	0	0	0	0	0	0
HLA-A02:248	0.0573	0.0365	0.0656	0.0618	0.0668	0.0586	0.0573	0.0518	0.0669	0.0391	0.0588	0.0635	0.0669	0.0632	0.0628	0.0655	0.0573	0.0595	0.0578	0.0393	0.0573	0.2287	0.0573	0.0573	0.0573	0.0573	0.0573	0.0573	0.0573	0.0573	0.0573	0.0573	0.0489	0.0573	0.0573	0.0573	0.0573	0.0573	0.0573	0.0748	0.0774	0.0573	0.0573	0.0573	0.0573	0.062	0.0573	0.0573	0.0573
HLA-A02:249	0	0	0	0	0	0	0	0	0	0	0	0	0	0	0	0	0	0	0	0	0	0	0	0	0	0	0	0	0	0	0	0	0	0	0	0	0	0	0	0	0	0	0	0	0	0	0	0	0
HLA-A02:25	0.0455	0.0251	0.0523	0.0454	0.0535	0.0456	0.0455	0.0401	0.0544	0.0279	0.0472	0.0484	0.0544	0.0443	0.0485	0.053	0.0455	0.0453	0.0455	0.0299	0.0455	0.1773	0.0455	0.0455	0.0455	0.0455	0.0455	0.0455	0.0455	0.0455	0.0455	0.0455	0.0352	0.0455	0.0455	0.0455	0.0455	0.0455	0.0455	0.0589	0.058	0.0455	0.0455	0.0455	0.0455	0.0494	0.0455	0.0455	0.0455
HLA-A02:251	0.0455	0.0251	0.0523	0.0454	0.0535	0.0456	0.0455	0.0401	0.0544	0.0279	0.0472	0.0484	0.0544	0.0443	0.0485	0.053	0.0455	0.0453	0.0455	0.0299	0.0455	0.1773	0.0455	0.0455	0.0455	0.0455	0.0455	0.0455	0.0455	0.0455	0.0455	0.0455	0.0352	0.0455	0.0455	0.0455	0.0455	0.0455	0.0455	0.0589	0.058	0.0455	0.0455	0.0455	0.0455	0.0494	0.0455	0.0455	0.0455
HLA-A02:252	0.0455	0.0251	0.0523	0.0454	0.0535	0.0456	0.0455	0.0401	0.0544	0.0279	0.0472	0.0484	0.0544	0.0443	0.0485	0.053	0.0455	0.0453	0.0455	0.0299	0.0455	0.1773	0.0455	0.0455	0.0455	0.0455	0.0455	0.0455	0.0455	0.0455	0.0455	0.0455	0.0352	0.0455	0.0455	0.0455	0.0455	0.0455	0.0455	0.0589	0.058	0.0455	0.0455	0.0455	0.0455	0.0494	0.0455	0.0455	0.0455
HLA-A02:253	0.0261	0.0125	0.0311	0.0286	0.0317	0.0268	0.0261	0.0236	0.0372	0.0159	0.0275	0.029	0.0372	0.0261	0.0288	0.0307	0.0261	0.0273	0.0266	0.0165	0.0261	0.1447	0.0261	0.0261	0.0261	0.0261	0.0261	0.0261	0.0261	0.0261	0.0261	0.0261	0.0195	0.0261	0.0261	0.0261	0.0261	0.0261	0.0261	0.0358	0.0371	0.0261	0.0261	0.0261	0.0261	0.0291	0.0261	0.0261	0.0261
HLA-A02:254	0	0	0	0	0	0	0	0	0	0	0	0	0	0	0	0	0	0	0	0	0	0	0	0	0	0	0	0	0	0	0	0	0	0	0	0	0	0	0	0	0	0	0	0	0	0	0	0	0
HLA-A02:255	0	0	0	0	0	0	0	0	0	0	0	0	0	0	0	0	0	0	0	0	0	0	0	0	0	0	0	0	0	0	0	0	0	0	0	0	0	0	0	0	0	0	0	0	0	0	0	0	0
HLA-A02:256	0.0455	0.0251	0.0523	0.0454	0.0535	0.0456	0.0455	0.0401	0.0544	0.0279	0.0472	0.0484	0.0544	0.0443	0.0485	0.053	0.0455	0.0453	0.0455	0.0299	0.0455	0.1773	0.0455	0.0455	0.0455	0.0455	0.0455	0.0455	0.0455	0.0455	0.0455	0.0455	0.0352	0.0455	0.0455	0.0455	0.0455	0.0455	0.0455	0.0589	0.058	0.0455	0.0455	0.0455	0.0455	0.0494	0.0455	0.0455	0.0455
HLA-A02:257	0.0455	0.0251	0.0523	0.0454	0.0535	0.0456	0.0455	0.0401	0.0544	0.0279	0.0472	0.0484	0.0544	0.0443	0.0485	0.053	0.0455	0.0453	0.0455	0.0299	0.0455	0.1773	0.0455	0.0455	0.0455	0.0455	0.0455	0.0455	0.0455	0.0455	0.0455	0.0455	0.0352	0.0455	0.0455	0.0455	0.0455	0.0455	0.0455	0.0589	0.058	0.0455	0.0455	0.0455	0.0455	0.0494	0.0455	0.0455	0.0455
HLA-A02:258	0.0261	0.0125	0.0311	0.0286	0.0317	0.0268	0.0261	0.0236	0.0372	0.0159	0.0275	0.029	0.0372	0.0261	0.0288	0.0307	0.0261	0.0273	0.0266	0.0165	0.0261	0.1447	0.0261	0.0261	0.0261	0.0261	0.0261	0.0261	0.0261	0.0261	0.0261	0.0261	0.0195	0.0261	0.0261	0.0261	0.0261	0.0261	0.0261	0.0358	0.0371	0.0261	0.0261	0.0261	0.0261	0.0291	0.0261	0.0261	0.0261
HLA-A02:259	0.0573	0.0365	0.0656	0.0618	0.0668	0.0586	0.0573	0.0518	0.0669	0.0391	0.0588	0.0635	0.0669	0.0632	0.0628	0.0655	0.0573	0.0595	0.0578	0.0393	0.0573	0.2287	0.0573	0.0573	0.0573	0.0573	0.0573	0.0573	0.0573	0.0573	0.0573	0.0573	0.0489	0.0573	0.0573	0.0573	0.0573	0.0573	0.0573	0.0748	0.0774	0.0573	0.0573	0.0573	0.0573	0.062	0.0573	0.0573	0.0573
HLA-A02:26	0	0	0	0	0	0	0	0	0	0	0	0	0	0	0	0	0	0	0	0	0	0	0	0	0	0	0	0	0	0	0	0	0	0	0	0	0	0	0	0	0	0	0	0	0	0	0	0	0
HLA-A02:260	0.0455	0.0251	0.0523	0.0454	0.0535	0.0456	0.0455	0.0401	0.0544	0.0279	0.0472	0.0484	0.0544	0.0443	0.0485	0.053	0.0455	0.0453	0.0455	0.0299	0.0455	0.1773	0.0455	0.0455	0.0455	0.0455	0.0455	0.0455	0.0455	0.0455	0.0455	0.0455	0.0352	0.0455	0.0455	0.0455	0.0455	0.0455	0.0455	0.0589	0.058	0.0455	0.0455	0.0455	0.0455	0.0494	0.0455	0.0455	0.0455
HLA-A02:261	0	0	0	0	0	0	0	0	0	0	0	0	0	0	0	0	0	0	0	0	0	0	0	0	0	0	0	0	0	0	0	0	0	0	0	0	0	0	0	0	0	0	0	0	0	0	0	0	0
HLA-A02:262	0	0	0	0	0	0	0	0	0	0	0	0	0	0	0	0	0	0	0	0	0	0	0	0	0	0	0	0	0	0	0	0	0	0	0	0	0	0	0	0	0	0	0	0	0	0	0	0	0
HLA-A02:263	0	0	0	0	0	0	0	0	0	0	0	0	0	0	0	0	0	0	0	0	0	0	0	0	0	0	0	0	0	0	0	0	0	0	0	0	0	0	0	0	0	0	0	0	0	0	0	0	0
HLA-A02:264	0.0261	0.0125	0.0311	0.0286	0.0317	0.0268	0.0261	0.0236	0.0372	0.0159	0.0275	0.029	0.0372	0.0261	0.0288	0.0307	0.0261	0.0273	0.0266	0.0165	0.0261	0.1447	0.0261	0.0261	0.0261	0.0261	0.0261	0.0261	0.0261	0.0261	0.0261	0.0261	0.0195	0.0261	0.0261	0.0261	0.0261	0.0261	0.0261	0.0358	0.0371	0.0261	0.0261	0.0261	0.0261	0.0291	0.0261	0.0261	0.0261
HLA-A02:265	0.0623	0.0394	0.0713	0.0612	0.0723	0.063	0.0623	0.0553	0.0719	0.039	0.0649	0.0662	0.0719	0.0651	0.0664	0.0717	0.0623	0.0618	0.0621	0.0417	0.0623	0.2315	0.0623	0.0623	0.0623	0.0623	0.0623	0.0623	0.0623	0.0623	0.0623	0.0623	0.0505	0.0623	0.0623	0.0623	0.0623	0.0623	0.0623	0.0806	0.0802	0.0623	0.0623	0.0623	0.0623	0.0672	0.0623	0.0623	0.0623
HLA-A02:266	0.0455	0.0251	0.0523	0.0454	0.0535	0.0456	0.0455	0.0401	0.0544	0.0279	0.0472	0.0484	0.0544	0.0443	0.0485	0.053	0.0455	0.0453	0.0455	0.0299	0.0455	0.1773	0.0455	0.0455	0.0455	0.0455	0.0455	0.0455	0.0455	0.0455	0.0455	0.0455	0.0352	0.0455	0.0455	0.0455	0.0455	0.0455	0.0455	0.0589	0.058	0.0455	0.0455	0.0455	0.0455	0.0494	0.0455	0.0455	0.0455
HLA-A02:27	0.0409	0.0216	0.0473	0.0383	0.0482	0.0408	0.0409	0.0355	0.047	0.0241	0.0427	0.043	0.047	0.0389	0.0428	0.0476	0.0409	0.0401	0.0406	0.0263	0.0409	0.1666	0.0409	0.0409	0.0409	0.0409	0.0409	0.0409	0.0409	0.0409	0.0409	0.0409	0.0308	0.0409	0.0409	0.0409	0.0409	0.0409	0.0409	0.0534	0.0517	0.0409	0.0409	0.0409	0.0409	0.0444	0.0409	0.0409	0.0409
HLA-A02:28	0.0573	0.0365	0.0656	0.0618	0.0668	0.0586	0.0573	0.0518	0.0669	0.0391	0.0588	0.0635	0.0669	0.0632	0.0628	0.0655	0.0573	0.0595	0.0578	0.0393	0.0573	0.2287	0.0573	0.0573	0.0573	0.0573	0.0573	0.0573	0.0573	0.0573	0.0573	0.0573	0.0489	0.0573	0.0573	0.0573	0.0573	0.0573	0.0573	0.0748	0.0774	0.0573	0.0573	0.0573	0.0573	0.062	0.0573	0.0573	0.0573
HLA-A02:29	0.0451	0.0247	0.0519	0.0449	0.0529	0.0452	0.0451	0.0397	0.0535	0.0277	0.0468	0.048	0.0535	0.0436	0.0481	0.0524	0.0451	0.0449	0.0452	0.0297	0.0451	0.1775	0.0451	0.0451	0.0451	0.0451	0.0451	0.0451	0.0451	0.0451	0.0451	0.0451	0.0349	0.0451	0.0451	0.0451	0.0451	0.0451	0.0451	0.0584	0.0575	0.0451	0.0451	0.0451	0.0451	0.049	0.0451	0.0451	0.0451
HLA-A02:30	0.0455	0.0251	0.0523	0.0454	0.0535	0.0456	0.0455	0.0401	0.0544	0.0279	0.0472	0.0484	0.0544	0.0443	0.0485	0.053	0.0455	0.0453	0.0455	0.0299	0.0455	0.1773	0.0455	0.0455	0.0455	0.0455	0.0455	0.0455	0.0455	0.0455	0.0455	0.0455	0.0352	0.0455	0.0455	0.0455	0.0455	0.0455	0.0455	0.0589	0.058	0.0455	0.0455	0.0455	0.0455	0.0494	0.0455	0.0455	0.0455
HLA-A02:31	0.0455	0.0251	0.0523	0.0454	0.0535	0.0456	0.0455	0.0401	0.0544	0.0279	0.0472	0.0484	0.0544	0.0443	0.0485	0.053	0.0455	0.0453	0.0455	0.0299	0.0455	0.1773	0.0455	0.0455	0.0455	0.0455	0.0455	0.0455	0.0455	0.0455	0.0455	0.0455	0.0352	0.0455	0.0455	0.0455	0.0455	0.0455	0.0455	0.0589	0.058	0.0455	0.0455	0.0455	0.0455	0.0494	0.0455	0.0455	0.0455
HLA-A02:33	0.0564	0.0332	0.0648	0.0561	0.0658	0.0571	0.0564	0.0498	0.0638	0.0359	0.0585	0.0606	0.0638	0.0569	0.0603	0.0648	0.0564	0.0565	0.0563	0.0376	0.0564	0.2199	0.0564	0.0564	0.0564	0.0564	0.0564	0.0564	0.0564	0.0564	0.0564	0.0564	0.0453	0.0564	0.0564	0.0564	0.0564	0.0564	0.0564	0.0735	0.0726	0.0564	0.0564	0.0564	0.0564	0.061	0.0564	0.0564	0.0564
HLA-A02:34	0.0467	0.0252	0.0535	0.0468	0.0546	0.0469	0.0467	0.0412	0.0533	0.0298	0.0484	0.0504	0.0533	0.0443	0.0498	0.0537	0.0467	0.0468	0.0467	0.0311	0.0467	0.1849	0.0467	0.0467	0.0467	0.0467	0.0467	0.0467	0.0467	0.0467	0.0467	0.0467	0.0364	0.0467	0.0467	0.0467	0.0467	0.0467	0.0467	0.0604	0.059	0.0467	0.0467	0.0467	0.0467	0.0504	0.0467	0.0467	0.0467
HLA-A02:35	0.0485	0.0266	0.0558	0.0501	0.0569	0.0491	0.0485	0.0433	0.0561	0.0323	0.0504	0.053	0.0561	0.0469	0.0522	0.0556	0.0485	0.0495	0.0489	0.0331	0.0485	0.1996	0.0485	0.0485	0.0485	0.0485	0.0485	0.0485	0.0485	0.0485	0.0485	0.0485	0.0384	0.0485	0.0485	0.0485	0.0485	0.0485	0.0485	0.0633	0.0626	0.0485	0.0485	0.0485	0.0485	0.0523	0.0485	0.0485	0.0485
HLA-A02:36	0.053	0.0302	0.0611	0.0507	0.0619	0.0529	0.053	0.0459	0.058	0.0321	0.0547	0.0564	0.058	0.0525	0.0563	0.0614	0.053	0.0523	0.0525	0.0343	0.053	0.2028	0.053	0.053	0.053	0.053	0.053	0.053	0.053	0.053	0.053	0.053	0.0415	0.053	0.053	0.053	0.053	0.053	0.053	0.0694	0.0695	0.053	0.053	0.053	0.053	0.0573	0.053	0.053	0.053
HLA-A02:37	0.05	0.0277	0.0579	0.0453	0.0586	0.0498	0.05	0.0428	0.0529	0.0292	0.0517	0.0526	0.0529	0.0487	0.0526	0.0582	0.05	0.0487	0.0493	0.0319	0.05	0.1934	0.05	0.05	0.05	0.05	0.05	0.05	0.05	0.05	0.05	0.05	0.0385	0.05	0.05	0.05	0.05	0.05	0.05	0.0656	0.0653	0.05	0.05	0.05	0.05	0.0541	0.05	0.05	0.05
HLA-A02:38	0.0398	0.0203	0.046	0.0387	0.0471	0.04	0.0398	0.0353	0.0465	0.0244	0.0415	0.0427	0.0465	0.0376	0.0419	0.0461	0.0398	0.0398	0.0397	0.0259	0.0398	0.1681	0.0398	0.0398	0.0398	0.0398	0.0398	0.0398	0.0398	0.0398	0.0398	0.0398	0.0303	0.0398	0.0398	0.0398	0.0398	0.0398	0.0398	0.0521	0.0514	0.0398	0.0398	0.0398	0.0398	0.0433	0.0398	0.0398	0.0398
HLA-A02:39	0	0	0	0	0	0	0	0	0	0	0	0	0	0	0	0	0	0	0	0	0	0	0	0	0	0	0	0	0	0	0	0	0	0	0	0	0	0	0	0	0	0	0	0	0	0	0	0	0
HLA-A02:40	0.0455	0.0251	0.0523	0.0454	0.0535	0.0456	0.0455	0.0401	0.0544	0.0279	0.0472	0.0484	0.0544	0.0443	0.0485	0.053	0.0455	0.0453	0.0455	0.0299	0.0455	0.1773	0.0455	0.0455	0.0455	0.0455	0.0455	0.0455	0.0455	0.0455	0.0455	0.0455	0.0352	0.0455	0.0455	0.0455	0.0455	0.0455	0.0455	0.0589	0.058	0.0455	0.0455	0.0455	0.0455	0.0494	0.0455	0.0455	0.0455
HLA-A02:41	0.0627	0.0423	0.0717	0.0719	0.0735	0.0653	0.0627	0.0587	0.079	0.0451	0.0644	0.071	0.079	0.0726	0.0702	0.0715	0.0627	0.0667	0.0642	0.0442	0.0627	0.2507	0.0627	0.0627	0.0627	0.0627	0.0627	0.0627	0.0627	0.0627	0.0627	0.0627	0.0555	0.0627	0.0627	0.0627	0.0627	0.0627	0.0627	0.0815	0.0872	0.0627	0.0627	0.0627	0.0627	0.068	0.0627	0.0627	0.0627
HLA-A02:42	0.0457	0.0257	0.0527	0.046	0.0538	0.0459	0.0457	0.0403	0.0549	0.0282	0.0476	0.0488	0.0549	0.0455	0.0489	0.0533	0.0457	0.0457	0.0457	0.0301	0.0457	0.1833	0.0457	0.0457	0.0457	0.0457	0.0457	0.0457	0.0457	0.0457	0.0457	0.0457	0.0356	0.0457	0.0457	0.0457	0.0457	0.0457	0.0457	0.0595	0.059	0.0457	0.0457	0.0457	0.0457	0.0497	0.0457	0.0457	0.0457
HLA-A02:44	0	0	0	0	0	0	0	0	0	0	0	0	0	0	0	0	0	0	0	0	0	0	0	0	0	0	0	0	0	0	0	0	0	0	0	0	0	0	0	0	0	0	0	0	0	0	0	0	0
HLA-A02:45	0.0504	0.0301	0.0581	0.0522	0.0595	0.051	0.0504	0.045	0.0621	0.0323	0.0529	0.0544	0.0621	0.0517	0.0546	0.0585	0.0504	0.0509	0.0508	0.0338	0.0504	0.2033	0.0504	0.0504	0.0504	0.0504	0.0504	0.0504	0.0504	0.0504	0.0504	0.0504	0.0401	0.0504	0.0504	0.0504	0.0504	0.0504	0.0504	0.066	0.0657	0.0504	0.0504	0.0504	0.0504	0.0545	0.0504	0.0504	0.0504
HLA-A02:46	0.051	0.0314	0.0588	0.053	0.0603	0.0517	0.051	0.0455	0.0642	0.0323	0.0535	0.055	0.0642	0.0539	0.0554	0.0596	0.051	0.0514	0.0514	0.034	0.051	0.2045	0.051	0.051	0.051	0.051	0.051	0.051	0.051	0.051	0.051	0.051	0.0406	0.051	0.051	0.051	0.051	0.051	0.051	0.067	0.0672	0.051	0.051	0.051	0.051	0.0552	0.051	0.051	0.051
HLA-A02:47	0.0424	0.0242	0.05	0.0453	0.0514	0.0438	0.0424	0.0382	0.0588	0.0257	0.0448	0.0463	0.0588	0.0458	0.0474	0.0504	0.0424	0.0435	0.0431	0.0272	0.0424	0.194	0.0424	0.0424	0.0424	0.0424	0.0424	0.0424	0.0424	0.0424	0.0424	0.0424	0.0332	0.0424	0.0424	0.0424	0.0424	0.0424	0.0424	0.0574	0.0594	0.0424	0.0424	0.0424	0.0424	0.0469	0.0424	0.0424	0.0424
HLA-A02:48	0.0529	0.0337	0.061	0.0571	0.0628	0.054	0.0529	0.0483	0.0694	0.0355	0.0558	0.0577	0.0694	0.057	0.0581	0.0618	0.0529	0.0543	0.0538	0.0366	0.0529	0.2133	0.0529	0.0529	0.0529	0.0529	0.0529	0.0529	0.0529	0.0529	0.0529	0.0529	0.0428	0.0529	0.0529	0.0529	0.0529	0.0529	0.0529	0.0693	0.0703	0.0529	0.0529	0.0529	0.0529	0.0573	0.0529	0.0529	0.0529
HLA-A02:49	0.0589	0.0331	0.0674	0.0526	0.0687	0.0589	0.0589	0.0508	0.0599	0.0352	0.0609	0.0621	0.0599	0.0561	0.0614	0.0677	0.0589	0.0572	0.058	0.0381	0.0589	0.2074	0.0589	0.0589	0.0589	0.0589	0.0589	0.0589	0.0589	0.0589	0.0589	0.0589	0.0461	0.0589	0.0589	0.0589	0.0589	0.0589	0.0589	0.0762	0.0734	0.0589	0.0589	0.0589	0.0589	0.0635	0.0589	0.0589	0.0589
HLA-A02:50	0.0385	0.0202	0.0451	0.0396	0.0463	0.0393	0.0385	0.0339	0.0494	0.023	0.0402	0.0418	0.0494	0.0391	0.0422	0.0453	0.0385	0.0391	0.0388	0.0244	0.0385	0.178	0.0385	0.0385	0.0385	0.0385	0.0385	0.0385	0.0385	0.0385	0.0385	0.0385	0.0294	0.0385	0.0385	0.0385	0.0385	0.0385	0.0385	0.0518	0.0528	0.0385	0.0385	0.0385	0.0385	0.0423	0.0385	0.0385	0.0385
HLA-A02:51	0.0573	0.0365	0.0656	0.0618	0.0668	0.0586	0.0573	0.0518	0.0669	0.0391	0.0588	0.0635	0.0669	0.0632	0.0628	0.0655	0.0573	0.0595	0.0578	0.0393	0.0573	0.2287	0.0573	0.0573	0.0573	0.0573	0.0573	0.0573	0.0573	0.0573	0.0573	0.0573	0.0489	0.0573	0.0573	0.0573	0.0573	0.0573	0.0573	0.0748	0.0774	0.0573	0.0573	0.0573	0.0573	0.062	0.0573	0.0573	0.0573
HLA-A02:52	0.0855	0.0648	0.0937	0.0994	0.0985	0.0887	0.0855	0.0853	0.1251	0.0749	0.0894	0.0929	0.1251	0.0902	0.0937	0.0966	0.0855	0.0901	0.0887	0.0731	0.0855	0.2139	0.0855	0.0855	0.0855	0.0855	0.0855	0.0855	0.0855	0.0855	0.0855	0.0855	0.076	0.0855	0.0855	0.0855	0.0855	0.0855	0.0855	0.1009	0.1062	0.0855	0.0855	0.0855	0.0855	0.0911	0.0855	0.0855	0.0855
HLA-A02:54	0.0612	0.0371	0.0709	0.0583	0.0708	0.0615	0.0612	0.0526	0.062	0.0385	0.0624	0.0665	0.062	0.0655	0.0653	0.0698	0.0612	0.061	0.0602	0.0398	0.0612	0.2508	0.0612	0.0612	0.0612	0.0612	0.0612	0.0612	0.0612	0.0612	0.0612	0.0612	0.0504	0.0612	0.0612	0.0612	0.0612	0.0612	0.0612	0.0815	0.084	0.0612	0.0612	0.0612	0.0612	0.066	0.0612	0.0612	0.0612
HLA-A02:55	0.0628	0.0362	0.0734	0.0583	0.0695	0.0625	0.0628	0.0523	0.0548	0.0403	0.0614	0.0689	0.0548	0.0657	0.0672	0.0687	0.0628	0.0626	0.0612	0.0405	0.0628	0.2815	0.0628	0.0628	0.0628	0.0628	0.0628	0.0628	0.0628	0.0628	0.0628	0.0628	0.0527	0.0628	0.0628	0.0628	0.0628	0.0628	0.0628	0.0845	0.0965	0.0628	0.0628	0.0628	0.0628	0.0673	0.0628	0.0628	0.0628
HLA-A02:56	0.0495	0.0271	0.0571	0.0521	0.0577	0.0503	0.0495	0.0445	0.0546	0.0345	0.0517	0.0553	0.0546	0.0482	0.0539	0.056	0.0495	0.0515	0.0504	0.0343	0.0495	0.2241	0.0495	0.0495	0.0495	0.0495	0.0495	0.0495	0.0495	0.0495	0.0495	0.0495	0.0401	0.0495	0.0495	0.0495	0.0495	0.0495	0.0495	0.0653	0.0636	0.0495	0.0495	0.0495	0.0495	0.0532	0.0495	0.0495	0.0495
HLA-A02:57	0.0608	0.0464	0.0699	0.0771	0.0726	0.0646	0.0608	0.0599	0.0948	0.0464	0.0643	0.0696	0.0948	0.0768	0.0705	0.0708	0.0608	0.0666	0.0638	0.0449	0.0608	0.2477	0.0608	0.0608	0.0608	0.0608	0.0608	0.0608	0.0608	0.0608	0.0608	0.0608	0.055	0.0608	0.0608	0.0608	0.0608	0.0608	0.0608	0.079	0.0868	0.0608	0.0608	0.0608	0.0608	0.0662	0.0608	0.0608	0.0608
HLA-A02:58	0.0502	0.0297	0.0577	0.0507	0.0591	0.0507	0.0502	0.0447	0.0622	0.0308	0.0525	0.0534	0.0622	0.0511	0.054	0.0587	0.0502	0.05	0.0504	0.033	0.0502	0.1923	0.0502	0.0502	0.0502	0.0502	0.0502	0.0502	0.0502	0.0502	0.0502	0.0502	0.0394	0.0502	0.0502	0.0502	0.0502	0.0502	0.0502	0.0652	0.0646	0.0502	0.0502	0.0502	0.0502	0.0545	0.0502	0.0502	0.0502
HLA-A02:59	0.0455	0.0251	0.0523	0.0454	0.0535	0.0456	0.0455	0.0401	0.0544	0.0279	0.0472	0.0484	0.0544	0.0443	0.0485	0.053	0.0455	0.0453	0.0455	0.0299	0.0455	0.1773	0.0455	0.0455	0.0455	0.0455	0.0455	0.0455	0.0455	0.0455	0.0455	0.0455	0.0352	0.0455	0.0455	0.0455	0.0455	0.0455	0.0455	0.0589	0.058	0.0455	0.0455	0.0455	0.0455	0.0494	0.0455	0.0455	0.0455
HLA-A02:60	0.0472	0.026	0.0541	0.0461	0.0553	0.0471	0.0472	0.0412	0.0542	0.0289	0.0489	0.05	0.0542	0.0454	0.0499	0.0548	0.0472	0.0467	0.0469	0.031	0.0472	0.1808	0.0472	0.0472	0.0472	0.0472	0.0472	0.0472	0.0472	0.0472	0.0472	0.0472	0.0364	0.0472	0.0472	0.0472	0.0472	0.0472	0.0472	0.061	0.0594	0.0472	0.0472	0.0472	0.0472	0.051	0.0472	0.0472	0.0472
HLA-A02:61	0.0573	0.0365	0.0656	0.0618	0.0668	0.0586	0.0573	0.0518	0.0669	0.0391	0.0588	0.0635	0.0669	0.0632	0.0628	0.0655	0.0573	0.0595	0.0578	0.0393	0.0573	0.2287	0.0573	0.0573	0.0573	0.0573	0.0573	0.0573	0.0573	0.0573	0.0573	0.0573	0.0489	0.0573	0.0573	0.0573	0.0573	0.0573	0.0573	0.0748	0.0774	0.0573	0.0573	0.0573	0.0573	0.062	0.0573	0.0573	0.0573
HLA-A02:62	0.0473	0.0249	0.0543	0.048	0.0549	0.0476	0.0473	0.0419	0.051	0.0316	0.0489	0.052	0.051	0.0442	0.0508	0.0534	0.0473	0.0484	0.0477	0.0321	0.0473	0.2009	0.0473	0.0473	0.0473	0.0473	0.0473	0.0473	0.0473	0.0473	0.0473	0.0473	0.0375	0.0473	0.0473	0.0473	0.0473	0.0473	0.0473	0.0617	0.06	0.0473	0.0473	0.0473	0.0473	0.0508	0.0473	0.0473	0.0473
HLA-A02:63	0.0414	0.023	0.0487	0.0431	0.0501	0.0426	0.0414	0.0369	0.0553	0.0247	0.0437	0.0449	0.0553	0.0436	0.0458	0.0491	0.0414	0.0422	0.0419	0.0263	0.0414	0.1878	0.0414	0.0414	0.0414	0.0414	0.0414	0.0414	0.0414	0.0414	0.0414	0.0414	0.032	0.0414	0.0414	0.0414	0.0414	0.0414	0.0414	0.0559	0.0572	0.0414	0.0414	0.0414	0.0414	0.0457	0.0414	0.0414	0.0414
HLA-A02:64	0.1099	0.0929	0.1174	0.1324	0.1245	0.1146	0.1099	0.1141	0.1697	0.1137	0.1159	0.1168	0.1697	0.1153	0.1204	0.1232	0.1099	0.1177	0.1162	0.109	0.1099	0.1897	0.1099	0.1099	0.1099	0.1099	0.1099	0.1099	0.1099	0.1099	0.1099	0.1099	0.101	0.1099	0.1099	0.1099	0.1099	0.1099	0.1099	0.1208	0.1287	0.1099	0.1099	0.1099	0.1099	0.1157	0.1099	0.1099	0.1099
HLA-A02:65	0	0	0	0	0	0	0	0	0	0	0	0	0	0	0	0	0	0	0	0	0	0	0	0	0	0	0	0	0	0	0	0	0	0	0	0	0	0	0	0	0	0	0	0	0	0	0	0	0
HLA-A02:66	0.0455	0.0251	0.0523	0.0454	0.0535	0.0456	0.0455	0.0401	0.0544	0.0279	0.0472	0.0484	0.0544	0.0443	0.0485	0.053	0.0455	0.0453	0.0455	0.0299	0.0455	0.1773	0.0455	0.0455	0.0455	0.0455	0.0455	0.0455	0.0455	0.0455	0.0455	0.0455	0.0352	0.0455	0.0455	0.0455	0.0455	0.0455	0.0455	0.0589	0.058	0.0455	0.0455	0.0455	0.0455	0.0494	0.0455	0.0455	0.0455
HLA-A02:67	0.0455	0.0251	0.0523	0.0454	0.0535	0.0456	0.0455	0.0401	0.0544	0.0279	0.0472	0.0484	0.0544	0.0443	0.0485	0.053	0.0455	0.0453	0.0455	0.0299	0.0455	0.1773	0.0455	0.0455	0.0455	0.0455	0.0455	0.0455	0.0455	0.0455	0.0455	0.0455	0.0352	0.0455	0.0455	0.0455	0.0455	0.0455	0.0455	0.0589	0.058	0.0455	0.0455	0.0455	0.0455	0.0494	0.0455	0.0455	0.0455
HLA-A02:68	0.0455	0.0251	0.0523	0.0454	0.0535	0.0456	0.0455	0.0401	0.0544	0.0279	0.0472	0.0484	0.0544	0.0443	0.0485	0.053	0.0455	0.0453	0.0455	0.0299	0.0455	0.1773	0.0455	0.0455	0.0455	0.0455	0.0455	0.0455	0.0455	0.0455	0.0455	0.0455	0.0352	0.0455	0.0455	0.0455	0.0455	0.0455	0.0455	0.0589	0.058	0.0455	0.0455	0.0455	0.0455	0.0494	0.0455	0.0455	0.0455
HLA-A02:69	0.044	0.0237	0.0509	0.0441	0.0518	0.0442	0.044	0.0386	0.052	0.0279	0.0458	0.0472	0.052	0.0426	0.047	0.051	0.044	0.0442	0.044	0.0294	0.044	0.1799	0.044	0.044	0.044	0.044	0.044	0.044	0.044	0.044	0.044	0.044	0.034	0.044	0.044	0.044	0.044	0.044	0.044	0.0576	0.057	0.044	0.044	0.044	0.044	0.0477	0.044	0.044	0.044
HLA-A02:70	0.0455	0.0251	0.0523	0.0454	0.0535	0.0456	0.0455	0.0401	0.0544	0.0279	0.0472	0.0484	0.0544	0.0443	0.0485	0.053	0.0455	0.0453	0.0455	0.0299	0.0455	0.1773	0.0455	0.0455	0.0455	0.0455	0.0455	0.0455	0.0455	0.0455	0.0455	0.0455	0.0352	0.0455	0.0455	0.0455	0.0455	0.0455	0.0455	0.0589	0.058	0.0455	0.0455	0.0455	0.0455	0.0494	0.0455	0.0455	0.0455
HLA-A02:71	0.0455	0.0251	0.0523	0.0454	0.0535	0.0456	0.0455	0.0401	0.0544	0.0279	0.0472	0.0484	0.0544	0.0443	0.0485	0.053	0.0455	0.0453	0.0455	0.0299	0.0455	0.1773	0.0455	0.0455	0.0455	0.0455	0.0455	0.0455	0.0455	0.0455	0.0455	0.0455	0.0352	0.0455	0.0455	0.0455	0.0455	0.0455	0.0455	0.0589	0.058	0.0455	0.0455	0.0455	0.0455	0.0494	0.0455	0.0455	0.0455
HLA-A02:72	0.0573	0.0365	0.0656	0.0618	0.0668	0.0586	0.0573	0.0518	0.0669	0.0391	0.0588	0.0635	0.0669	0.0632	0.0628	0.0655	0.0573	0.0595	0.0578	0.0393	0.0573	0.2287	0.0573	0.0573	0.0573	0.0573	0.0573	0.0573	0.0573	0.0573	0.0573	0.0573	0.0489	0.0573	0.0573	0.0573	0.0573	0.0573	0.0573	0.0748	0.0774	0.0573	0.0573	0.0573	0.0573	0.062	0.0573	0.0573	0.0573
HLA-A02:73	0	0	0	0	0	0	0	0	0	0	0	0	0	0	0	0	0	0	0	0	0	0	0	0	0	0	0	0	0	0	0	0	0	0	0	0	0	0	0	0	0	0	0	0	0	0	0	0	0
HLA-A02:74	0.0455	0.0251	0.0523	0.0454	0.0535	0.0456	0.0455	0.0401	0.0544	0.0279	0.0472	0.0484	0.0544	0.0443	0.0485	0.053	0.0455	0.0453	0.0455	0.0299	0.0455	0.1773	0.0455	0.0455	0.0455	0.0455	0.0455	0.0455	0.0455	0.0455	0.0455	0.0455	0.0352	0.0455	0.0455	0.0455	0.0455	0.0455	0.0455	0.0589	0.058	0.0455	0.0455	0.0455	0.0455	0.0494	0.0455	0.0455	0.0455
HLA-A02:75	0.0455	0.0251	0.0523	0.0454	0.0535	0.0456	0.0455	0.0401	0.0544	0.0279	0.0472	0.0484	0.0544	0.0443	0.0485	0.053	0.0455	0.0453	0.0455	0.0299	0.0455	0.1773	0.0455	0.0455	0.0455	0.0455	0.0455	0.0455	0.0455	0.0455	0.0455	0.0455	0.0352	0.0455	0.0455	0.0455	0.0455	0.0455	0.0455	0.0589	0.058	0.0455	0.0455	0.0455	0.0455	0.0494	0.0455	0.0455	0.0455
HLA-A02:76	0.0485	0.0376	0.0563	0.0565	0.0576	0.0505	0.0485	0.0451	0.0674	0.033	0.051	0.0536	0.0674	0.0637	0.055	0.0572	0.0485	0.0515	0.05	0.0335	0.0485	0.2041	0.0485	0.0485	0.0485	0.0485	0.0485	0.0485	0.0485	0.0485	0.0485	0.0485	0.0425	0.0485	0.0485	0.0485	0.0485	0.0485	0.0485	0.0636	0.0711	0.0485	0.0485	0.0485	0.0485	0.053	0.0485	0.0485	0.0485
HLA-A02:77	0.0455	0.0251	0.0523	0.0454	0.0535	0.0456	0.0455	0.0401	0.0544	0.0279	0.0472	0.0484	0.0544	0.0443	0.0485	0.053	0.0455	0.0453	0.0455	0.0299	0.0455	0.1773	0.0455	0.0455	0.0455	0.0455	0.0455	0.0455	0.0455	0.0455	0.0455	0.0455	0.0352	0.0455	0.0455	0.0455	0.0455	0.0455	0.0455	0.0589	0.058	0.0455	0.0455	0.0455	0.0455	0.0494	0.0455	0.0455	0.0455
HLA-A02:78	0.0567	0.0345	0.0646	0.0639	0.0651	0.059	0.0567	0.0529	0.0608	0.0448	0.0586	0.0663	0.0608	0.0599	0.0632	0.062	0.0567	0.0621	0.0585	0.0416	0.0567	0.2612	0.0567	0.0567	0.0567	0.0567	0.0567	0.0567	0.0567	0.0567	0.0567	0.0567	0.0503	0.0567	0.0567	0.0567	0.0567	0.0567	0.0567	0.0745	0.0738	0.0567	0.0567	0.0567	0.0567	0.0603	0.0567	0.0567	0.0567
HLA-A02:79	0.0573	0.0365	0.0656	0.0618	0.0668	0.0586	0.0573	0.0518	0.0669	0.0391	0.0588	0.0635	0.0669	0.0632	0.0628	0.0655	0.0573	0.0595	0.0578	0.0393	0.0573	0.2287	0.0573	0.0573	0.0573	0.0573	0.0573	0.0573	0.0573	0.0573	0.0573	0.0573	0.0489	0.0573	0.0573	0.0573	0.0573	0.0573	0.0573	0.0748	0.0774	0.0573	0.0573	0.0573	0.0573	0.062	0.0573	0.0573	0.0573
HLA-A02:80	0.1313	0.118	0.1367	0.1717	0.1456	0.1381	0.1313	0.1425	0.2185	0.1876	0.1387	0.1397	0.2185	0.1331	0.1442	0.1442	0.1313	0.1459	0.1414	0.1732	0.1313	0.1548	0.1313	0.1313	0.1313	0.1313	0.1313	0.1313	0.1313	0.1313	0.1313	0.1313	0.125	0.1313	0.1313	0.1313	0.1313	0.1313	0.1313	0.1351	0.1453	0.1313	0.1313	0.1313	0.1313	0.1365	0.1313	0.1313	0.1313
HLA-A02:81	0	0	0	0	0	0	0	0	0	0	0	0	0	0	0	0	0	0	0	0	0	0	0	0	0	0	0	0	0	0	0	0	0	0	0	0	0	0	0	0	0	0	0	0	0	0	0	0	0
HLA-A02:84	0.0617	0.0404	0.0705	0.0639	0.0713	0.0627	0.0617	0.0551	0.0687	0.041	0.0635	0.0674	0.0687	0.0692	0.067	0.0702	0.0617	0.0629	0.0617	0.0417	0.0617	0.2401	0.0617	0.0617	0.0617	0.0617	0.0617	0.0617	0.0617	0.0617	0.0617	0.0617	0.0526	0.0617	0.0617	0.0617	0.0617	0.0617	0.0617	0.0804	0.0818	0.0617	0.0617	0.0617	0.0617	0.0664	0.0617	0.0617	0.0617
HLA-A02:85	0.0455	0.0251	0.0523	0.0454	0.0535	0.0456	0.0455	0.0401	0.0544	0.0279	0.0472	0.0484	0.0544	0.0443	0.0485	0.053	0.0455	0.0453	0.0455	0.0299	0.0455	0.1773	0.0455	0.0455	0.0455	0.0455	0.0455	0.0455	0.0455	0.0455	0.0455	0.0455	0.0352	0.0455	0.0455	0.0455	0.0455	0.0455	0.0455	0.0589	0.058	0.0455	0.0455	0.0455	0.0455	0.0494	0.0455	0.0455	0.0455
HLA-A02:86	0.0455	0.0251	0.0523	0.0454	0.0535	0.0456	0.0455	0.0401	0.0544	0.0279	0.0472	0.0484	0.0544	0.0443	0.0485	0.053	0.0455	0.0453	0.0455	0.0299	0.0455	0.1773	0.0455	0.0455	0.0455	0.0455	0.0455	0.0455	0.0455	0.0455	0.0455	0.0455	0.0352	0.0455	0.0455	0.0455	0.0455	0.0455	0.0455	0.0589	0.058	0.0455	0.0455	0.0455	0.0455	0.0494	0.0455	0.0455	0.0455
HLA-A02:87	0.0892	0.0741	0.1012	0.1063	0.106	0.0958	0.0892	0.0896	0.141	0.0619	0.095	0.1004	0.141	0.1136	0.1033	0.1027	0.0892	0.0954	0.0938	0.0618	0.0892	0.2929	0.0892	0.0892	0.0892	0.0892	0.0892	0.0892	0.0892	0.0892	0.0892	0.0892	0.0826	0.0892	0.0892	0.0892	0.0892	0.0892	0.0892	0.1124	0.1241	0.0892	0.0892	0.0892	0.0892	0.0966	0.0892	0.0892	0.0892
HLA-A02:89	0.0455	0.0251	0.0523	0.0454	0.0535	0.0456	0.0455	0.0401	0.0544	0.0279	0.0472	0.0484	0.0544	0.0443	0.0485	0.053	0.0455	0.0453	0.0455	0.0299	0.0455	0.1773	0.0455	0.0455	0.0455	0.0455	0.0455	0.0455	0.0455	0.0455	0.0455	0.0455	0.0352	0.0455	0.0455	0.0455	0.0455	0.0455	0.0455	0.0589	0.058	0.0455	0.0455	0.0455	0.0455	0.0494	0.0455	0.0455	0.0455
HLA-A02:90	0.0474	0.0266	0.0546	0.0485	0.0559	0.0478	0.0474	0.0422	0.0574	0.0304	0.0494	0.051	0.0574	0.0468	0.051	0.055	0.0474	0.0478	0.0476	0.032	0.0474	0.1882	0.0474	0.0474	0.0474	0.0474	0.0474	0.0474	0.0474	0.0474	0.0474	0.0474	0.0371	0.0474	0.0474	0.0474	0.0474	0.0474	0.0474	0.0618	0.0613	0.0474	0.0474	0.0474	0.0474	0.0514	0.0474	0.0474	0.0474
HLA-A02:91	0.0573	0.0365	0.0656	0.0618	0.0668	0.0586	0.0573	0.0518	0.0669	0.0391	0.0588	0.0635	0.0669	0.0632	0.0628	0.0655	0.0573	0.0595	0.0578	0.0393	0.0573	0.2287	0.0573	0.0573	0.0573	0.0573	0.0573	0.0573	0.0573	0.0573	0.0573	0.0573	0.0489	0.0573	0.0573	0.0573	0.0573	0.0573	0.0573	0.0748	0.0774	0.0573	0.0573	0.0573	0.0573	0.062	0.0573	0.0573	0.0573
HLA-A02:92	0.051	0.0314	0.0588	0.053	0.0603	0.0517	0.051	0.0455	0.0642	0.0323	0.0535	0.055	0.0642	0.0539	0.0554	0.0596	0.051	0.0514	0.0514	0.034	0.051	0.2045	0.051	0.051	0.051	0.051	0.051	0.051	0.051	0.051	0.051	0.051	0.0406	0.051	0.051	0.051	0.051	0.051	0.051	0.067	0.0672	0.051	0.051	0.051	0.051	0.0552	0.051	0.051	0.051
HLA-A02:93	0.0455	0.0251	0.0523	0.0454	0.0535	0.0456	0.0455	0.0401	0.0544	0.0279	0.0472	0.0484	0.0544	0.0443	0.0485	0.053	0.0455	0.0453	0.0455	0.0299	0.0455	0.1773	0.0455	0.0455	0.0455	0.0455	0.0455	0.0455	0.0455	0.0455	0.0455	0.0455	0.0352	0.0455	0.0455	0.0455	0.0455	0.0455	0.0455	0.0589	0.058	0.0455	0.0455	0.0455	0.0455	0.0494	0.0455	0.0455	0.0455
HLA-A02:95	0.0455	0.0251	0.0523	0.0454	0.0535	0.0456	0.0455	0.0401	0.0544	0.0279	0.0472	0.0484	0.0544	0.0443	0.0485	0.053	0.0455	0.0453	0.0455	0.0299	0.0455	0.1773	0.0455	0.0455	0.0455	0.0455	0.0455	0.0455	0.0455	0.0455	0.0455	0.0455	0.0352	0.0455	0.0455	0.0455	0.0455	0.0455	0.0455	0.0589	0.058	0.0455	0.0455	0.0455	0.0455	0.0494	0.0455	0.0455	0.0455
HLA-A02:96	0.0455	0.0251	0.0523	0.0454	0.0535	0.0456	0.0455	0.0401	0.0544	0.0279	0.0472	0.0484	0.0544	0.0443	0.0485	0.053	0.0455	0.0453	0.0455	0.0299	0.0455	0.1773	0.0455	0.0455	0.0455	0.0455	0.0455	0.0455	0.0455	0.0455	0.0455	0.0455	0.0352	0.0455	0.0455	0.0455	0.0455	0.0455	0.0455	0.0589	0.058	0.0455	0.0455	0.0455	0.0455	0.0494	0.0455	0.0455	0.0455
HLA-A02:97	0.0455	0.0251	0.0523	0.0454	0.0535	0.0456	0.0455	0.0401	0.0544	0.0279	0.0472	0.0484	0.0544	0.0443	0.0485	0.053	0.0455	0.0453	0.0455	0.0299	0.0455	0.1773	0.0455	0.0455	0.0455	0.0455	0.0455	0.0455	0.0455	0.0455	0.0455	0.0455	0.0352	0.0455	0.0455	0.0455	0.0455	0.0455	0.0455	0.0589	0.058	0.0455	0.0455	0.0455	0.0455	0.0494	0.0455	0.0455	0.0455
HLA-A02:99	0.043	0.025	0.0496	0.0491	0.0503	0.0443	0.043	0.0398	0.0543	0.0303	0.0445	0.0485	0.0543	0.0463	0.0472	0.0489	0.043	0.0456	0.0436	0.0297	0.043	0.1987	0.043	0.043	0.043	0.043	0.043	0.043	0.043	0.043	0.043	0.043	0.0357	0.043	0.043	0.043	0.043	0.043	0.043	0.0567	0.0593	0.043	0.043	0.043	0.043	0.0467	0.043	0.043	0.043
HLA-A03:01	0.1104	0.1077	0.1085	0.1423	0.1137	0.1162	0.1104	0.123	0.1602	0.3144	0.1182	0.1144	0.1602	0.094	0.1139	0.1126	0.1104	0.1258	0.1198	0.2648	0.1104	0.0198	0.1104	0.1104	0.1104	0.1104	0.1104	0.1104	0.1104	0.1104	0.1104	0.1104	0.1094	0.1104	0.1104	0.1104	0.1104	0.1104	0.1104	0.099	0.0935	0.1104	0.1104	0.1104	0.1104	0.1095	0.1104	0.1104	0.1104
HLA-A03:02	0.101	0.0965	0.0989	0.1265	0.1019	0.1055	0.101	0.1078	0.1414	0.3218	0.1067	0.1042	0.1414	0.0826	0.1022	0.1013	0.101	0.1145	0.1079	0.2775	0.101	0.0198	0.101	0.101	0.101	0.101	0.101	0.101	0.101	0.101	0.101	0.101	0.0993	0.101	0.101	0.101	0.101	0.101	0.101	0.0901	0.0837	0.101	0.101	0.101	0.101	0.0995	0.101	0.101	0.101
HLA-A03:04	0.1104	0.1077	0.1085	0.1423	0.1137	0.1162	0.1104	0.123	0.1602	0.3144	0.1182	0.1144	0.1602	0.094	0.1139	0.1126	0.1104	0.1258	0.1198	0.2648	0.1104	0.0198	0.1104	0.1104	0.1104	0.1104	0.1104	0.1104	0.1104	0.1104	0.1104	0.1104	0.1094	0.1104	0.1104	0.1104	0.1104	0.1104	0.1104	0.099	0.0935	0.1104	0.1104	0.1104	0.1104	0.1095	0.1104	0.1104	0.1104
HLA-A03:05	0.1104	0.1077	0.1085	0.1423	0.1137	0.1162	0.1104	0.123	0.1602	0.3144	0.1182	0.1144	0.1602	0.094	0.1139	0.1126	0.1104	0.1258	0.1198	0.2648	0.1104	0.0198	0.1104	0.1104	0.1104	0.1104	0.1104	0.1104	0.1104	0.1104	0.1104	0.1104	0.1094	0.1104	0.1104	0.1104	0.1104	0.1104	0.1104	0.099	0.0935	0.1104	0.1104	0.1104	0.1104	0.1095	0.1104	0.1104	0.1104
HLA-A03:06	0.1104	0.1077	0.1085	0.1423	0.1137	0.1162	0.1104	0.123	0.1602	0.3144	0.1182	0.1144	0.1602	0.094	0.1139	0.1126	0.1104	0.1258	0.1198	0.2648	0.1104	0.0198	0.1104	0.1104	0.1104	0.1104	0.1104	0.1104	0.1104	0.1104	0.1104	0.1104	0.1094	0.1104	0.1104	0.1104	0.1104	0.1104	0.1104	0.099	0.0935	0.1104	0.1104	0.1104	0.1104	0.1095	0.1104	0.1104	0.1104
HLA-A03:07	0.1103	0.1058	0.108	0.139	0.1118	0.1152	0.1103	0.1187	0.1541	0.333	0.1164	0.1139	0.1541	0.0915	0.1122	0.111	0.1103	0.1248	0.118	0.2866	0.1103	0.0214	0.1103	0.1103	0.1103	0.1103	0.1103	0.1103	0.1103	0.1103	0.1103	0.1103	0.1089	0.1103	0.1103	0.1103	0.1103	0.1103	0.1103	0.0989	0.0922	0.1103	0.1103	0.1103	0.1103	0.1089	0.1103	0.1103	0.1103
HLA-A03:08	0.1099	0.1092	0.1083	0.1423	0.1134	0.1158	0.1099	0.1228	0.1615	0.3028	0.1179	0.1131	0.1615	0.0952	0.1137	0.1126	0.1099	0.1253	0.1194	0.2621	0.1099	0.0194	0.1099	0.1099	0.1099	0.1099	0.1099	0.1099	0.1099	0.1099	0.1099	0.1099	0.1091	0.1099	0.1099	0.1099	0.1099	0.1099	0.1099	0.0984	0.0941	0.1099	0.1099	0.1099	0.1099	0.1091	0.1099	0.1099	0.1099
HLA-A03:09	0.1254	0.1231	0.1236	0.163	0.1303	0.1321	0.1254	0.1411	0.1836	0.3253	0.1342	0.1304	0.1836	0.1095	0.1308	0.1291	0.1254	0.1425	0.1365	0.2755	0.1254	0.0254	0.1254	0.1254	0.1254	0.1254	0.1254	0.1254	0.1254	0.1254	0.1254	0.1254	0.1247	0.1254	0.1254	0.1254	0.1254	0.1254	0.1254	0.1135	0.1088	0.1254	0.1254	0.1254	0.1254	0.1249	0.1254	0.1254	0.1254
HLA-A03:10	0.101	0.0965	0.0989	0.1265	0.1019	0.1055	0.101	0.1078	0.1414	0.3218	0.1067	0.1042	0.1414	0.0826	0.1022	0.1013	0.101	0.1145	0.1079	0.2775	0.101	0.0198	0.101	0.101	0.101	0.101	0.101	0.101	0.101	0.101	0.101	0.101	0.0993	0.101	0.101	0.101	0.101	0.101	0.101	0.0901	0.0837	0.101	0.101	0.101	0.101	0.0995	0.101	0.101	0.101
HLA-A03:12	0.1186	0.1187	0.1163	0.1519	0.1214	0.1248	0.1186	0.1317	0.1656	0.3281	0.1263	0.1226	0.1656	0.1039	0.1221	0.1202	0.1186	0.1346	0.128	0.2784	0.1186	0.0197	0.1186	0.1186	0.1186	0.1186	0.1186	0.1186	0.1186	0.1186	0.1186	0.1186	0.1194	0.1186	0.1186	0.1186	0.1186	0.1186	0.1186	0.1065	0.1009	0.1186	0.1186	0.1186	0.1186	0.1175	0.1186	0.1186	0.1186
HLA-A03:13	0.1104	0.1077	0.1085	0.1423	0.1137	0.1162	0.1104	0.123	0.1602	0.3144	0.1182	0.1144	0.1602	0.094	0.1139	0.1126	0.1104	0.1258	0.1198	0.2648	0.1104	0.0198	0.1104	0.1104	0.1104	0.1104	0.1104	0.1104	0.1104	0.1104	0.1104	0.1104	0.1094	0.1104	0.1104	0.1104	0.1104	0.1104	0.1104	0.099	0.0935	0.1104	0.1104	0.1104	0.1104	0.1095	0.1104	0.1104	0.1104
HLA-A03:14	0.1104	0.1077	0.1085	0.1423	0.1137	0.1162	0.1104	0.123	0.1602	0.3144	0.1182	0.1144	0.1602	0.094	0.1139	0.1126	0.1104	0.1258	0.1198	0.2648	0.1104	0.0198	0.1104	0.1104	0.1104	0.1104	0.1104	0.1104	0.1104	0.1104	0.1104	0.1104	0.1094	0.1104	0.1104	0.1104	0.1104	0.1104	0.1104	0.099	0.0935	0.1104	0.1104	0.1104	0.1104	0.1095	0.1104	0.1104	0.1104
HLA-A03:15	0.119	0.1188	0.1174	0.1546	0.1233	0.1255	0.119	0.134	0.1749	0.3141	0.1277	0.123	0.1749	0.1041	0.1239	0.1225	0.119	0.1355	0.1298	0.268	0.119	0.0223	0.119	0.119	0.119	0.119	0.119	0.119	0.119	0.119	0.119	0.119	0.1182	0.119	0.119	0.119	0.119	0.119	0.119	0.1069	0.1031	0.119	0.119	0.119	0.119	0.1183	0.119	0.119	0.119
HLA-A03:16	0.1104	0.1077	0.1085	0.1423	0.1137	0.1162	0.1104	0.123	0.1602	0.3144	0.1182	0.1144	0.1602	0.094	0.1139	0.1126	0.1104	0.1258	0.1198	0.2648	0.1104	0.0198	0.1104	0.1104	0.1104	0.1104	0.1104	0.1104	0.1104	0.1104	0.1104	0.1104	0.1094	0.1104	0.1104	0.1104	0.1104	0.1104	0.1104	0.099	0.0935	0.1104	0.1104	0.1104	0.1104	0.1095	0.1104	0.1104	0.1104
HLA-A03:17	0.1104	0.1077	0.1085	0.1423	0.1137	0.1162	0.1104	0.123	0.1602	0.3144	0.1182	0.1144	0.1602	0.094	0.1139	0.1126	0.1104	0.1258	0.1198	0.2648	0.1104	0.0198	0.1104	0.1104	0.1104	0.1104	0.1104	0.1104	0.1104	0.1104	0.1104	0.1104	0.1094	0.1104	0.1104	0.1104	0.1104	0.1104	0.1104	0.099	0.0935	0.1104	0.1104	0.1104	0.1104	0.1095	0.1104	0.1104	0.1104
HLA-A03:18	0.3994	0.3387	0.3887	0.4029	0.3893	0.4028	0.3994	0.3967	0.3677	0.8228	0.3995	0.4099	0.3677	0.3178	0.3851	0.3848	0.3994	0.4203	0.4013	0.7141	0.3994	0.1208	0.3994	0.3994	0.3994	0.3994	0.3994	0.3994	0.3994	0.3994	0.3994	0.3994	0.3881	0.3994	0.3994	0.3994	0.3994	0.3994	0.3994	0.3756	0.3315	0.3994	0.3994	0.3994	0.3994	0.3959	0.3994	0.3994	0.3994
HLA-A03:19	0.0372	0.0273	0.0423	0.0573	0.0448	0.0402	0.0372	0.0402	0.0811	0.0583	0.0414	0.0439	0.0811	0.0424	0.0437	0.0428	0.0372	0.044	0.041	0.0485	0.0372	0.1621	0.0372	0.0372	0.0372	0.0372	0.0372	0.0372	0.0372	0.0372	0.0372	0.0372	0.0329	0.0372	0.0372	0.0372	0.0372	0.0372	0.0372	0.0467	0.0488	0.0372	0.0372	0.0372	0.0372	0.0401	0.0372	0.0372	0.0372
HLA-A03:20	0.1104	0.1077	0.1085	0.1423	0.1137	0.1162	0.1104	0.123	0.1602	0.3144	0.1182	0.1144	0.1602	0.094	0.1139	0.1126	0.1104	0.1258	0.1198	0.2648	0.1104	0.0198	0.1104	0.1104	0.1104	0.1104	0.1104	0.1104	0.1104	0.1104	0.1104	0.1104	0.1094	0.1104	0.1104	0.1104	0.1104	0.1104	0.1104	0.099	0.0935	0.1104	0.1104	0.1104	0.1104	0.1095	0.1104	0.1104	0.1104
HLA-A03:22	0.1104	0.1077	0.1085	0.1423	0.1137	0.1162	0.1104	0.123	0.1602	0.3144	0.1182	0.1144	0.1602	0.094	0.1139	0.1126	0.1104	0.1258	0.1198	0.2648	0.1104	0.0198	0.1104	0.1104	0.1104	0.1104	0.1104	0.1104	0.1104	0.1104	0.1104	0.1104	0.1094	0.1104	0.1104	0.1104	0.1104	0.1104	0.1104	0.099	0.0935	0.1104	0.1104	0.1104	0.1104	0.1095	0.1104	0.1104	0.1104
HLA-A03:23	0.1247	0.1228	0.1236	0.1638	0.13	0.1314	0.1247	0.1394	0.1879	0.3196	0.1331	0.1295	0.1879	0.111	0.1307	0.1292	0.1247	0.1418	0.1356	0.2744	0.1247	0.0335	0.1247	0.1247	0.1247	0.1247	0.1247	0.1247	0.1247	0.1247	0.1247	0.1247	0.1234	0.1247	0.1247	0.1247	0.1247	0.1247	0.1247	0.1137	0.1114	0.1247	0.1247	0.1247	0.1247	0.1247	0.1247	0.1247	0.1247
HLA-A03:24	0.1468	0.1393	0.1442	0.1775	0.1473	0.1521	0.1468	0.1557	0.1886	0.3724	0.1519	0.1508	0.1886	0.1257	0.1481	0.1467	0.1468	0.1624	0.1541	0.3243	0.1468	0.0301	0.1468	0.1468	0.1468	0.1468	0.1468	0.1468	0.1468	0.1468	0.1468	0.1468	0.1452	0.1468	0.1468	0.1468	0.1468	0.1468	0.1468	0.1343	0.1314	0.1468	0.1468	0.1468	0.1468	0.1457	0.1468	0.1468	0.1468
HLA-A03:25	0.1104	0.1077	0.1085	0.1423	0.1137	0.1162	0.1104	0.123	0.1602	0.3144	0.1182	0.1144	0.1602	0.094	0.1139	0.1126	0.1104	0.1258	0.1198	0.2648	0.1104	0.0198	0.1104	0.1104	0.1104	0.1104	0.1104	0.1104	0.1104	0.1104	0.1104	0.1104	0.1094	0.1104	0.1104	0.1104	0.1104	0.1104	0.1104	0.099	0.0935	0.1104	0.1104	0.1104	0.1104	0.1095	0.1104	0.1104	0.1104
HLA-A03:26	0.1104	0.1077	0.1085	0.1423	0.1137	0.1162	0.1104	0.123	0.1602	0.3144	0.1182	0.1144	0.1602	0.094	0.1139	0.1126	0.1104	0.1258	0.1198	0.2648	0.1104	0.0198	0.1104	0.1104	0.1104	0.1104	0.1104	0.1104	0.1104	0.1104	0.1104	0.1104	0.1094	0.1104	0.1104	0.1104	0.1104	0.1104	0.1104	0.099	0.0935	0.1104	0.1104	0.1104	0.1104	0.1095	0.1104	0.1104	0.1104
HLA-A03:27	0.1104	0.1077	0.1085	0.1423	0.1137	0.1162	0.1104	0.123	0.1602	0.3144	0.1182	0.1144	0.1602	0.094	0.1139	0.1126	0.1104	0.1258	0.1198	0.2648	0.1104	0.0198	0.1104	0.1104	0.1104	0.1104	0.1104	0.1104	0.1104	0.1104	0.1104	0.1104	0.1094	0.1104	0.1104	0.1104	0.1104	0.1104	0.1104	0.099	0.0935	0.1104	0.1104	0.1104	0.1104	0.1095	0.1104	0.1104	0.1104
HLA-A03:28	0.1104	0.1077	0.1085	0.1423	0.1137	0.1162	0.1104	0.123	0.1602	0.3144	0.1182	0.1144	0.1602	0.094	0.1139	0.1126	0.1104	0.1258	0.1198	0.2648	0.1104	0.0198	0.1104	0.1104	0.1104	0.1104	0.1104	0.1104	0.1104	0.1104	0.1104	0.1104	0.1094	0.1104	0.1104	0.1104	0.1104	0.1104	0.1104	0.099	0.0935	0.1104	0.1104	0.1104	0.1104	0.1095	0.1104	0.1104	0.1104
HLA-A03:29	0.1061	0.1029	0.1042	0.1367	0.109	0.1116	0.1061	0.1176	0.154	0.3135	0.1135	0.11	0.154	0.0897	0.109	0.1079	0.1061	0.1209	0.1148	0.2635	0.1061	0.0187	0.1061	0.1061	0.1061	0.1061	0.1061	0.1061	0.1061	0.1061	0.1061	0.1061	0.105	0.1061	0.1061	0.1061	0.1061	0.1061	0.1061	0.0951	0.0894	0.1061	0.1061	0.1061	0.1061	0.1052	0.1061	0.1061	0.1061
HLA-A03:30	0.124	0.1267	0.1227	0.1633	0.1291	0.1312	0.124	0.1403	0.1859	0.3136	0.1332	0.1283	0.1859	0.1118	0.1304	0.1288	0.124	0.1415	0.1358	0.2689	0.124	0.0259	0.124	0.124	0.124	0.124	0.124	0.124	0.124	0.124	0.124	0.124	0.1237	0.124	0.124	0.124	0.124	0.124	0.124	0.1115	0.11	0.124	0.124	0.124	0.124	0.1235	0.124	0.124	0.124
HLA-A03:31	0.0668	0.0486	0.0731	0.087	0.0771	0.0701	0.0668	0.067	0.1137	0.1097	0.0716	0.0755	0.1137	0.0671	0.0732	0.0744	0.0668	0.075	0.0705	0.0968	0.0668	0.1969	0.0668	0.0668	0.0668	0.0668	0.0668	0.0668	0.0668	0.0668	0.0668	0.0668	0.0587	0.0668	0.0668	0.0668	0.0668	0.0668	0.0668	0.079	0.0783	0.0668	0.0668	0.0668	0.0668	0.07	0.0668	0.0668	0.0668
HLA-A03:32	0.0671	0.0653	0.0661	0.0902	0.0678	0.0709	0.0671	0.0713	0.1088	0.2524	0.0719	0.0692	0.1088	0.0544	0.0684	0.0674	0.0671	0.0784	0.0723	0.2253	0.0671	0.0163	0.0671	0.0671	0.0671	0.0671	0.0671	0.0671	0.0671	0.0671	0.0671	0.0671	0.0657	0.0671	0.0671	0.0671	0.0671	0.0671	0.0671	0.0589	0.055	0.0671	0.0671	0.0671	0.0671	0.0658	0.0671	0.0671	0.0671
HLA-A03:33	0.1104	0.1077	0.1085	0.1423	0.1137	0.1162	0.1104	0.123	0.1602	0.3144	0.1182	0.1144	0.1602	0.094	0.1139	0.1126	0.1104	0.1258	0.1198	0.2648	0.1104	0.0198	0.1104	0.1104	0.1104	0.1104	0.1104	0.1104	0.1104	0.1104	0.1104	0.1104	0.1094	0.1104	0.1104	0.1104	0.1104	0.1104	0.1104	0.099	0.0935	0.1104	0.1104	0.1104	0.1104	0.1095	0.1104	0.1104	0.1104
HLA-A03:34	0.1113	0.1096	0.1095	0.1446	0.115	0.1172	0.1113	0.1243	0.1646	0.3133	0.1192	0.1154	0.1646	0.0964	0.1152	0.1138	0.1113	0.1268	0.1209	0.2646	0.1113	0.0219	0.1113	0.1113	0.1113	0.1113	0.1113	0.1113	0.1113	0.1113	0.1113	0.1113	0.1105	0.1113	0.1113	0.1113	0.1113	0.1113	0.1113	0.1001	0.0951	0.1113	0.1113	0.1113	0.1113	0.1105	0.1113	0.1113	0.1113
HLA-A03:35	0.1104	0.1077	0.1085	0.1423	0.1137	0.1162	0.1104	0.123	0.1602	0.3144	0.1182	0.1144	0.1602	0.094	0.1139	0.1126	0.1104	0.1258	0.1198	0.2648	0.1104	0.0198	0.1104	0.1104	0.1104	0.1104	0.1104	0.1104	0.1104	0.1104	0.1104	0.1104	0.1094	0.1104	0.1104	0.1104	0.1104	0.1104	0.1104	0.099	0.0935	0.1104	0.1104	0.1104	0.1104	0.1095	0.1104	0.1104	0.1104
HLA-A03:37	0.1104	0.1077	0.1085	0.1423	0.1137	0.1162	0.1104	0.123	0.1602	0.3144	0.1182	0.1144	0.1602	0.094	0.1139	0.1126	0.1104	0.1258	0.1198	0.2648	0.1104	0.0198	0.1104	0.1104	0.1104	0.1104	0.1104	0.1104	0.1104	0.1104	0.1104	0.1104	0.1094	0.1104	0.1104	0.1104	0.1104	0.1104	0.1104	0.099	0.0935	0.1104	0.1104	0.1104	0.1104	0.1095	0.1104	0.1104	0.1104
HLA-A03:38	0.1104	0.1077	0.1085	0.1423	0.1137	0.1162	0.1104	0.123	0.1602	0.3144	0.1182	0.1144	0.1602	0.094	0.1139	0.1126	0.1104	0.1258	0.1198	0.2648	0.1104	0.0198	0.1104	0.1104	0.1104	0.1104	0.1104	0.1104	0.1104	0.1104	0.1104	0.1104	0.1094	0.1104	0.1104	0.1104	0.1104	0.1104	0.1104	0.099	0.0935	0.1104	0.1104	0.1104	0.1104	0.1095	0.1104	0.1104	0.1104
HLA-A03:39	0.1104	0.1077	0.1085	0.1423	0.1137	0.1162	0.1104	0.123	0.1602	0.3144	0.1182	0.1144	0.1602	0.094	0.1139	0.1126	0.1104	0.1258	0.1198	0.2648	0.1104	0.0198	0.1104	0.1104	0.1104	0.1104	0.1104	0.1104	0.1104	0.1104	0.1104	0.1104	0.1094	0.1104	0.1104	0.1104	0.1104	0.1104	0.1104	0.099	0.0935	0.1104	0.1104	0.1104	0.1104	0.1095	0.1104	0.1104	0.1104
HLA-A03:40	0.1104	0.1077	0.1085	0.1423	0.1137	0.1162	0.1104	0.123	0.1602	0.3144	0.1182	0.1144	0.1602	0.094	0.1139	0.1126	0.1104	0.1258	0.1198	0.2648	0.1104	0.0198	0.1104	0.1104	0.1104	0.1104	0.1104	0.1104	0.1104	0.1104	0.1104	0.1104	0.1094	0.1104	0.1104	0.1104	0.1104	0.1104	0.1104	0.099	0.0935	0.1104	0.1104	0.1104	0.1104	0.1095	0.1104	0.1104	0.1104
HLA-A03:41	0.2971	0.3429	0.298	0.414	0.3217	0.3205	0.2971	0.3574	0.5043	0.3549	0.3229	0.3061	0.5043	0.3157	0.3306	0.3242	0.2971	0.3385	0.3331	0.336	0.2971	0.0841	0.2971	0.2971	0.2971	0.2971	0.2971	0.2971	0.2971	0.2971	0.2971	0.2971	0.3074	0.2971	0.2971	0.2971	0.2971	0.2971	0.2971	0.2728	0.2981	0.2971	0.2971	0.2971	0.2971	0.3009	0.2971	0.2971	0.2971
HLA-A03:42	0.1103	0.1058	0.108	0.139	0.1118	0.1152	0.1103	0.1187	0.1541	0.333	0.1164	0.1139	0.1541	0.0915	0.1122	0.111	0.1103	0.1248	0.118	0.2866	0.1103	0.0214	0.1103	0.1103	0.1103	0.1103	0.1103	0.1103	0.1103	0.1103	0.1103	0.1103	0.1089	0.1103	0.1103	0.1103	0.1103	0.1103	0.1103	0.0989	0.0922	0.1103	0.1103	0.1103	0.1103	0.1089	0.1103	0.1103	0.1103
HLA-A03:43	0.0945	0.0929	0.0968	0.1395	0.1044	0.102	0.0945	0.1098	0.1762	0.2196	0.1032	0.1035	0.1762	0.096	0.1047	0.1016	0.0945	0.1113	0.105	0.1806	0.0945	0.0849	0.0945	0.0945	0.0945	0.0945	0.0945	0.0945	0.0945	0.0945	0.0945	0.0945	0.0939	0.0945	0.0945	0.0945	0.0945	0.0945	0.0945	0.0931	0.0954	0.0945	0.0945	0.0945	0.0945	0.0964	0.0945	0.0945	0.0945
HLA-A03:44	0.1104	0.1077	0.1085	0.1423	0.1137	0.1162	0.1104	0.123	0.1602	0.3144	0.1182	0.1144	0.1602	0.094	0.1139	0.1126	0.1104	0.1258	0.1198	0.2648	0.1104	0.0198	0.1104	0.1104	0.1104	0.1104	0.1104	0.1104	0.1104	0.1104	0.1104	0.1104	0.1094	0.1104	0.1104	0.1104	0.1104	0.1104	0.1104	0.099	0.0935	0.1104	0.1104	0.1104	0.1104	0.1095	0.1104	0.1104	0.1104
HLA-A03:45	0.1104	0.1077	0.1085	0.1423	0.1137	0.1162	0.1104	0.123	0.1602	0.3144	0.1182	0.1144	0.1602	0.094	0.1139	0.1126	0.1104	0.1258	0.1198	0.2648	0.1104	0.0198	0.1104	0.1104	0.1104	0.1104	0.1104	0.1104	0.1104	0.1104	0.1104	0.1104	0.1094	0.1104	0.1104	0.1104	0.1104	0.1104	0.1104	0.099	0.0935	0.1104	0.1104	0.1104	0.1104	0.1095	0.1104	0.1104	0.1104
HLA-A03:46	0.1104	0.1077	0.1085	0.1423	0.1137	0.1162	0.1104	0.123	0.1602	0.3144	0.1182	0.1144	0.1602	0.094	0.1139	0.1126	0.1104	0.1258	0.1198	0.2648	0.1104	0.0198	0.1104	0.1104	0.1104	0.1104	0.1104	0.1104	0.1104	0.1104	0.1104	0.1104	0.1094	0.1104	0.1104	0.1104	0.1104	0.1104	0.1104	0.099	0.0935	0.1104	0.1104	0.1104	0.1104	0.1095	0.1104	0.1104	0.1104
HLA-A03:47	0.1104	0.1077	0.1085	0.1423	0.1137	0.1162	0.1104	0.123	0.1602	0.3144	0.1182	0.1144	0.1602	0.094	0.1139	0.1126	0.1104	0.1258	0.1198	0.2648	0.1104	0.0198	0.1104	0.1104	0.1104	0.1104	0.1104	0.1104	0.1104	0.1104	0.1104	0.1104	0.1094	0.1104	0.1104	0.1104	0.1104	0.1104	0.1104	0.099	0.0935	0.1104	0.1104	0.1104	0.1104	0.1095	0.1104	0.1104	0.1104
HLA-A03:48	0.1104	0.1077	0.1085	0.1423	0.1137	0.1162	0.1104	0.123	0.1602	0.3144	0.1182	0.1144	0.1602	0.094	0.1139	0.1126	0.1104	0.1258	0.1198	0.2648	0.1104	0.0198	0.1104	0.1104	0.1104	0.1104	0.1104	0.1104	0.1104	0.1104	0.1104	0.1104	0.1094	0.1104	0.1104	0.1104	0.1104	0.1104	0.1104	0.099	0.0935	0.1104	0.1104	0.1104	0.1104	0.1095	0.1104	0.1104	0.1104
HLA-A03:49	0.1104	0.1077	0.1085	0.1423	0.1137	0.1162	0.1104	0.123	0.1602	0.3144	0.1182	0.1144	0.1602	0.094	0.1139	0.1126	0.1104	0.1258	0.1198	0.2648	0.1104	0.0198	0.1104	0.1104	0.1104	0.1104	0.1104	0.1104	0.1104	0.1104	0.1104	0.1104	0.1094	0.1104	0.1104	0.1104	0.1104	0.1104	0.1104	0.099	0.0935	0.1104	0.1104	0.1104	0.1104	0.1095	0.1104	0.1104	0.1104
HLA-A03:50	0.0942	0.09	0.0922	0.1199	0.0959	0.0984	0.0942	0.1029	0.1363	0.3036	0.1003	0.0969	0.1363	0.0786	0.0955	0.0947	0.0942	0.1067	0.1009	0.2556	0.0942	0.0153	0.0942	0.0942	0.0942	0.0942	0.0942	0.0942	0.0942	0.0942	0.0942	0.0942	0.0928	0.0942	0.0942	0.0942	0.0942	0.0942	0.0942	0.0847	0.0786	0.0942	0.0942	0.0942	0.0942	0.0932	0.0942	0.0942	0.0942
HLA-A03:51	0.1104	0.1077	0.1085	0.1423	0.1137	0.1162	0.1104	0.123	0.1602	0.3144	0.1182	0.1144	0.1602	0.094	0.1139	0.1126	0.1104	0.1258	0.1198	0.2648	0.1104	0.0198	0.1104	0.1104	0.1104	0.1104	0.1104	0.1104	0.1104	0.1104	0.1104	0.1104	0.1094	0.1104	0.1104	0.1104	0.1104	0.1104	0.1104	0.099	0.0935	0.1104	0.1104	0.1104	0.1104	0.1095	0.1104	0.1104	0.1104
HLA-A03:52	0.1104	0.1077	0.1085	0.1423	0.1137	0.1162	0.1104	0.123	0.1602	0.3144	0.1182	0.1144	0.1602	0.094	0.1139	0.1126	0.1104	0.1258	0.1198	0.2648	0.1104	0.0198	0.1104	0.1104	0.1104	0.1104	0.1104	0.1104	0.1104	0.1104	0.1104	0.1104	0.1094	0.1104	0.1104	0.1104	0.1104	0.1104	0.1104	0.099	0.0935	0.1104	0.1104	0.1104	0.1104	0.1095	0.1104	0.1104	0.1104
HLA-A03:53	0.1104	0.1077	0.1085	0.1423	0.1137	0.1162	0.1104	0.123	0.1602	0.3144	0.1182	0.1144	0.1602	0.094	0.1139	0.1126	0.1104	0.1258	0.1198	0.2648	0.1104	0.0198	0.1104	0.1104	0.1104	0.1104	0.1104	0.1104	0.1104	0.1104	0.1104	0.1104	0.1094	0.1104	0.1104	0.1104	0.1104	0.1104	0.1104	0.099	0.0935	0.1104	0.1104	0.1104	0.1104	0.1095	0.1104	0.1104	0.1104
HLA-A03:54	0.1104	0.1077	0.1085	0.1423	0.1137	0.1162	0.1104	0.123	0.1602	0.3144	0.1182	0.1144	0.1602	0.094	0.1139	0.1126	0.1104	0.1258	0.1198	0.2648	0.1104	0.0198	0.1104	0.1104	0.1104	0.1104	0.1104	0.1104	0.1104	0.1104	0.1104	0.1104	0.1094	0.1104	0.1104	0.1104	0.1104	0.1104	0.1104	0.099	0.0935	0.1104	0.1104	0.1104	0.1104	0.1095	0.1104	0.1104	0.1104
HLA-A03:55	0.1104	0.1077	0.1085	0.1423	0.1137	0.1162	0.1104	0.123	0.1602	0.3144	0.1182	0.1144	0.1602	0.094	0.1139	0.1126	0.1104	0.1258	0.1198	0.2648	0.1104	0.0198	0.1104	0.1104	0.1104	0.1104	0.1104	0.1104	0.1104	0.1104	0.1104	0.1104	0.1094	0.1104	0.1104	0.1104	0.1104	0.1104	0.1104	0.099	0.0935	0.1104	0.1104	0.1104	0.1104	0.1095	0.1104	0.1104	0.1104
HLA-A03:56	0.1104	0.1077	0.1085	0.1423	0.1137	0.1162	0.1104	0.123	0.1602	0.3144	0.1182	0.1144	0.1602	0.094	0.1139	0.1126	0.1104	0.1258	0.1198	0.2648	0.1104	0.0198	0.1104	0.1104	0.1104	0.1104	0.1104	0.1104	0.1104	0.1104	0.1104	0.1104	0.1094	0.1104	0.1104	0.1104	0.1104	0.1104	0.1104	0.099	0.0935	0.1104	0.1104	0.1104	0.1104	0.1095	0.1104	0.1104	0.1104
HLA-A03:57	0.2598	0.2854	0.2609	0.3664	0.2817	0.2803	0.2598	0.3118	0.4388	0.3714	0.2818	0.2724	0.4388	0.2678	0.2886	0.2816	0.2598	0.2983	0.291	0.3339	0.2598	0.0817	0.2598	0.2598	0.2598	0.2598	0.2598	0.2598	0.2598	0.2598	0.2598	0.2598	0.267	0.2598	0.2598	0.2598	0.2598	0.2598	0.2598	0.2414	0.2568	0.2598	0.2598	0.2598	0.2598	0.2633	0.2598	0.2598	0.2598
HLA-A03:58	0.1104	0.1077	0.1085	0.1423	0.1137	0.1162	0.1104	0.123	0.1602	0.3144	0.1182	0.1144	0.1602	0.094	0.1139	0.1126	0.1104	0.1258	0.1198	0.2648	0.1104	0.0198	0.1104	0.1104	0.1104	0.1104	0.1104	0.1104	0.1104	0.1104	0.1104	0.1104	0.1094	0.1104	0.1104	0.1104	0.1104	0.1104	0.1104	0.099	0.0935	0.1104	0.1104	0.1104	0.1104	0.1095	0.1104	0.1104	0.1104
HLA-A03:59	0.1075	0.1052	0.1058	0.14	0.1111	0.1132	0.1075	0.1203	0.1587	0.3093	0.1153	0.1116	0.1587	0.0921	0.1112	0.11	0.1075	0.1228	0.1169	0.26	0.1075	0.0199	0.1075	0.1075	0.1075	0.1075	0.1075	0.1075	0.1075	0.1075	0.1075	0.1075	0.1066	0.1075	0.1075	0.1075	0.1075	0.1075	0.1075	0.0965	0.0914	0.1075	0.1075	0.1075	0.1075	0.1067	0.1075	0.1075	0.1075
HLA-A03:60	0.1104	0.1077	0.1085	0.1423	0.1137	0.1162	0.1104	0.123	0.1602	0.3144	0.1182	0.1144	0.1602	0.094	0.1139	0.1126	0.1104	0.1258	0.1198	0.2648	0.1104	0.0198	0.1104	0.1104	0.1104	0.1104	0.1104	0.1104	0.1104	0.1104	0.1104	0.1104	0.1094	0.1104	0.1104	0.1104	0.1104	0.1104	0.1104	0.099	0.0935	0.1104	0.1104	0.1104	0.1104	0.1095	0.1104	0.1104	0.1104
HLA-A03:61	0.1104	0.1077	0.1085	0.1423	0.1137	0.1162	0.1104	0.123	0.1602	0.3144	0.1182	0.1144	0.1602	0.094	0.1139	0.1126	0.1104	0.1258	0.1198	0.2648	0.1104	0.0198	0.1104	0.1104	0.1104	0.1104	0.1104	0.1104	0.1104	0.1104	0.1104	0.1104	0.1094	0.1104	0.1104	0.1104	0.1104	0.1104	0.1104	0.099	0.0935	0.1104	0.1104	0.1104	0.1104	0.1095	0.1104	0.1104	0.1104
HLA-A03:62	0.1104	0.1077	0.1085	0.1423	0.1137	0.1162	0.1104	0.123	0.1602	0.3144	0.1182	0.1144	0.1602	0.094	0.1139	0.1126	0.1104	0.1258	0.1198	0.2648	0.1104	0.0198	0.1104	0.1104	0.1104	0.1104	0.1104	0.1104	0.1104	0.1104	0.1104	0.1104	0.1094	0.1104	0.1104	0.1104	0.1104	0.1104	0.1104	0.099	0.0935	0.1104	0.1104	0.1104	0.1104	0.1095	0.1104	0.1104	0.1104
HLA-A03:63	0.1104	0.1077	0.1085	0.1423	0.1137	0.1162	0.1104	0.123	0.1602	0.3144	0.1182	0.1144	0.1602	0.094	0.1139	0.1126	0.1104	0.1258	0.1198	0.2648	0.1104	0.0198	0.1104	0.1104	0.1104	0.1104	0.1104	0.1104	0.1104	0.1104	0.1104	0.1104	0.1094	0.1104	0.1104	0.1104	0.1104	0.1104	0.1104	0.099	0.0935	0.1104	0.1104	0.1104	0.1104	0.1095	0.1104	0.1104	0.1104
HLA-A03:64	0.1094	0.1071	0.1076	0.1411	0.1127	0.1151	0.1094	0.1218	0.1591	0.3125	0.1172	0.1133	0.1591	0.0934	0.1129	0.1117	0.1094	0.1247	0.1187	0.2635	0.1094	0.0198	0.1094	0.1094	0.1094	0.1094	0.1094	0.1094	0.1094	0.1094	0.1094	0.1094	0.1084	0.1094	0.1094	0.1094	0.1094	0.1094	0.1094	0.0981	0.0928	0.1094	0.1094	0.1094	0.1094	0.1086	0.1094	0.1094	0.1094
HLA-A03:65	0.1008	0.0978	0.099	0.1292	0.1033	0.106	0.1008	0.1111	0.1471	0.3061	0.1079	0.1044	0.1471	0.0848	0.1033	0.1024	0.1008	0.1149	0.1091	0.2577	0.1008	0.0186	0.1008	0.1008	0.1008	0.1008	0.1008	0.1008	0.1008	0.1008	0.1008	0.1008	0.0994	0.1008	0.1008	0.1008	0.1008	0.1008	0.1008	0.0901	0.0846	0.1008	0.1008	0.1008	0.1008	0.0997	0.1008	0.1008	0.1008
HLA-A03:66	0.1369	0.1325	0.1343	0.1695	0.1399	0.1433	0.1369	0.1501	0.1863	0.3557	0.1455	0.1409	0.1863	0.116	0.1399	0.1387	0.1369	0.1536	0.1471	0.3051	0.1369	0.027	0.1369	0.1369	0.1369	0.1369	0.1369	0.1369	0.1369	0.1369	0.1369	0.1369	0.1351	0.1369	0.1369	0.1369	0.1369	0.1369	0.1369	0.1233	0.1158	0.1369	0.1369	0.1369	0.1369	0.1358	0.1369	0.1369	0.1369
HLA-A03:67	0.1052	0.1042	0.1035	0.1378	0.1087	0.1109	0.1052	0.1175	0.1559	0.3052	0.1128	0.1093	0.1559	0.091	0.109	0.1077	0.1052	0.1204	0.1145	0.2568	0.1052	0.0197	0.1052	0.1052	0.1052	0.1052	0.1052	0.1052	0.1052	0.1052	0.1052	0.1052	0.1048	0.1052	0.1052	0.1052	0.1052	0.1052	0.1052	0.0941	0.0896	0.1052	0.1052	0.1052	0.1052	0.1043	0.1052	0.1052	0.1052
HLA-A03:70	0.1104	0.1077	0.1085	0.1423	0.1137	0.1162	0.1104	0.123	0.1602	0.3144	0.1182	0.1144	0.1602	0.094	0.1139	0.1126	0.1104	0.1258	0.1198	0.2648	0.1104	0.0198	0.1104	0.1104	0.1104	0.1104	0.1104	0.1104	0.1104	0.1104	0.1104	0.1104	0.1094	0.1104	0.1104	0.1104	0.1104	0.1104	0.1104	0.099	0.0935	0.1104	0.1104	0.1104	0.1104	0.1095	0.1104	0.1104	0.1104
HLA-A03:71	0.1104	0.1077	0.1085	0.1423	0.1137	0.1162	0.1104	0.123	0.1602	0.3144	0.1182	0.1144	0.1602	0.094	0.1139	0.1126	0.1104	0.1258	0.1198	0.2648	0.1104	0.0198	0.1104	0.1104	0.1104	0.1104	0.1104	0.1104	0.1104	0.1104	0.1104	0.1104	0.1094	0.1104	0.1104	0.1104	0.1104	0.1104	0.1104	0.099	0.0935	0.1104	0.1104	0.1104	0.1104	0.1095	0.1104	0.1104	0.1104
HLA-A03:72	0.0884	0.1009	0.0874	0.1194	0.0913	0.0948	0.0884	0.1005	0.1365	0.2561	0.0963	0.091	0.1365	0.0854	0.0932	0.0912	0.0884	0.1025	0.0972	0.2206	0.0884	0.0134	0.0884	0.0884	0.0884	0.0884	0.0884	0.0884	0.0884	0.0884	0.0884	0.0884	0.0911	0.0884	0.0884	0.0884	0.0884	0.0884	0.0884	0.078	0.0787	0.0884	0.0884	0.0884	0.0884	0.0873	0.0884	0.0884	0.0884
HLA-A03:73	0.101	0.0965	0.0989	0.1265	0.1019	0.1055	0.101	0.1078	0.1414	0.3218	0.1067	0.1042	0.1414	0.0826	0.1022	0.1013	0.101	0.1145	0.1079	0.2775	0.101	0.0198	0.101	0.101	0.101	0.101	0.101	0.101	0.101	0.101	0.101	0.101	0.0993	0.101	0.101	0.101	0.101	0.101	0.101	0.0901	0.0837	0.101	0.101	0.101	0.101	0.0995	0.101	0.101	0.101
HLA-A03:74	0.1104	0.1077	0.1085	0.1423	0.1137	0.1162	0.1104	0.123	0.1602	0.3144	0.1182	0.1144	0.1602	0.094	0.1139	0.1126	0.1104	0.1258	0.1198	0.2648	0.1104	0.0198	0.1104	0.1104	0.1104	0.1104	0.1104	0.1104	0.1104	0.1104	0.1104	0.1104	0.1094	0.1104	0.1104	0.1104	0.1104	0.1104	0.1104	0.099	0.0935	0.1104	0.1104	0.1104	0.1104	0.1095	0.1104	0.1104	0.1104
HLA-A03:75	0.1178	0.1167	0.1161	0.1542	0.1221	0.1244	0.1178	0.1321	0.1754	0.3194	0.1263	0.1225	0.1754	0.1031	0.1227	0.121	0.1178	0.1346	0.1283	0.2706	0.1178	0.0254	0.1178	0.1178	0.1178	0.1178	0.1178	0.1178	0.1178	0.1178	0.1178	0.1178	0.1172	0.1178	0.1178	0.1178	0.1178	0.1178	0.1178	0.1062	0.1016	0.1178	0.1178	0.1178	0.1178	0.1171	0.1178	0.1178	0.1178
HLA-A03:76	0.101	0.0965	0.0989	0.1265	0.1019	0.1055	0.101	0.1078	0.1414	0.3218	0.1067	0.1042	0.1414	0.0826	0.1022	0.1013	0.101	0.1145	0.1079	0.2775	0.101	0.0198	0.101	0.101	0.101	0.101	0.101	0.101	0.101	0.101	0.101	0.101	0.0993	0.101	0.101	0.101	0.101	0.101	0.101	0.0901	0.0837	0.101	0.101	0.101	0.101	0.0995	0.101	0.101	0.101
HLA-A03:77	0.1104	0.1077	0.1085	0.1423	0.1137	0.1162	0.1104	0.123	0.1602	0.3144	0.1182	0.1144	0.1602	0.094	0.1139	0.1126	0.1104	0.1258	0.1198	0.2648	0.1104	0.0198	0.1104	0.1104	0.1104	0.1104	0.1104	0.1104	0.1104	0.1104	0.1104	0.1104	0.1094	0.1104	0.1104	0.1104	0.1104	0.1104	0.1104	0.099	0.0935	0.1104	0.1104	0.1104	0.1104	0.1095	0.1104	0.1104	0.1104
HLA-A03:78	0.1104	0.1077	0.1085	0.1423	0.1137	0.1162	0.1104	0.123	0.1602	0.3144	0.1182	0.1144	0.1602	0.094	0.1139	0.1126	0.1104	0.1258	0.1198	0.2648	0.1104	0.0198	0.1104	0.1104	0.1104	0.1104	0.1104	0.1104	0.1104	0.1104	0.1104	0.1104	0.1094	0.1104	0.1104	0.1104	0.1104	0.1104	0.1104	0.099	0.0935	0.1104	0.1104	0.1104	0.1104	0.1095	0.1104	0.1104	0.1104
HLA-A03:79	0.1104	0.1077	0.1085	0.1423	0.1137	0.1162	0.1104	0.123	0.1602	0.3144	0.1182	0.1144	0.1602	0.094	0.1139	0.1126	0.1104	0.1258	0.1198	0.2648	0.1104	0.0198	0.1104	0.1104	0.1104	0.1104	0.1104	0.1104	0.1104	0.1104	0.1104	0.1104	0.1094	0.1104	0.1104	0.1104	0.1104	0.1104	0.1104	0.099	0.0935	0.1104	0.1104	0.1104	0.1104	0.1095	0.1104	0.1104	0.1104
HLA-A03:80	0.1104	0.1077	0.1085	0.1423	0.1137	0.1162	0.1104	0.123	0.1602	0.3144	0.1182	0.1144	0.1602	0.094	0.1139	0.1126	0.1104	0.1258	0.1198	0.2648	0.1104	0.0198	0.1104	0.1104	0.1104	0.1104	0.1104	0.1104	0.1104	0.1104	0.1104	0.1104	0.1094	0.1104	0.1104	0.1104	0.1104	0.1104	0.1104	0.099	0.0935	0.1104	0.1104	0.1104	0.1104	0.1095	0.1104	0.1104	0.1104
HLA-A03:81	0.1104	0.1077	0.1085	0.1423	0.1137	0.1162	0.1104	0.123	0.1602	0.3144	0.1182	0.1144	0.1602	0.094	0.1139	0.1126	0.1104	0.1258	0.1198	0.2648	0.1104	0.0198	0.1104	0.1104	0.1104	0.1104	0.1104	0.1104	0.1104	0.1104	0.1104	0.1104	0.1094	0.1104	0.1104	0.1104	0.1104	0.1104	0.1104	0.099	0.0935	0.1104	0.1104	0.1104	0.1104	0.1095	0.1104	0.1104	0.1104
HLA-A03:82	0.0936	0.0877	0.0968	0.1356	0.1041	0.1005	0.0936	0.105	0.176	0.2176	0.1018	0.1032	0.176	0.0942	0.104	0.1011	0.0936	0.1099	0.103	0.1837	0.0936	0.115	0.0936	0.0936	0.0936	0.0936	0.0936	0.0936	0.0936	0.0936	0.0936	0.0936	0.091	0.0936	0.0936	0.0936	0.0936	0.0936	0.0936	0.0953	0.0969	0.0936	0.0936	0.0936	0.0936	0.0958	0.0936	0.0936	0.0936
HLA-A11:01	0.1183	0.1129	0.1153	0.1443	0.118	0.1225	0.1183	0.1247	0.155	0.3607	0.1228	0.1222	0.155	0.0985	0.1187	0.1174	0.1183	0.1322	0.1247	0.3067	0.1183	0.0226	0.1183	0.1183	0.1183	0.1183	0.1183	0.1183	0.1183	0.1183	0.1183	0.1183	0.118	0.1183	0.1183	0.1183	0.1183	0.1183	0.1183	0.1066	0.099	0.1183	0.1183	0.1183	0.1183	0.1164	0.1183	0.1183	0.1183
HLA-A11:02	0.1183	0.1129	0.1153	0.1443	0.118	0.1225	0.1183	0.1247	0.155	0.3607	0.1228	0.1222	0.155	0.0985	0.1187	0.1174	0.1183	0.1322	0.1247	0.3067	0.1183	0.0226	0.1183	0.1183	0.1183	0.1183	0.1183	0.1183	0.1183	0.1183	0.1183	0.1183	0.118	0.1183	0.1183	0.1183	0.1183	0.1183	0.1183	0.1066	0.099	0.1183	0.1183	0.1183	0.1183	0.1164	0.1183	0.1183	0.1183
HLA-A11:03	0.1365	0.1326	0.1337	0.169	0.1385	0.1423	0.1365	0.1483	0.1809	0.369	0.1433	0.1411	0.1809	0.1176	0.139	0.1374	0.1365	0.1529	0.1456	0.313	0.1365	0.0258	0.1365	0.1365	0.1365	0.1365	0.1365	0.1365	0.1365	0.1365	0.1365	0.1365	0.1366	0.1365	0.1365	0.1365	0.1365	0.1365	0.1365	0.1237	0.1164	0.1365	0.1365	0.1365	0.1365	0.1353	0.1365	0.1365	0.1365
HLA-A11:04	0.0922	0.0891	0.0899	0.1154	0.0922	0.0963	0.0922	0.0978	0.1278	0.3159	0.0972	0.0953	0.1278	0.0761	0.0926	0.0914	0.0922	0.1046	0.0979	0.2692	0.0922	0.0157	0.0922	0.0922	0.0922	0.0922	0.0922	0.0922	0.0922	0.0922	0.0922	0.0922	0.0918	0.0922	0.0922	0.0922	0.0922	0.0922	0.0922	0.0819	0.0755	0.0922	0.0922	0.0922	0.0922	0.0905	0.0922	0.0922	0.0922
HLA-A11:05	0.1183	0.1129	0.1153	0.1443	0.118	0.1225	0.1183	0.1247	0.155	0.3607	0.1228	0.1222	0.155	0.0985	0.1187	0.1174	0.1183	0.1322	0.1247	0.3067	0.1183	0.0226	0.1183	0.1183	0.1183	0.1183	0.1183	0.1183	0.1183	0.1183	0.1183	0.1183	0.118	0.1183	0.1183	0.1183	0.1183	0.1183	0.1183	0.1066	0.099	0.1183	0.1183	0.1183	0.1183	0.1164	0.1183	0.1183	0.1183
HLA-A11:06	0.1437	0.1395	0.1408	0.1782	0.1456	0.1496	0.1437	0.1544	0.189	0.3855	0.1496	0.1493	0.189	0.1244	0.1469	0.1449	0.1437	0.161	0.1529	0.3293	0.1437	0.0307	0.1437	0.1437	0.1437	0.1437	0.1437	0.1437	0.1437	0.1437	0.1437	0.1437	0.1444	0.1437	0.1437	0.1437	0.1437	0.1437	0.1437	0.1307	0.1238	0.1437	0.1437	0.1437	0.1437	0.1423	0.1437	0.1437	0.1437
HLA-A11:07	0.1183	0.1129	0.1153	0.1443	0.118	0.1225	0.1183	0.1247	0.155	0.3607	0.1228	0.1222	0.155	0.0985	0.1187	0.1174	0.1183	0.1322	0.1247	0.3067	0.1183	0.0226	0.1183	0.1183	0.1183	0.1183	0.1183	0.1183	0.1183	0.1183	0.1183	0.1183	0.118	0.1183	0.1183	0.1183	0.1183	0.1183	0.1183	0.1066	0.099	0.1183	0.1183	0.1183	0.1183	0.1164	0.1183	0.1183	0.1183
HLA-A11:08	0.1824	0.1782	0.1786	0.2216	0.1849	0.1903	0.1824	0.1982	0.2307	0.4337	0.1909	0.188	0.2307	0.1582	0.186	0.1837	0.1824	0.2029	0.1943	0.3739	0.1824	0.0355	0.1824	0.1824	0.1824	0.1824	0.1824	0.1824	0.1824	0.1824	0.1824	0.1824	0.1831	0.1824	0.1824	0.1824	0.1824	0.1824	0.1824	0.1656	0.1563	0.1824	0.1824	0.1824	0.1824	0.181	0.1824	0.1824	0.1824
HLA-A11:09	0.1183	0.1129	0.1153	0.1443	0.118	0.1225	0.1183	0.1247	0.155	0.3607	0.1228	0.1222	0.155	0.0985	0.1187	0.1174	0.1183	0.1322	0.1247	0.3067	0.1183	0.0226	0.1183	0.1183	0.1183	0.1183	0.1183	0.1183	0.1183	0.1183	0.1183	0.1183	0.118	0.1183	0.1183	0.1183	0.1183	0.1183	0.1183	0.1066	0.099	0.1183	0.1183	0.1183	0.1183	0.1164	0.1183	0.1183	0.1183
HLA-A11:10	0.173	0.1656	0.17	0.2042	0.1709	0.177	0.173	0.178	0.2086	0.4158	0.1739	0.178	0.2086	0.152	0.1744	0.1711	0.173	0.1891	0.1788	0.3665	0.173	0.042	0.173	0.173	0.173	0.173	0.173	0.173	0.173	0.173	0.173	0.173	0.1741	0.173	0.173	0.173	0.173	0.173	0.173	0.1599	0.1606	0.173	0.173	0.173	0.173	0.1712	0.173	0.173	0.173
HLA-A11:11	0.2487	0.2695	0.2506	0.3435	0.2646	0.2653	0.2487	0.2855	0.3802	0.4278	0.2634	0.2609	0.3802	0.2553	0.2737	0.2674	0.2487	0.2852	0.2751	0.3796	0.2487	0.0774	0.2487	0.2487	0.2487	0.2487	0.2487	0.2487	0.2487	0.2487	0.2487	0.2487	0.2563	0.2487	0.2487	0.2487	0.2487	0.2487	0.2487	0.231	0.2535	0.2487	0.2487	0.2487	0.2487	0.2509	0.2487	0.2487	0.2487
HLA-A11:12	0.1183	0.1129	0.1153	0.1443	0.118	0.1225	0.1183	0.1247	0.155	0.3607	0.1228	0.1222	0.155	0.0985	0.1187	0.1174	0.1183	0.1322	0.1247	0.3067	0.1183	0.0226	0.1183	0.1183	0.1183	0.1183	0.1183	0.1183	0.1183	0.1183	0.1183	0.1183	0.118	0.1183	0.1183	0.1183	0.1183	0.1183	0.1183	0.1066	0.099	0.1183	0.1183	0.1183	0.1183	0.1164	0.1183	0.1183	0.1183
HLA-A11:13	0.1183	0.1129	0.1153	0.1443	0.118	0.1225	0.1183	0.1247	0.155	0.3607	0.1228	0.1222	0.155	0.0985	0.1187	0.1174	0.1183	0.1322	0.1247	0.3067	0.1183	0.0226	0.1183	0.1183	0.1183	0.1183	0.1183	0.1183	0.1183	0.1183	0.1183	0.1183	0.118	0.1183	0.1183	0.1183	0.1183	0.1183	0.1183	0.1066	0.099	0.1183	0.1183	0.1183	0.1183	0.1164	0.1183	0.1183	0.1183
HLA-A11:14	0.1533	0.1512	0.1505	0.1904	0.1563	0.1602	0.1533	0.1678	0.2016	0.3862	0.161	0.1584	0.2016	0.134	0.1576	0.1555	0.1533	0.172	0.1644	0.3315	0.1533	0.0289	0.1533	0.1533	0.1533	0.1533	0.1533	0.1533	0.1533	0.1533	0.1533	0.1533	0.1543	0.1533	0.1533	0.1533	0.1533	0.1533	0.1533	0.1388	0.1321	0.1533	0.1533	0.1533	0.1533	0.152	0.1533	0.1533	0.1533
HLA-A11:15	0.1183	0.1129	0.1153	0.1443	0.118	0.1225	0.1183	0.1247	0.155	0.3607	0.1228	0.1222	0.155	0.0985	0.1187	0.1174	0.1183	0.1322	0.1247	0.3067	0.1183	0.0226	0.1183	0.1183	0.1183	0.1183	0.1183	0.1183	0.1183	0.1183	0.1183	0.1183	0.118	0.1183	0.1183	0.1183	0.1183	0.1183	0.1183	0.1066	0.099	0.1183	0.1183	0.1183	0.1183	0.1164	0.1183	0.1183	0.1183
HLA-A11:16	0.1183	0.1129	0.1153	0.1443	0.118	0.1225	0.1183	0.1247	0.155	0.3607	0.1228	0.1222	0.155	0.0985	0.1187	0.1174	0.1183	0.1322	0.1247	0.3067	0.1183	0.0226	0.1183	0.1183	0.1183	0.1183	0.1183	0.1183	0.1183	0.1183	0.1183	0.1183	0.118	0.1183	0.1183	0.1183	0.1183	0.1183	0.1183	0.1066	0.099	0.1183	0.1183	0.1183	0.1183	0.1164	0.1183	0.1183	0.1183
HLA-A11:17	0.408	0.4536	0.4093	0.5871	0.4376	0.442	0.408	0.4835	0.62	0.481	0.4372	0.4288	0.62	0.4258	0.4568	0.4368	0.408	0.474	0.4565	0.4714	0.408	0.1165	0.408	0.408	0.408	0.408	0.408	0.408	0.408	0.408	0.408	0.408	0.4309	0.408	0.408	0.408	0.408	0.408	0.408	0.3766	0.401	0.408	0.408	0.408	0.408	0.4111	0.408	0.408	0.408
HLA-A11:18	0.1581	0.1578	0.1557	0.1978	0.1616	0.1652	0.1581	0.1721	0.2101	0.3835	0.1654	0.163	0.2101	0.1408	0.1639	0.1616	0.1581	0.1777	0.1698	0.3391	0.1581	0.0335	0.1581	0.1581	0.1581	0.1581	0.1581	0.1581	0.1581	0.1581	0.1581	0.1581	0.1596	0.1581	0.1581	0.1581	0.1581	0.1581	0.1581	0.1431	0.139	0.1581	0.1581	0.1581	0.1581	0.1568	0.1581	0.1581	0.1581
HLA-A11:19	0.1199	0.1163	0.1172	0.1467	0.12	0.1244	0.1199	0.1268	0.1579	0.3494	0.1248	0.1229	0.1579	0.1011	0.121	0.1197	0.1199	0.1343	0.1268	0.3064	0.1199	0.0227	0.1199	0.1199	0.1199	0.1199	0.1199	0.1199	0.1199	0.1199	0.1199	0.1199	0.1198	0.1199	0.1199	0.1199	0.1199	0.1199	0.1199	0.1075	0.1012	0.1199	0.1199	0.1199	0.1199	0.1181	0.1199	0.1199	0.1199
HLA-A11:20	0.1365	0.1326	0.1337	0.169	0.1385	0.1423	0.1365	0.1483	0.1809	0.369	0.1433	0.1411	0.1809	0.1176	0.139	0.1374	0.1365	0.1529	0.1456	0.313	0.1365	0.0258	0.1365	0.1365	0.1365	0.1365	0.1365	0.1365	0.1365	0.1365	0.1365	0.1365	0.1366	0.1365	0.1365	0.1365	0.1365	0.1365	0.1365	0.1237	0.1164	0.1365	0.1365	0.1365	0.1365	0.1353	0.1365	0.1365	0.1365
HLA-A11:22	0.1128	0.1091	0.1102	0.1422	0.1139	0.1175	0.1128	0.1212	0.1543	0.3437	0.1181	0.1172	0.1543	0.0964	0.1146	0.1127	0.1128	0.1272	0.1199	0.2899	0.1128	0.0227	0.1128	0.1128	0.1128	0.1128	0.1128	0.1128	0.1128	0.1128	0.1128	0.1128	0.1131	0.1128	0.1128	0.1128	0.1128	0.1128	0.1128	0.102	0.0953	0.1128	0.1128	0.1128	0.1128	0.1113	0.1128	0.1128	0.1128
HLA-A11:23	0.1183	0.1129	0.1153	0.1443	0.118	0.1225	0.1183	0.1247	0.155	0.3607	0.1228	0.1222	0.155	0.0985	0.1187	0.1174	0.1183	0.1322	0.1247	0.3067	0.1183	0.0226	0.1183	0.1183	0.1183	0.1183	0.1183	0.1183	0.1183	0.1183	0.1183	0.1183	0.118	0.1183	0.1183	0.1183	0.1183	0.1183	0.1183	0.1066	0.099	0.1183	0.1183	0.1183	0.1183	0.1164	0.1183	0.1183	0.1183
HLA-A11:24	0.1275	0.1235	0.1245	0.1584	0.1282	0.1324	0.1275	0.1365	0.1685	0.3643	0.1325	0.1321	0.1685	0.1085	0.1294	0.1276	0.1275	0.143	0.1352	0.3103	0.1275	0.0243	0.1275	0.1275	0.1275	0.1275	0.1275	0.1275	0.1275	0.1275	0.1275	0.1275	0.1282	0.1275	0.1275	0.1275	0.1275	0.1275	0.1275	0.1153	0.108	0.1275	0.1275	0.1275	0.1275	0.1257	0.1275	0.1275	0.1275
HLA-A11:25	0.1476	0.146	0.1449	0.1867	0.151	0.1545	0.1476	0.1631	0.1981	0.3717	0.1553	0.153	0.1981	0.1301	0.1523	0.15	0.1476	0.1662	0.1587	0.3159	0.1476	0.0276	0.1476	0.1476	0.1476	0.1476	0.1476	0.1476	0.1476	0.1476	0.1476	0.1476	0.149	0.1476	0.1476	0.1476	0.1476	0.1476	0.1476	0.134	0.1279	0.1476	0.1476	0.1476	0.1476	0.1466	0.1476	0.1476	0.1476
HLA-A11:26	0.1137	0.1081	0.111	0.1403	0.1136	0.1178	0.1137	0.1197	0.1516	0.3545	0.1179	0.1178	0.1516	0.0947	0.1144	0.113	0.1137	0.1276	0.1199	0.3021	0.1137	0.024	0.1137	0.1137	0.1137	0.1137	0.1137	0.1137	0.1137	0.1137	0.1137	0.1137	0.1132	0.1137	0.1137	0.1137	0.1137	0.1137	0.1137	0.1027	0.0956	0.1137	0.1137	0.1137	0.1137	0.1119	0.1137	0.1137	0.1137
HLA-A11:27	0.1362	0.1318	0.1329	0.1605	0.1354	0.141	0.1362	0.1424	0.1703	0.3826	0.1417	0.1393	0.1703	0.1146	0.1363	0.1348	0.1362	0.1506	0.1428	0.3335	0.1362	0.0265	0.1362	0.1362	0.1362	0.1362	0.1362	0.1362	0.1362	0.1362	0.1362	0.1362	0.1358	0.1362	0.1362	0.1362	0.1362	0.1362	0.1362	0.1228	0.1143	0.1362	0.1362	0.1362	0.1362	0.1342	0.1362	0.1362	0.1362
HLA-A11:29	0.1183	0.1129	0.1153	0.1443	0.118	0.1225	0.1183	0.1247	0.155	0.3607	0.1228	0.1222	0.155	0.0985	0.1187	0.1174	0.1183	0.1322	0.1247	0.3067	0.1183	0.0226	0.1183	0.1183	0.1183	0.1183	0.1183	0.1183	0.1183	0.1183	0.1183	0.1183	0.118	0.1183	0.1183	0.1183	0.1183	0.1183	0.1183	0.1066	0.099	0.1183	0.1183	0.1183	0.1183	0.1164	0.1183	0.1183	0.1183
HLA-A11:30	0.1183	0.1129	0.1153	0.1443	0.118	0.1225	0.1183	0.1247	0.155	0.3607	0.1228	0.1222	0.155	0.0985	0.1187	0.1174	0.1183	0.1322	0.1247	0.3067	0.1183	0.0226	0.1183	0.1183	0.1183	0.1183	0.1183	0.1183	0.1183	0.1183	0.1183	0.1183	0.118	0.1183	0.1183	0.1183	0.1183	0.1183	0.1183	0.1066	0.099	0.1183	0.1183	0.1183	0.1183	0.1164	0.1183	0.1183	0.1183
HLA-A11:31	0.1461	0.1423	0.1429	0.1807	0.1468	0.1517	0.1461	0.1558	0.1892	0.389	0.1512	0.1515	0.1892	0.1262	0.1489	0.1463	0.1461	0.1634	0.1546	0.335	0.1461	0.0304	0.1461	0.1461	0.1461	0.1461	0.1461	0.1461	0.1461	0.1461	0.1461	0.1461	0.1476	0.1461	0.1461	0.1461	0.1461	0.1461	0.1461	0.1327	0.1254	0.1461	0.1461	0.1461	0.1461	0.1443	0.1461	0.1461	0.1461
HLA-A11:32	0.1183	0.1129	0.1153	0.1443	0.118	0.1225	0.1183	0.1247	0.155	0.3607	0.1228	0.1222	0.155	0.0985	0.1187	0.1174	0.1183	0.1322	0.1247	0.3067	0.1183	0.0226	0.1183	0.1183	0.1183	0.1183	0.1183	0.1183	0.1183	0.1183	0.1183	0.1183	0.118	0.1183	0.1183	0.1183	0.1183	0.1183	0.1183	0.1066	0.099	0.1183	0.1183	0.1183	0.1183	0.1164	0.1183	0.1183	0.1183
HLA-A11:33	0.1183	0.1129	0.1153	0.1443	0.118	0.1225	0.1183	0.1247	0.155	0.3607	0.1228	0.1222	0.155	0.0985	0.1187	0.1174	0.1183	0.1322	0.1247	0.3067	0.1183	0.0226	0.1183	0.1183	0.1183	0.1183	0.1183	0.1183	0.1183	0.1183	0.1183	0.1183	0.118	0.1183	0.1183	0.1183	0.1183	0.1183	0.1183	0.1066	0.099	0.1183	0.1183	0.1183	0.1183	0.1164	0.1183	0.1183	0.1183
HLA-A11:34	0.1183	0.1129	0.1153	0.1443	0.118	0.1225	0.1183	0.1247	0.155	0.3607	0.1228	0.1222	0.155	0.0985	0.1187	0.1174	0.1183	0.1322	0.1247	0.3067	0.1183	0.0226	0.1183	0.1183	0.1183	0.1183	0.1183	0.1183	0.1183	0.1183	0.1183	0.1183	0.118	0.1183	0.1183	0.1183	0.1183	0.1183	0.1183	0.1066	0.099	0.1183	0.1183	0.1183	0.1183	0.1164	0.1183	0.1183	0.1183
HLA-A11:35	0.1148	0.1129	0.1121	0.1428	0.1154	0.12	0.1148	0.1227	0.1532	0.3413	0.1204	0.1186	0.1532	0.0978	0.1165	0.1145	0.1148	0.1294	0.122	0.2947	0.1148	0.0204	0.1148	0.1148	0.1148	0.1148	0.1148	0.1148	0.1148	0.1148	0.1148	0.1148	0.1157	0.1148	0.1148	0.1148	0.1148	0.1148	0.1148	0.1029	0.096	0.1148	0.1148	0.1148	0.1148	0.113	0.1148	0.1148	0.1148
HLA-A11:36	0.161	0.1601	0.1595	0.2097	0.1657	0.169	0.161	0.1755	0.2239	0.3982	0.1684	0.1694	0.2239	0.1472	0.1687	0.165	0.161	0.183	0.1731	0.343	0.161	0.0493	0.161	0.161	0.161	0.161	0.161	0.161	0.161	0.161	0.161	0.161	0.163	0.161	0.161	0.161	0.161	0.161	0.161	0.1491	0.1463	0.161	0.161	0.161	0.161	0.1603	0.161	0.161	0.161
HLA-A11:37	0.1183	0.1129	0.1153	0.1443	0.118	0.1225	0.1183	0.1247	0.155	0.3607	0.1228	0.1222	0.155	0.0985	0.1187	0.1174	0.1183	0.1322	0.1247	0.3067	0.1183	0.0226	0.1183	0.1183	0.1183	0.1183	0.1183	0.1183	0.1183	0.1183	0.1183	0.1183	0.118	0.1183	0.1183	0.1183	0.1183	0.1183	0.1183	0.1066	0.099	0.1183	0.1183	0.1183	0.1183	0.1164	0.1183	0.1183	0.1183
HLA-A11:38	0.1703	0.1629	0.1661	0.1984	0.1689	0.175	0.1703	0.1771	0.2059	0.4407	0.1748	0.1746	0.2059	0.144	0.1704	0.1686	0.1703	0.1866	0.1775	0.3825	0.1703	0.036	0.1703	0.1703	0.1703	0.1703	0.1703	0.1703	0.1703	0.1703	0.1703	0.1703	0.17	0.1703	0.1703	0.1703	0.1703	0.1703	0.1703	0.1553	0.1451	0.1703	0.1703	0.1703	0.1703	0.1682	0.1703	0.1703	0.1703
HLA-A11:39	0.1703	0.1629	0.1661	0.1984	0.1689	0.175	0.1703	0.1771	0.2059	0.4407	0.1748	0.1746	0.2059	0.144	0.1704	0.1686	0.1703	0.1866	0.1775	0.3825	0.1703	0.036	0.1703	0.1703	0.1703	0.1703	0.1703	0.1703	0.1703	0.1703	0.1703	0.1703	0.17	0.1703	0.1703	0.1703	0.1703	0.1703	0.1703	0.1553	0.1451	0.1703	0.1703	0.1703	0.1703	0.1682	0.1703	0.1703	0.1703
HLA-A11:40	0.3683	0.422	0.3695	0.5256	0.3977	0.3963	0.3683	0.4375	0.6007	0.432	0.3951	0.3814	0.6007	0.3941	0.413	0.4012	0.3683	0.4237	0.4128	0.4197	0.3683	0.1053	0.3683	0.3683	0.3683	0.3683	0.3683	0.3683	0.3683	0.3683	0.3683	0.3683	0.3868	0.3683	0.3683	0.3683	0.3683	0.3683	0.3683	0.3379	0.3717	0.3683	0.3683	0.3683	0.3683	0.3717	0.3683	0.3683	0.3683
HLA-A11:41	0.1183	0.1129	0.1153	0.1443	0.118	0.1225	0.1183	0.1247	0.155	0.3607	0.1228	0.1222	0.155	0.0985	0.1187	0.1174	0.1183	0.1322	0.1247	0.3067	0.1183	0.0226	0.1183	0.1183	0.1183	0.1183	0.1183	0.1183	0.1183	0.1183	0.1183	0.1183	0.118	0.1183	0.1183	0.1183	0.1183	0.1183	0.1183	0.1066	0.099	0.1183	0.1183	0.1183	0.1183	0.1164	0.1183	0.1183	0.1183
HLA-A11:42	0.1183	0.1129	0.1153	0.1443	0.118	0.1225	0.1183	0.1247	0.155	0.3607	0.1228	0.1222	0.155	0.0985	0.1187	0.1174	0.1183	0.1322	0.1247	0.3067	0.1183	0.0226	0.1183	0.1183	0.1183	0.1183	0.1183	0.1183	0.1183	0.1183	0.1183	0.1183	0.118	0.1183	0.1183	0.1183	0.1183	0.1183	0.1183	0.1066	0.099	0.1183	0.1183	0.1183	0.1183	0.1164	0.1183	0.1183	0.1183
HLA-A11:43	0.0864	0.089	0.0847	0.1098	0.0865	0.0908	0.0864	0.0923	0.1228	0.2912	0.0914	0.0887	0.1228	0.0751	0.088	0.0866	0.0864	0.0988	0.0924	0.2518	0.0864	0.0142	0.0864	0.0864	0.0864	0.0864	0.0864	0.0864	0.0864	0.0864	0.0864	0.0864	0.087	0.0864	0.0864	0.0864	0.0864	0.0864	0.0864	0.0761	0.0738	0.0864	0.0864	0.0864	0.0864	0.0846	0.0864	0.0864	0.0864
HLA-A11:44	0.1713	0.1653	0.1672	0.2035	0.1713	0.1771	0.1713	0.1811	0.2112	0.4372	0.1771	0.1762	0.2112	0.1458	0.1728	0.1707	0.1713	0.1891	0.1802	0.3786	0.1713	0.035	0.1713	0.1713	0.1713	0.1713	0.1713	0.1713	0.1713	0.1713	0.1713	0.1713	0.1717	0.1713	0.1713	0.1713	0.1713	0.1713	0.1713	0.1556	0.1456	0.1713	0.1713	0.1713	0.1713	0.1693	0.1713	0.1713	0.1713
HLA-A11:45	0.2165	0.2243	0.2148	0.2868	0.2264	0.2287	0.2165	0.2455	0.3053	0.4343	0.2289	0.2257	0.3053	0.2049	0.2316	0.2268	0.2165	0.2461	0.2372	0.3792	0.2165	0.0509	0.2165	0.2165	0.2165	0.2165	0.2165	0.2165	0.2165	0.2165	0.2165	0.2165	0.2212	0.2165	0.2165	0.2165	0.2165	0.2165	0.2165	0.1977	0.1992	0.2165	0.2165	0.2165	0.2165	0.2164	0.2165	0.2165	0.2165
HLA-A11:46	0.1183	0.1129	0.1153	0.1443	0.118	0.1225	0.1183	0.1247	0.155	0.3607	0.1228	0.1222	0.155	0.0985	0.1187	0.1174	0.1183	0.1322	0.1247	0.3067	0.1183	0.0226	0.1183	0.1183	0.1183	0.1183	0.1183	0.1183	0.1183	0.1183	0.1183	0.1183	0.118	0.1183	0.1183	0.1183	0.1183	0.1183	0.1183	0.1066	0.099	0.1183	0.1183	0.1183	0.1183	0.1164	0.1183	0.1183	0.1183
HLA-A11:47	0.1175	0.1199	0.1151	0.1457	0.118	0.1224	0.1175	0.1254	0.1545	0.332	0.1224	0.1211	0.1545	0.1041	0.1202	0.1182	0.1175	0.1322	0.1252	0.2889	0.1175	0.0214	0.1175	0.1175	0.1175	0.1175	0.1175	0.1175	0.1175	0.1175	0.1175	0.1175	0.1198	0.1175	0.1175	0.1175	0.1175	0.1175	0.1175	0.1049	0.1013	0.1175	0.1175	0.1175	0.1175	0.1155	0.1175	0.1175	0.1175
HLA-A11:48	0.1183	0.1129	0.1153	0.1443	0.118	0.1225	0.1183	0.1247	0.155	0.3607	0.1228	0.1222	0.155	0.0985	0.1187	0.1174	0.1183	0.1322	0.1247	0.3067	0.1183	0.0226	0.1183	0.1183	0.1183	0.1183	0.1183	0.1183	0.1183	0.1183	0.1183	0.1183	0.118	0.1183	0.1183	0.1183	0.1183	0.1183	0.1183	0.1066	0.099	0.1183	0.1183	0.1183	0.1183	0.1164	0.1183	0.1183	0.1183
HLA-A11:49	0.1183	0.1129	0.1153	0.1443	0.118	0.1225	0.1183	0.1247	0.155	0.3607	0.1228	0.1222	0.155	0.0985	0.1187	0.1174	0.1183	0.1322	0.1247	0.3067	0.1183	0.0226	0.1183	0.1183	0.1183	0.1183	0.1183	0.1183	0.1183	0.1183	0.1183	0.1183	0.118	0.1183	0.1183	0.1183	0.1183	0.1183	0.1183	0.1066	0.099	0.1183	0.1183	0.1183	0.1183	0.1164	0.1183	0.1183	0.1183
HLA-A11:51	0.1183	0.1129	0.1153	0.1443	0.118	0.1225	0.1183	0.1247	0.155	0.3607	0.1228	0.1222	0.155	0.0985	0.1187	0.1174	0.1183	0.1322	0.1247	0.3067	0.1183	0.0226	0.1183	0.1183	0.1183	0.1183	0.1183	0.1183	0.1183	0.1183	0.1183	0.1183	0.118	0.1183	0.1183	0.1183	0.1183	0.1183	0.1183	0.1066	0.099	0.1183	0.1183	0.1183	0.1183	0.1164	0.1183	0.1183	0.1183
HLA-A11:53	0.1183	0.1129	0.1153	0.1443	0.118	0.1225	0.1183	0.1247	0.155	0.3607	0.1228	0.1222	0.155	0.0985	0.1187	0.1174	0.1183	0.1322	0.1247	0.3067	0.1183	0.0226	0.1183	0.1183	0.1183	0.1183	0.1183	0.1183	0.1183	0.1183	0.1183	0.1183	0.118	0.1183	0.1183	0.1183	0.1183	0.1183	0.1183	0.1066	0.099	0.1183	0.1183	0.1183	0.1183	0.1164	0.1183	0.1183	0.1183
HLA-A11:54	0.1183	0.1129	0.1153	0.1443	0.118	0.1225	0.1183	0.1247	0.155	0.3607	0.1228	0.1222	0.155	0.0985	0.1187	0.1174	0.1183	0.1322	0.1247	0.3067	0.1183	0.0226	0.1183	0.1183	0.1183	0.1183	0.1183	0.1183	0.1183	0.1183	0.1183	0.1183	0.118	0.1183	0.1183	0.1183	0.1183	0.1183	0.1183	0.1066	0.099	0.1183	0.1183	0.1183	0.1183	0.1164	0.1183	0.1183	0.1183
HLA-A11:55	0.1183	0.1129	0.1153	0.1443	0.118	0.1225	0.1183	0.1247	0.155	0.3607	0.1228	0.1222	0.155	0.0985	0.1187	0.1174	0.1183	0.1322	0.1247	0.3067	0.1183	0.0226	0.1183	0.1183	0.1183	0.1183	0.1183	0.1183	0.1183	0.1183	0.1183	0.1183	0.118	0.1183	0.1183	0.1183	0.1183	0.1183	0.1183	0.1066	0.099	0.1183	0.1183	0.1183	0.1183	0.1164	0.1183	0.1183	0.1183
HLA-A11:56	0.1183	0.1129	0.1153	0.1443	0.118	0.1225	0.1183	0.1247	0.155	0.3607	0.1228	0.1222	0.155	0.0985	0.1187	0.1174	0.1183	0.1322	0.1247	0.3067	0.1183	0.0226	0.1183	0.1183	0.1183	0.1183	0.1183	0.1183	0.1183	0.1183	0.1183	0.1183	0.118	0.1183	0.1183	0.1183	0.1183	0.1183	0.1183	0.1066	0.099	0.1183	0.1183	0.1183	0.1183	0.1164	0.1183	0.1183	0.1183
HLA-A11:57	0.1183	0.1129	0.1153	0.1443	0.118	0.1225	0.1183	0.1247	0.155	0.3607	0.1228	0.1222	0.155	0.0985	0.1187	0.1174	0.1183	0.1322	0.1247	0.3067	0.1183	0.0226	0.1183	0.1183	0.1183	0.1183	0.1183	0.1183	0.1183	0.1183	0.1183	0.1183	0.118	0.1183	0.1183	0.1183	0.1183	0.1183	0.1183	0.1066	0.099	0.1183	0.1183	0.1183	0.1183	0.1164	0.1183	0.1183	0.1183
HLA-A11:58	0.1183	0.1129	0.1153	0.1443	0.118	0.1225	0.1183	0.1247	0.155	0.3607	0.1228	0.1222	0.155	0.0985	0.1187	0.1174	0.1183	0.1322	0.1247	0.3067	0.1183	0.0226	0.1183	0.1183	0.1183	0.1183	0.1183	0.1183	0.1183	0.1183	0.1183	0.1183	0.118	0.1183	0.1183	0.1183	0.1183	0.1183	0.1183	0.1066	0.099	0.1183	0.1183	0.1183	0.1183	0.1164	0.1183	0.1183	0.1183
HLA-A11:59	0.1088	0.1043	0.1062	0.1363	0.1093	0.1131	0.1088	0.1156	0.148	0.3447	0.1136	0.113	0.148	0.0917	0.1097	0.1081	0.1088	0.1226	0.1151	0.2916	0.1088	0.0222	0.1088	0.1088	0.1088	0.1088	0.1088	0.1088	0.1088	0.1088	0.1088	0.1088	0.1087	0.1088	0.1088	0.1088	0.1088	0.1088	0.1088	0.0982	0.0912	0.1088	0.1088	0.1088	0.1088	0.1071	0.1088	0.1088	0.1088
HLA-A11:60	0.1366	0.1312	0.1332	0.1649	0.1361	0.1413	0.1366	0.1434	0.174	0.3875	0.141	0.141	0.174	0.1153	0.1374	0.1356	0.1366	0.1518	0.1435	0.3334	0.1366	0.0279	0.1366	0.1366	0.1366	0.1366	0.1366	0.1366	0.1366	0.1366	0.1366	0.1366	0.1369	0.1366	0.1366	0.1366	0.1366	0.1366	0.1366	0.1238	0.1155	0.1366	0.1366	0.1366	0.1366	0.1347	0.1366	0.1366	0.1366
HLA-A11:61	0.1129	0.1103	0.1101	0.1382	0.1127	0.1171	0.1129	0.1193	0.1485	0.3423	0.1175	0.1162	0.1485	0.0955	0.1138	0.1124	0.1129	0.1266	0.1194	0.2946	0.1129	0.0206	0.1129	0.1129	0.1129	0.1129	0.1129	0.1129	0.1129	0.1129	0.1129	0.1129	0.1135	0.1129	0.1129	0.1129	0.1129	0.1129	0.1129	0.1009	0.0943	0.1129	0.1129	0.1129	0.1129	0.1108	0.1129	0.1129	0.1129
HLA-A11:62	0.1183	0.1129	0.1153	0.1443	0.118	0.1225	0.1183	0.1247	0.155	0.3607	0.1228	0.1222	0.155	0.0985	0.1187	0.1174	0.1183	0.1322	0.1247	0.3067	0.1183	0.0226	0.1183	0.1183	0.1183	0.1183	0.1183	0.1183	0.1183	0.1183	0.1183	0.1183	0.118	0.1183	0.1183	0.1183	0.1183	0.1183	0.1183	0.1066	0.099	0.1183	0.1183	0.1183	0.1183	0.1164	0.1183	0.1183	0.1183
HLA-A11:63	0.1183	0.1129	0.1153	0.1443	0.118	0.1225	0.1183	0.1247	0.155	0.3607	0.1228	0.1222	0.155	0.0985	0.1187	0.1174	0.1183	0.1322	0.1247	0.3067	0.1183	0.0226	0.1183	0.1183	0.1183	0.1183	0.1183	0.1183	0.1183	0.1183	0.1183	0.1183	0.118	0.1183	0.1183	0.1183	0.1183	0.1183	0.1183	0.1066	0.099	0.1183	0.1183	0.1183	0.1183	0.1164	0.1183	0.1183	0.1183
HLA-A11:64	0.116	0.1105	0.113	0.1418	0.1156	0.12	0.116	0.1222	0.1525	0.3575	0.1203	0.1198	0.1525	0.0963	0.1163	0.115	0.116	0.1297	0.1222	0.3037	0.116	0.0219	0.116	0.116	0.116	0.116	0.116	0.116	0.116	0.116	0.116	0.116	0.1156	0.116	0.116	0.116	0.116	0.116	0.116	0.1045	0.0969	0.116	0.116	0.116	0.116	0.114	0.116	0.116	0.116
HLA-A23:01	0.0429	0.071	0.0506	0.0777	0.0578	0.052	0.0429	0.0538	0.1272	0.0258	0.0502	0.0517	0.1272	0.0929	0.0598	0.0579	0.0429	0.0534	0.0511	0.0244	0.0429	0.0944	0.0429	0.0429	0.0429	0.0429	0.0429	0.0429	0.0429	0.0429	0.0429	0.0429	0.0483	0.0429	0.0429	0.0429	0.0429	0.0429	0.0429	0.0523	0.08	0.0429	0.0429	0.0429	0.0429	0.0476	0.0429	0.0429	0.0429
HLA-A23:02	0.0442	0.0737	0.0523	0.0795	0.0599	0.0541	0.0442	0.0556	0.1315	0.0262	0.052	0.0534	0.1315	0.0964	0.0621	0.0596	0.0442	0.0554	0.0529	0.0246	0.0442	0.0985	0.0442	0.0442	0.0442	0.0442	0.0442	0.0442	0.0442	0.0442	0.0442	0.0442	0.05	0.0442	0.0442	0.0442	0.0442	0.0442	0.0442	0.0542	0.0836	0.0442	0.0442	0.0442	0.0442	0.0491	0.0442	0.0442	0.0442
HLA-A23:03	0.0429	0.071	0.0506	0.0777	0.0578	0.052	0.0429	0.0538	0.1272	0.0258	0.0502	0.0517	0.1272	0.0929	0.0598	0.0579	0.0429	0.0534	0.0511	0.0244	0.0429	0.0944	0.0429	0.0429	0.0429	0.0429	0.0429	0.0429	0.0429	0.0429	0.0429	0.0429	0.0483	0.0429	0.0429	0.0429	0.0429	0.0429	0.0429	0.0523	0.08	0.0429	0.0429	0.0429	0.0429	0.0476	0.0429	0.0429	0.0429
HLA-A23:04	0.0423	0.072	0.0497	0.0776	0.057	0.0517	0.0423	0.0539	0.129	0.0257	0.0501	0.0506	0.129	0.0916	0.0593	0.0571	0.0423	0.0529	0.0509	0.0243	0.0423	0.0882	0.0423	0.0423	0.0423	0.0423	0.0423	0.0423	0.0423	0.0423	0.0423	0.0423	0.0479	0.0423	0.0423	0.0423	0.0423	0.0423	0.0423	0.0506	0.0768	0.0423	0.0423	0.0423	0.0423	0.0467	0.0423	0.0423	0.0423
HLA-A23:05	0.0429	0.0698	0.0507	0.0783	0.0579	0.0519	0.0429	0.0537	0.1281	0.0262	0.05	0.0519	0.1281	0.0924	0.0599	0.0578	0.0429	0.0535	0.051	0.0245	0.0429	0.1001	0.0429	0.0429	0.0429	0.0429	0.0429	0.0429	0.0429	0.0429	0.0429	0.0429	0.0481	0.0429	0.0429	0.0429	0.0429	0.0429	0.0429	0.0526	0.0804	0.0429	0.0429	0.0429	0.0429	0.0476	0.0429	0.0429	0.0429
HLA-A23:06	0.0429	0.071	0.0506	0.0777	0.0578	0.052	0.0429	0.0538	0.1272	0.0258	0.0502	0.0517	0.1272	0.0929	0.0598	0.0579	0.0429	0.0534	0.0511	0.0244	0.0429	0.0944	0.0429	0.0429	0.0429	0.0429	0.0429	0.0429	0.0429	0.0429	0.0429	0.0429	0.0483	0.0429	0.0429	0.0429	0.0429	0.0429	0.0429	0.0523	0.08	0.0429	0.0429	0.0429	0.0429	0.0476	0.0429	0.0429	0.0429
HLA-A23:09	0.065	0.0869	0.0754	0.1044	0.0831	0.0761	0.065	0.0761	0.1521	0.0439	0.0729	0.0788	0.1521	0.1206	0.0857	0.0803	0.065	0.0784	0.0742	0.0406	0.065	0.171	0.065	0.065	0.065	0.065	0.065	0.065	0.065	0.065	0.065	0.065	0.071	0.065	0.065	0.065	0.065	0.065	0.065	0.0813	0.1094	0.065	0.065	0.065	0.065	0.0709	0.065	0.065	0.065
HLA-A23:10	0.0478	0.0744	0.0561	0.0833	0.0634	0.0569	0.0478	0.0582	0.1319	0.0294	0.0548	0.0572	0.1319	0.1	0.0654	0.0633	0.0478	0.0586	0.0561	0.0279	0.0478	0.1121	0.0478	0.0478	0.0478	0.0478	0.0478	0.0478	0.0478	0.0478	0.0478	0.0478	0.0532	0.0478	0.0478	0.0478	0.0478	0.0478	0.0478	0.0587	0.0884	0.0478	0.0478	0.0478	0.0478	0.0528	0.0478	0.0478	0.0478
HLA-A23:12	0.0443	0.0709	0.0521	0.0785	0.0593	0.0531	0.0443	0.0545	0.1267	0.027	0.0512	0.0532	0.1267	0.0948	0.0612	0.0592	0.0443	0.0545	0.0522	0.0254	0.0443	0.102	0.0443	0.0443	0.0443	0.0443	0.0443	0.0443	0.0443	0.0443	0.0443	0.0443	0.0496	0.0443	0.0443	0.0443	0.0443	0.0443	0.0443	0.0544	0.0826	0.0443	0.0443	0.0443	0.0443	0.0491	0.0443	0.0443	0.0443
HLA-A23:13	0.0436	0.0679	0.0517	0.0801	0.0587	0.0528	0.0436	0.0541	0.1292	0.0278	0.0506	0.0536	0.1292	0.0926	0.061	0.0582	0.0436	0.0547	0.0517	0.0254	0.0436	0.1161	0.0436	0.0436	0.0436	0.0436	0.0436	0.0436	0.0436	0.0436	0.0436	0.0436	0.0486	0.0436	0.0436	0.0436	0.0436	0.0436	0.0436	0.0547	0.0813	0.0436	0.0436	0.0436	0.0436	0.0485	0.0436	0.0436	0.0436
HLA-A23:14	0.0429	0.071	0.0506	0.0777	0.0578	0.052	0.0429	0.0538	0.1272	0.0258	0.0502	0.0517	0.1272	0.0929	0.0598	0.0579	0.0429	0.0534	0.0511	0.0244	0.0429	0.0944	0.0429	0.0429	0.0429	0.0429	0.0429	0.0429	0.0429	0.0429	0.0429	0.0429	0.0483	0.0429	0.0429	0.0429	0.0429	0.0429	0.0429	0.0523	0.08	0.0429	0.0429	0.0429	0.0429	0.0476	0.0429	0.0429	0.0429
HLA-A23:15	0.0429	0.071	0.0506	0.0777	0.0578	0.052	0.0429	0.0538	0.1272	0.0258	0.0502	0.0517	0.1272	0.0929	0.0598	0.0579	0.0429	0.0534	0.0511	0.0244	0.0429	0.0944	0.0429	0.0429	0.0429	0.0429	0.0429	0.0429	0.0429	0.0429	0.0429	0.0429	0.0483	0.0429	0.0429	0.0429	0.0429	0.0429	0.0429	0.0523	0.08	0.0429	0.0429	0.0429	0.0429	0.0476	0.0429	0.0429	0.0429
HLA-A23:16	0.0429	0.071	0.0506	0.0777	0.0578	0.052	0.0429	0.0538	0.1272	0.0258	0.0502	0.0517	0.1272	0.0929	0.0598	0.0579	0.0429	0.0534	0.0511	0.0244	0.0429	0.0944	0.0429	0.0429	0.0429	0.0429	0.0429	0.0429	0.0429	0.0429	0.0429	0.0429	0.0483	0.0429	0.0429	0.0429	0.0429	0.0429	0.0429	0.0523	0.08	0.0429	0.0429	0.0429	0.0429	0.0476	0.0429	0.0429	0.0429
HLA-A23:17	0.0429	0.071	0.0506	0.0777	0.0578	0.052	0.0429	0.0538	0.1272	0.0258	0.0502	0.0517	0.1272	0.0929	0.0598	0.0579	0.0429	0.0534	0.0511	0.0244	0.0429	0.0944	0.0429	0.0429	0.0429	0.0429	0.0429	0.0429	0.0429	0.0429	0.0429	0.0429	0.0483	0.0429	0.0429	0.0429	0.0429	0.0429	0.0429	0.0523	0.08	0.0429	0.0429	0.0429	0.0429	0.0476	0.0429	0.0429	0.0429
HLA-A23:18	0.0429	0.071	0.0506	0.0777	0.0578	0.052	0.0429	0.0538	0.1272	0.0258	0.0502	0.0517	0.1272	0.0929	0.0598	0.0579	0.0429	0.0534	0.0511	0.0244	0.0429	0.0944	0.0429	0.0429	0.0429	0.0429	0.0429	0.0429	0.0429	0.0429	0.0429	0.0429	0.0483	0.0429	0.0429	0.0429	0.0429	0.0429	0.0429	0.0523	0.08	0.0429	0.0429	0.0429	0.0429	0.0476	0.0429	0.0429	0.0429
HLA-A23:20	0.0429	0.071	0.0506	0.0777	0.0578	0.052	0.0429	0.0538	0.1272	0.0258	0.0502	0.0517	0.1272	0.0929	0.0598	0.0579	0.0429	0.0534	0.0511	0.0244	0.0429	0.0944	0.0429	0.0429	0.0429	0.0429	0.0429	0.0429	0.0429	0.0429	0.0429	0.0429	0.0483	0.0429	0.0429	0.0429	0.0429	0.0429	0.0429	0.0523	0.08	0.0429	0.0429	0.0429	0.0429	0.0476	0.0429	0.0429	0.0429
HLA-A23:21	0.0429	0.071	0.0506	0.0777	0.0578	0.052	0.0429	0.0538	0.1272	0.0258	0.0502	0.0517	0.1272	0.0929	0.0598	0.0579	0.0429	0.0534	0.0511	0.0244	0.0429	0.0944	0.0429	0.0429	0.0429	0.0429	0.0429	0.0429	0.0429	0.0429	0.0429	0.0429	0.0483	0.0429	0.0429	0.0429	0.0429	0.0429	0.0429	0.0523	0.08	0.0429	0.0429	0.0429	0.0429	0.0476	0.0429	0.0429	0.0429
HLA-A23:22	0.0429	0.071	0.0506	0.0777	0.0578	0.052	0.0429	0.0538	0.1272	0.0258	0.0502	0.0517	0.1272	0.0929	0.0598	0.0579	0.0429	0.0534	0.0511	0.0244	0.0429	0.0944	0.0429	0.0429	0.0429	0.0429	0.0429	0.0429	0.0429	0.0429	0.0429	0.0429	0.0483	0.0429	0.0429	0.0429	0.0429	0.0429	0.0429	0.0523	0.08	0.0429	0.0429	0.0429	0.0429	0.0476	0.0429	0.0429	0.0429
HLA-A23:23	0.0429	0.071	0.0506	0.0777	0.0578	0.052	0.0429	0.0538	0.1272	0.0258	0.0502	0.0517	0.1272	0.0929	0.0598	0.0579	0.0429	0.0534	0.0511	0.0244	0.0429	0.0944	0.0429	0.0429	0.0429	0.0429	0.0429	0.0429	0.0429	0.0429	0.0429	0.0429	0.0483	0.0429	0.0429	0.0429	0.0429	0.0429	0.0429	0.0523	0.08	0.0429	0.0429	0.0429	0.0429	0.0476	0.0429	0.0429	0.0429
HLA-A23:24	0.0429	0.071	0.0506	0.0777	0.0578	0.052	0.0429	0.0538	0.1272	0.0258	0.0502	0.0517	0.1272	0.0929	0.0598	0.0579	0.0429	0.0534	0.0511	0.0244	0.0429	0.0944	0.0429	0.0429	0.0429	0.0429	0.0429	0.0429	0.0429	0.0429	0.0429	0.0429	0.0483	0.0429	0.0429	0.0429	0.0429	0.0429	0.0429	0.0523	0.08	0.0429	0.0429	0.0429	0.0429	0.0476	0.0429	0.0429	0.0429
HLA-A23:25	0.0429	0.071	0.0506	0.0777	0.0578	0.052	0.0429	0.0538	0.1272	0.0258	0.0502	0.0517	0.1272	0.0929	0.0598	0.0579	0.0429	0.0534	0.0511	0.0244	0.0429	0.0944	0.0429	0.0429	0.0429	0.0429	0.0429	0.0429	0.0429	0.0429	0.0429	0.0429	0.0483	0.0429	0.0429	0.0429	0.0429	0.0429	0.0429	0.0523	0.08	0.0429	0.0429	0.0429	0.0429	0.0476	0.0429	0.0429	0.0429
HLA-A23:26	0.0429	0.071	0.0506	0.0777	0.0578	0.052	0.0429	0.0538	0.1272	0.0258	0.0502	0.0517	0.1272	0.0929	0.0598	0.0579	0.0429	0.0534	0.0511	0.0244	0.0429	0.0944	0.0429	0.0429	0.0429	0.0429	0.0429	0.0429	0.0429	0.0429	0.0429	0.0429	0.0483	0.0429	0.0429	0.0429	0.0429	0.0429	0.0429	0.0523	0.08	0.0429	0.0429	0.0429	0.0429	0.0476	0.0429	0.0429	0.0429
HLA-A24:02	0.0411	0.0684	0.0484	0.0726	0.0554	0.0501	0.0411	0.0516	0.1215	0.0242	0.0487	0.0489	0.1215	0.0878	0.0569	0.0556	0.0411	0.0508	0.0489	0.0232	0.0411	0.0893	0.0411	0.0411	0.0411	0.0411	0.0411	0.0411	0.0411	0.0411	0.0411	0.0411	0.0459	0.0411	0.0411	0.0411	0.0411	0.0411	0.0411	0.0498	0.0751	0.0411	0.0411	0.0411	0.0411	0.0457	0.0411	0.0411	0.0411
HLA-A24:03	0.0388	0.0682	0.0457	0.0702	0.0525	0.0478	0.0388	0.0499	0.1194	0.0226	0.0468	0.0459	0.1194	0.0848	0.0543	0.053	0.0388	0.0484	0.0469	0.0219	0.0388	0.0782	0.0388	0.0388	0.0388	0.0388	0.0388	0.0388	0.0388	0.0388	0.0388	0.0388	0.0437	0.0388	0.0388	0.0388	0.0388	0.0388	0.0388	0.0462	0.0697	0.0388	0.0388	0.0388	0.0388	0.043	0.0388	0.0388	0.0388
HLA-A24:04	0.0582	0.0856	0.0658	0.0879	0.0718	0.0662	0.0582	0.0678	0.1391	0.0363	0.0664	0.0636	0.1391	0.1038	0.0733	0.0738	0.0582	0.0674	0.0661	0.0377	0.0582	0.1251	0.0582	0.0582	0.0582	0.0582	0.0582	0.0582	0.0582	0.0582	0.0582	0.0582	0.0606	0.0582	0.0582	0.0582	0.0582	0.0582	0.0582	0.0667	0.0941	0.0582	0.0582	0.0582	0.0582	0.063	0.0582	0.0582	0.0582
HLA-A24:05	0.0411	0.0684	0.0484	0.0726	0.0554	0.0501	0.0411	0.0516	0.1215	0.0242	0.0487	0.0489	0.1215	0.0878	0.0569	0.0556	0.0411	0.0508	0.0489	0.0232	0.0411	0.0893	0.0411	0.0411	0.0411	0.0411	0.0411	0.0411	0.0411	0.0411	0.0411	0.0411	0.0459	0.0411	0.0411	0.0411	0.0411	0.0411	0.0411	0.0498	0.0751	0.0411	0.0411	0.0411	0.0411	0.0457	0.0411	0.0411	0.0411
HLA-A24:06	0.0442	0.0737	0.0523	0.0795	0.0599	0.0541	0.0442	0.0556	0.1315	0.0262	0.052	0.0534	0.1315	0.0964	0.0621	0.0596	0.0442	0.0554	0.0529	0.0246	0.0442	0.0985	0.0442	0.0442	0.0442	0.0442	0.0442	0.0442	0.0442	0.0442	0.0442	0.0442	0.05	0.0442	0.0442	0.0442	0.0442	0.0442	0.0442	0.0542	0.0836	0.0442	0.0442	0.0442	0.0442	0.0491	0.0442	0.0442	0.0442
HLA-A24:07	0.0415	0.0658	0.0493	0.0751	0.0561	0.0507	0.0415	0.0518	0.1247	0.0259	0.0489	0.0505	0.1247	0.0878	0.0579	0.0557	0.0415	0.0519	0.0494	0.024	0.0415	0.1065	0.0415	0.0415	0.0415	0.0415	0.0415	0.0415	0.0415	0.0415	0.0415	0.0415	0.0461	0.0415	0.0415	0.0415	0.0415	0.0415	0.0415	0.0517	0.0758	0.0415	0.0415	0.0415	0.0415	0.0463	0.0415	0.0415	0.0415
HLA-A24:08	0.0484	0.0731	0.0566	0.0816	0.0638	0.0577	0.0484	0.0589	0.136	0.0297	0.0561	0.0569	0.136	0.0964	0.0654	0.0635	0.0484	0.0588	0.0566	0.0288	0.0484	0.1213	0.0484	0.0484	0.0484	0.0484	0.0484	0.0484	0.0484	0.0484	0.0484	0.0484	0.0526	0.0484	0.0484	0.0484	0.0484	0.0484	0.0484	0.059	0.0868	0.0484	0.0484	0.0484	0.0484	0.0536	0.0484	0.0484	0.0484
HLA-A24:10	0.0433	0.0716	0.051	0.0765	0.0581	0.0527	0.0433	0.0541	0.126	0.0262	0.0511	0.0515	0.126	0.0925	0.0598	0.0582	0.0433	0.0536	0.0516	0.0251	0.0433	0.0956	0.0433	0.0433	0.0433	0.0433	0.0433	0.0433	0.0433	0.0433	0.0433	0.0433	0.0485	0.0433	0.0433	0.0433	0.0433	0.0433	0.0433	0.0525	0.0779	0.0433	0.0433	0.0433	0.0433	0.048	0.0433	0.0433	0.0433
HLA-A24:100	0.0411	0.0684	0.0484	0.0726	0.0554	0.0501	0.0411	0.0516	0.1215	0.0242	0.0487	0.0489	0.1215	0.0878	0.0569	0.0556	0.0411	0.0508	0.0489	0.0232	0.0411	0.0893	0.0411	0.0411	0.0411	0.0411	0.0411	0.0411	0.0411	0.0411	0.0411	0.0411	0.0459	0.0411	0.0411	0.0411	0.0411	0.0411	0.0411	0.0498	0.0751	0.0411	0.0411	0.0411	0.0411	0.0457	0.0411	0.0411	0.0411
HLA-A24:101	0.0411	0.0684	0.0484	0.0726	0.0554	0.0501	0.0411	0.0516	0.1215	0.0242	0.0487	0.0489	0.1215	0.0878	0.0569	0.0556	0.0411	0.0508	0.0489	0.0232	0.0411	0.0893	0.0411	0.0411	0.0411	0.0411	0.0411	0.0411	0.0411	0.0411	0.0411	0.0411	0.0459	0.0411	0.0411	0.0411	0.0411	0.0411	0.0411	0.0498	0.0751	0.0411	0.0411	0.0411	0.0411	0.0457	0.0411	0.0411	0.0411
HLA-A24:102	0.0411	0.0684	0.0484	0.0726	0.0554	0.0501	0.0411	0.0516	0.1215	0.0242	0.0487	0.0489	0.1215	0.0878	0.0569	0.0556	0.0411	0.0508	0.0489	0.0232	0.0411	0.0893	0.0411	0.0411	0.0411	0.0411	0.0411	0.0411	0.0411	0.0411	0.0411	0.0411	0.0459	0.0411	0.0411	0.0411	0.0411	0.0411	0.0411	0.0498	0.0751	0.0411	0.0411	0.0411	0.0411	0.0457	0.0411	0.0411	0.0411
HLA-A24:103	0.0411	0.0684	0.0484	0.0726	0.0554	0.0501	0.0411	0.0516	0.1215	0.0242	0.0487	0.0489	0.1215	0.0878	0.0569	0.0556	0.0411	0.0508	0.0489	0.0232	0.0411	0.0893	0.0411	0.0411	0.0411	0.0411	0.0411	0.0411	0.0411	0.0411	0.0411	0.0411	0.0459	0.0411	0.0411	0.0411	0.0411	0.0411	0.0411	0.0498	0.0751	0.0411	0.0411	0.0411	0.0411	0.0457	0.0411	0.0411	0.0411
HLA-A24:104	0	0	0	0	0	0	0	0	0	0	0	0	0	0	0	0	0	0	0	0	0	0	0	0	0	0	0	0	0	0	0	0	0	0	0	0	0	0	0	0	0	0	0	0	0	0	0	0	0
HLA-A24:105	0.0411	0.0684	0.0484	0.0726	0.0554	0.0501	0.0411	0.0516	0.1215	0.0242	0.0487	0.0489	0.1215	0.0878	0.0569	0.0556	0.0411	0.0508	0.0489	0.0232	0.0411	0.0893	0.0411	0.0411	0.0411	0.0411	0.0411	0.0411	0.0411	0.0411	0.0411	0.0411	0.0459	0.0411	0.0411	0.0411	0.0411	0.0411	0.0411	0.0498	0.0751	0.0411	0.0411	0.0411	0.0411	0.0457	0.0411	0.0411	0.0411
HLA-A24:106	0	0	0	0	0	0	0	0	0	0	0	0	0	0	0	0	0	0	0	0	0	0	0	0	0	0	0	0	0	0	0	0	0	0	0	0	0	0	0	0	0	0	0	0	0	0	0	0	0
HLA-A24:107	0	0	0	0	0	0	0	0	0	0	0	0	0	0	0	0	0	0	0	0	0	0	0	0	0	0	0	0	0	0	0	0	0	0	0	0	0	0	0	0	0	0	0	0	0	0	0	0	0
HLA-A24:108	0.0415	0.0658	0.0493	0.0751	0.0561	0.0507	0.0415	0.0518	0.1247	0.0259	0.0489	0.0505	0.1247	0.0878	0.0579	0.0557	0.0415	0.0519	0.0494	0.024	0.0415	0.1065	0.0415	0.0415	0.0415	0.0415	0.0415	0.0415	0.0415	0.0415	0.0415	0.0415	0.0461	0.0415	0.0415	0.0415	0.0415	0.0415	0.0415	0.0517	0.0758	0.0415	0.0415	0.0415	0.0415	0.0463	0.0415	0.0415	0.0415
HLA-A24:109	0.0582	0.0856	0.0658	0.0879	0.0718	0.0662	0.0582	0.0678	0.1391	0.0363	0.0664	0.0636	0.1391	0.1038	0.0733	0.0738	0.0582	0.0674	0.0661	0.0377	0.0582	0.1251	0.0582	0.0582	0.0582	0.0582	0.0582	0.0582	0.0582	0.0582	0.0582	0.0582	0.0606	0.0582	0.0582	0.0582	0.0582	0.0582	0.0582	0.0667	0.0941	0.0582	0.0582	0.0582	0.0582	0.063	0.0582	0.0582	0.0582
HLA-A24:110	0.0411	0.0684	0.0484	0.0726	0.0554	0.0501	0.0411	0.0516	0.1215	0.0242	0.0487	0.0489	0.1215	0.0878	0.0569	0.0556	0.0411	0.0508	0.0489	0.0232	0.0411	0.0893	0.0411	0.0411	0.0411	0.0411	0.0411	0.0411	0.0411	0.0411	0.0411	0.0411	0.0459	0.0411	0.0411	0.0411	0.0411	0.0411	0.0411	0.0498	0.0751	0.0411	0.0411	0.0411	0.0411	0.0457	0.0411	0.0411	0.0411
HLA-A24:111	0.0411	0.0684	0.0484	0.0726	0.0554	0.0501	0.0411	0.0516	0.1215	0.0242	0.0487	0.0489	0.1215	0.0878	0.0569	0.0556	0.0411	0.0508	0.0489	0.0232	0.0411	0.0893	0.0411	0.0411	0.0411	0.0411	0.0411	0.0411	0.0411	0.0411	0.0411	0.0411	0.0459	0.0411	0.0411	0.0411	0.0411	0.0411	0.0411	0.0498	0.0751	0.0411	0.0411	0.0411	0.0411	0.0457	0.0411	0.0411	0.0411
HLA-A24:112	0.0415	0.0658	0.0493	0.0751	0.0561	0.0507	0.0415	0.0518	0.1247	0.0259	0.0489	0.0505	0.1247	0.0878	0.0579	0.0557	0.0415	0.0519	0.0494	0.024	0.0415	0.1065	0.0415	0.0415	0.0415	0.0415	0.0415	0.0415	0.0415	0.0415	0.0415	0.0415	0.0461	0.0415	0.0415	0.0415	0.0415	0.0415	0.0415	0.0517	0.0758	0.0415	0.0415	0.0415	0.0415	0.0463	0.0415	0.0415	0.0415
HLA-A24:113	0.0411	0.0684	0.0484	0.0726	0.0554	0.0501	0.0411	0.0516	0.1215	0.0242	0.0487	0.0489	0.1215	0.0878	0.0569	0.0556	0.0411	0.0508	0.0489	0.0232	0.0411	0.0893	0.0411	0.0411	0.0411	0.0411	0.0411	0.0411	0.0411	0.0411	0.0411	0.0411	0.0459	0.0411	0.0411	0.0411	0.0411	0.0411	0.0411	0.0498	0.0751	0.0411	0.0411	0.0411	0.0411	0.0457	0.0411	0.0411	0.0411
HLA-A24:114	0.0411	0.0684	0.0484	0.0726	0.0554	0.0501	0.0411	0.0516	0.1215	0.0242	0.0487	0.0489	0.1215	0.0878	0.0569	0.0556	0.0411	0.0508	0.0489	0.0232	0.0411	0.0893	0.0411	0.0411	0.0411	0.0411	0.0411	0.0411	0.0411	0.0411	0.0411	0.0411	0.0459	0.0411	0.0411	0.0411	0.0411	0.0411	0.0411	0.0498	0.0751	0.0411	0.0411	0.0411	0.0411	0.0457	0.0411	0.0411	0.0411
HLA-A24:115	0.0411	0.0684	0.0484	0.0726	0.0554	0.0501	0.0411	0.0516	0.1215	0.0242	0.0487	0.0489	0.1215	0.0878	0.0569	0.0556	0.0411	0.0508	0.0489	0.0232	0.0411	0.0893	0.0411	0.0411	0.0411	0.0411	0.0411	0.0411	0.0411	0.0411	0.0411	0.0411	0.0459	0.0411	0.0411	0.0411	0.0411	0.0411	0.0411	0.0498	0.0751	0.0411	0.0411	0.0411	0.0411	0.0457	0.0411	0.0411	0.0411
HLA-A24:116	0.0411	0.0684	0.0484	0.0726	0.0554	0.0501	0.0411	0.0516	0.1215	0.0242	0.0487	0.0489	0.1215	0.0878	0.0569	0.0556	0.0411	0.0508	0.0489	0.0232	0.0411	0.0893	0.0411	0.0411	0.0411	0.0411	0.0411	0.0411	0.0411	0.0411	0.0411	0.0411	0.0459	0.0411	0.0411	0.0411	0.0411	0.0411	0.0411	0.0498	0.0751	0.0411	0.0411	0.0411	0.0411	0.0457	0.0411	0.0411	0.0411
HLA-A24:117	0.0411	0.0684	0.0484	0.0726	0.0554	0.0501	0.0411	0.0516	0.1215	0.0242	0.0487	0.0489	0.1215	0.0878	0.0569	0.0556	0.0411	0.0508	0.0489	0.0232	0.0411	0.0893	0.0411	0.0411	0.0411	0.0411	0.0411	0.0411	0.0411	0.0411	0.0411	0.0411	0.0459	0.0411	0.0411	0.0411	0.0411	0.0411	0.0411	0.0498	0.0751	0.0411	0.0411	0.0411	0.0411	0.0457	0.0411	0.0411	0.0411
HLA-A24:118	0.0411	0.0684	0.0484	0.0726	0.0554	0.0501	0.0411	0.0516	0.1215	0.0242	0.0487	0.0489	0.1215	0.0878	0.0569	0.0556	0.0411	0.0508	0.0489	0.0232	0.0411	0.0893	0.0411	0.0411	0.0411	0.0411	0.0411	0.0411	0.0411	0.0411	0.0411	0.0411	0.0459	0.0411	0.0411	0.0411	0.0411	0.0411	0.0411	0.0498	0.0751	0.0411	0.0411	0.0411	0.0411	0.0457	0.0411	0.0411	0.0411
HLA-A24:119	0	0	0	0	0	0	0	0	0	0	0	0	0	0	0	0	0	0	0	0	0	0	0	0	0	0	0	0	0	0	0	0	0	0	0	0	0	0	0	0	0	0	0	0	0	0	0	0	0
HLA-A24:120	0	0	0	0	0	0	0	0	0	0	0	0	0	0	0	0	0	0	0	0	0	0	0	0	0	0	0	0	0	0	0	0	0	0	0	0	0	0	0	0	0	0	0	0	0	0	0	0	0
HLA-A24:121	0	0	0	0	0	0	0	0	0	0	0	0	0	0	0	0	0	0	0	0	0	0	0	0	0	0	0	0	0	0	0	0	0	0	0	0	0	0	0	0	0	0	0	0	0	0	0	0	0
HLA-A24:122	0.0411	0.0684	0.0484	0.0726	0.0554	0.0501	0.0411	0.0516	0.1215	0.0242	0.0487	0.0489	0.1215	0.0878	0.0569	0.0556	0.0411	0.0508	0.0489	0.0232	0.0411	0.0893	0.0411	0.0411	0.0411	0.0411	0.0411	0.0411	0.0411	0.0411	0.0411	0.0411	0.0459	0.0411	0.0411	0.0411	0.0411	0.0411	0.0411	0.0498	0.0751	0.0411	0.0411	0.0411	0.0411	0.0457	0.0411	0.0411	0.0411
HLA-A24:123	0.0411	0.0684	0.0484	0.0726	0.0554	0.0501	0.0411	0.0516	0.1215	0.0242	0.0487	0.0489	0.1215	0.0878	0.0569	0.0556	0.0411	0.0508	0.0489	0.0232	0.0411	0.0893	0.0411	0.0411	0.0411	0.0411	0.0411	0.0411	0.0411	0.0411	0.0411	0.0411	0.0459	0.0411	0.0411	0.0411	0.0411	0.0411	0.0411	0.0498	0.0751	0.0411	0.0411	0.0411	0.0411	0.0457	0.0411	0.0411	0.0411
HLA-A24:124	0.0411	0.0684	0.0484	0.0726	0.0554	0.0501	0.0411	0.0516	0.1215	0.0242	0.0487	0.0489	0.1215	0.0878	0.0569	0.0556	0.0411	0.0508	0.0489	0.0232	0.0411	0.0893	0.0411	0.0411	0.0411	0.0411	0.0411	0.0411	0.0411	0.0411	0.0411	0.0411	0.0459	0.0411	0.0411	0.0411	0.0411	0.0411	0.0411	0.0498	0.0751	0.0411	0.0411	0.0411	0.0411	0.0457	0.0411	0.0411	0.0411
HLA-A24:125	0.0388	0.0682	0.0457	0.0702	0.0525	0.0478	0.0388	0.0499	0.1194	0.0226	0.0468	0.0459	0.1194	0.0848	0.0543	0.053	0.0388	0.0484	0.0469	0.0219	0.0388	0.0782	0.0388	0.0388	0.0388	0.0388	0.0388	0.0388	0.0388	0.0388	0.0388	0.0388	0.0437	0.0388	0.0388	0.0388	0.0388	0.0388	0.0388	0.0462	0.0697	0.0388	0.0388	0.0388	0.0388	0.043	0.0388	0.0388	0.0388
HLA-A24:126	0.0411	0.0684	0.0484	0.0726	0.0554	0.0501	0.0411	0.0516	0.1215	0.0242	0.0487	0.0489	0.1215	0.0878	0.0569	0.0556	0.0411	0.0508	0.0489	0.0232	0.0411	0.0893	0.0411	0.0411	0.0411	0.0411	0.0411	0.0411	0.0411	0.0411	0.0411	0.0411	0.0459	0.0411	0.0411	0.0411	0.0411	0.0411	0.0411	0.0498	0.0751	0.0411	0.0411	0.0411	0.0411	0.0457	0.0411	0.0411	0.0411
HLA-A24:127	0.0411	0.0684	0.0484	0.0726	0.0554	0.0501	0.0411	0.0516	0.1215	0.0242	0.0487	0.0489	0.1215	0.0878	0.0569	0.0556	0.0411	0.0508	0.0489	0.0232	0.0411	0.0893	0.0411	0.0411	0.0411	0.0411	0.0411	0.0411	0.0411	0.0411	0.0411	0.0411	0.0459	0.0411	0.0411	0.0411	0.0411	0.0411	0.0411	0.0498	0.0751	0.0411	0.0411	0.0411	0.0411	0.0457	0.0411	0.0411	0.0411
HLA-A24:128	0.0411	0.0684	0.0484	0.0726	0.0554	0.0501	0.0411	0.0516	0.1215	0.0242	0.0487	0.0489	0.1215	0.0878	0.0569	0.0556	0.0411	0.0508	0.0489	0.0232	0.0411	0.0893	0.0411	0.0411	0.0411	0.0411	0.0411	0.0411	0.0411	0.0411	0.0411	0.0411	0.0459	0.0411	0.0411	0.0411	0.0411	0.0411	0.0411	0.0498	0.0751	0.0411	0.0411	0.0411	0.0411	0.0457	0.0411	0.0411	0.0411
HLA-A24:129	0	0	0	0	0	0	0	0	0	0	0	0	0	0	0	0	0	0	0	0	0	0	0	0	0	0	0	0	0	0	0	0	0	0	0	0	0	0	0	0	0	0	0	0	0	0	0	0	0
HLA-A24:13	0.0429	0.071	0.0506	0.0777	0.0578	0.052	0.0429	0.0538	0.1272	0.0258	0.0502	0.0517	0.1272	0.0929	0.0598	0.0579	0.0429	0.0534	0.0511	0.0244	0.0429	0.0944	0.0429	0.0429	0.0429	0.0429	0.0429	0.0429	0.0429	0.0429	0.0429	0.0429	0.0483	0.0429	0.0429	0.0429	0.0429	0.0429	0.0429	0.0523	0.08	0.0429	0.0429	0.0429	0.0429	0.0476	0.0429	0.0429	0.0429
HLA-A24:130	0.0411	0.0684	0.0484	0.0726	0.0554	0.0501	0.0411	0.0516	0.1215	0.0242	0.0487	0.0489	0.1215	0.0878	0.0569	0.0556	0.0411	0.0508	0.0489	0.0232	0.0411	0.0893	0.0411	0.0411	0.0411	0.0411	0.0411	0.0411	0.0411	0.0411	0.0411	0.0411	0.0459	0.0411	0.0411	0.0411	0.0411	0.0411	0.0411	0.0498	0.0751	0.0411	0.0411	0.0411	0.0411	0.0457	0.0411	0.0411	0.0411
HLA-A24:131	0.0415	0.0658	0.0493	0.0751	0.0561	0.0507	0.0415	0.0518	0.1247	0.0259	0.0489	0.0505	0.1247	0.0878	0.0579	0.0557	0.0415	0.0519	0.0494	0.024	0.0415	0.1065	0.0415	0.0415	0.0415	0.0415	0.0415	0.0415	0.0415	0.0415	0.0415	0.0415	0.0461	0.0415	0.0415	0.0415	0.0415	0.0415	0.0415	0.0517	0.0758	0.0415	0.0415	0.0415	0.0415	0.0463	0.0415	0.0415	0.0415
HLA-A24:133	0.0411	0.0684	0.0484	0.0726	0.0554	0.0501	0.0411	0.0516	0.1215	0.0242	0.0487	0.0489	0.1215	0.0878	0.0569	0.0556	0.0411	0.0508	0.0489	0.0232	0.0411	0.0893	0.0411	0.0411	0.0411	0.0411	0.0411	0.0411	0.0411	0.0411	0.0411	0.0411	0.0459	0.0411	0.0411	0.0411	0.0411	0.0411	0.0411	0.0498	0.0751	0.0411	0.0411	0.0411	0.0411	0.0457	0.0411	0.0411	0.0411
HLA-A24:134	0	0	0	0	0	0	0	0	0	0	0	0	0	0	0	0	0	0	0	0	0	0	0	0	0	0	0	0	0	0	0	0	0	0	0	0	0	0	0	0	0	0	0	0	0	0	0	0	0
HLA-A24:135	0.0411	0.0684	0.0484	0.0726	0.0554	0.0501	0.0411	0.0516	0.1215	0.0242	0.0487	0.0489	0.1215	0.0878	0.0569	0.0556	0.0411	0.0508	0.0489	0.0232	0.0411	0.0893	0.0411	0.0411	0.0411	0.0411	0.0411	0.0411	0.0411	0.0411	0.0411	0.0411	0.0459	0.0411	0.0411	0.0411	0.0411	0.0411	0.0411	0.0498	0.0751	0.0411	0.0411	0.0411	0.0411	0.0457	0.0411	0.0411	0.0411
HLA-A24:136	0	0	0	0	0	0	0	0	0	0	0	0	0	0	0	0	0	0	0	0	0	0	0	0	0	0	0	0	0	0	0	0	0	0	0	0	0	0	0	0	0	0	0	0	0	0	0	0	0
HLA-A24:137	0.0411	0.0684	0.0484	0.0726	0.0554	0.0501	0.0411	0.0516	0.1215	0.0242	0.0487	0.0489	0.1215	0.0878	0.0569	0.0556	0.0411	0.0508	0.0489	0.0232	0.0411	0.0893	0.0411	0.0411	0.0411	0.0411	0.0411	0.0411	0.0411	0.0411	0.0411	0.0411	0.0459	0.0411	0.0411	0.0411	0.0411	0.0411	0.0411	0.0498	0.0751	0.0411	0.0411	0.0411	0.0411	0.0457	0.0411	0.0411	0.0411
HLA-A24:138	0	0	0	0	0	0	0	0	0	0	0	0	0	0	0	0	0	0	0	0	0	0	0	0	0	0	0	0	0	0	0	0	0	0	0	0	0	0	0	0	0	0	0	0	0	0	0	0	0
HLA-A24:139	0.0411	0.0684	0.0484	0.0726	0.0554	0.0501	0.0411	0.0516	0.1215	0.0242	0.0487	0.0489	0.1215	0.0878	0.0569	0.0556	0.0411	0.0508	0.0489	0.0232	0.0411	0.0893	0.0411	0.0411	0.0411	0.0411	0.0411	0.0411	0.0411	0.0411	0.0411	0.0411	0.0459	0.0411	0.0411	0.0411	0.0411	0.0411	0.0411	0.0498	0.0751	0.0411	0.0411	0.0411	0.0411	0.0457	0.0411	0.0411	0.0411
HLA-A24:14	0.0669	0.0869	0.077	0.0983	0.0844	0.0764	0.0669	0.0756	0.147	0.0422	0.0745	0.0769	0.147	0.1215	0.0854	0.0832	0.0669	0.0773	0.075	0.0416	0.0669	0.1608	0.0669	0.0669	0.0669	0.0669	0.0669	0.0669	0.0669	0.0669	0.0669	0.0669	0.0704	0.0669	0.0669	0.0669	0.0669	0.0669	0.0669	0.0819	0.1102	0.0669	0.0669	0.0669	0.0669	0.0732	0.0669	0.0669	0.0669
HLA-A24:140	0	0	0	0	0	0	0	0	0	0	0	0	0	0	0	0	0	0	0	0	0	0	0	0	0	0	0	0	0	0	0	0	0	0	0	0	0	0	0	0	0	0	0	0	0	0	0	0	0
HLA-A24:141	0.0411	0.0684	0.0484	0.0726	0.0554	0.0501	0.0411	0.0516	0.1215	0.0242	0.0487	0.0489	0.1215	0.0878	0.0569	0.0556	0.0411	0.0508	0.0489	0.0232	0.0411	0.0893	0.0411	0.0411	0.0411	0.0411	0.0411	0.0411	0.0411	0.0411	0.0411	0.0411	0.0459	0.0411	0.0411	0.0411	0.0411	0.0411	0.0411	0.0498	0.0751	0.0411	0.0411	0.0411	0.0411	0.0457	0.0411	0.0411	0.0411
HLA-A24:142	0.0411	0.0684	0.0484	0.0726	0.0554	0.0501	0.0411	0.0516	0.1215	0.0242	0.0487	0.0489	0.1215	0.0878	0.0569	0.0556	0.0411	0.0508	0.0489	0.0232	0.0411	0.0893	0.0411	0.0411	0.0411	0.0411	0.0411	0.0411	0.0411	0.0411	0.0411	0.0411	0.0459	0.0411	0.0411	0.0411	0.0411	0.0411	0.0411	0.0498	0.0751	0.0411	0.0411	0.0411	0.0411	0.0457	0.0411	0.0411	0.0411
HLA-A24:143	0	0	0	0	0	0	0	0	0	0	0	0	0	0	0	0	0	0	0	0	0	0	0	0	0	0	0	0	0	0	0	0	0	0	0	0	0	0	0	0	0	0	0	0	0	0	0	0	0
HLA-A24:144	0.0411	0.0684	0.0484	0.0726	0.0554	0.0501	0.0411	0.0516	0.1215	0.0242	0.0487	0.0489	0.1215	0.0878	0.0569	0.0556	0.0411	0.0508	0.0489	0.0232	0.0411	0.0893	0.0411	0.0411	0.0411	0.0411	0.0411	0.0411	0.0411	0.0411	0.0411	0.0411	0.0459	0.0411	0.0411	0.0411	0.0411	0.0411	0.0411	0.0498	0.0751	0.0411	0.0411	0.0411	0.0411	0.0457	0.0411	0.0411	0.0411
HLA-A24:15	0.0473	0.0734	0.0557	0.0825	0.0635	0.0572	0.0473	0.0584	0.1343	0.0294	0.0552	0.0573	0.1343	0.098	0.065	0.0626	0.0473	0.0585	0.0558	0.0276	0.0473	0.1111	0.0473	0.0473	0.0473	0.0473	0.0473	0.0473	0.0473	0.0473	0.0473	0.0473	0.0526	0.0473	0.0473	0.0473	0.0473	0.0473	0.0473	0.0586	0.0851	0.0473	0.0473	0.0473	0.0473	0.0524	0.0473	0.0473	0.0473
HLA-A24:17	0.1531	0.2027	0.1608	0.1982	0.1721	0.166	0.1531	0.1732	0.2615	0.1114	0.1657	0.1602	0.2615	0.214	0.1761	0.1743	0.1531	0.1679	0.1679	0.1146	0.1531	0.1056	0.1531	0.1531	0.1531	0.1531	0.1531	0.1531	0.1531	0.1531	0.1531	0.1531	0.1617	0.1531	0.1531	0.1531	0.1531	0.1531	0.1531	0.1557	0.1885	0.1531	0.1531	0.1531	0.1531	0.1584	0.1531	0.1531	0.1531
HLA-A24:18	0.0439	0.0738	0.0512	0.08	0.0583	0.0535	0.0439	0.0562	0.1327	0.0281	0.0523	0.0522	0.1327	0.0921	0.0602	0.0583	0.0439	0.055	0.0526	0.0267	0.0439	0.0942	0.0439	0.0439	0.0439	0.0439	0.0439	0.0439	0.0439	0.0439	0.0439	0.0439	0.049	0.0439	0.0439	0.0439	0.0439	0.0439	0.0439	0.0518	0.077	0.0439	0.0439	0.0439	0.0439	0.0482	0.0439	0.0439	0.0439
HLA-A24:19	0.0358	0.0453	0.0415	0.0553	0.0442	0.04	0.0358	0.0396	0.0854	0.0252	0.041	0.0395	0.0854	0.0604	0.0451	0.0452	0.0358	0.0417	0.0404	0.0257	0.0358	0.1282	0.0358	0.0358	0.0358	0.0358	0.0358	0.0358	0.0358	0.0358	0.0358	0.0358	0.0344	0.0358	0.0358	0.0358	0.0358	0.0358	0.0358	0.0435	0.0567	0.0358	0.0358	0.0358	0.0358	0.0392	0.0358	0.0358	0.0358
HLA-A24:20	0.0411	0.0684	0.0484	0.0726	0.0554	0.0501	0.0411	0.0516	0.1215	0.0242	0.0487	0.0489	0.1215	0.0878	0.0569	0.0556	0.0411	0.0508	0.0489	0.0232	0.0411	0.0893	0.0411	0.0411	0.0411	0.0411	0.0411	0.0411	0.0411	0.0411	0.0411	0.0411	0.0459	0.0411	0.0411	0.0411	0.0411	0.0411	0.0411	0.0498	0.0751	0.0411	0.0411	0.0411	0.0411	0.0457	0.0411	0.0411	0.0411
HLA-A24:21	0.0411	0.0684	0.0484	0.0726	0.0554	0.0501	0.0411	0.0516	0.1215	0.0242	0.0487	0.0489	0.1215	0.0878	0.0569	0.0556	0.0411	0.0508	0.0489	0.0232	0.0411	0.0893	0.0411	0.0411	0.0411	0.0411	0.0411	0.0411	0.0411	0.0411	0.0411	0.0411	0.0459	0.0411	0.0411	0.0411	0.0411	0.0411	0.0411	0.0498	0.0751	0.0411	0.0411	0.0411	0.0411	0.0457	0.0411	0.0411	0.0411
HLA-A24:22	0.0493	0.081	0.0577	0.0858	0.0655	0.0598	0.0493	0.0613	0.1385	0.03	0.0577	0.0587	0.1385	0.1039	0.0677	0.0651	0.0493	0.0611	0.0584	0.0285	0.0493	0.1023	0.0493	0.0493	0.0493	0.0493	0.0493	0.0493	0.0493	0.0493	0.0493	0.0493	0.0556	0.0493	0.0493	0.0493	0.0493	0.0493	0.0493	0.0594	0.0881	0.0493	0.0493	0.0493	0.0493	0.0543	0.0493	0.0493	0.0493
HLA-A24:23	0.0388	0.0682	0.0457	0.0702	0.0525	0.0478	0.0388	0.0499	0.1194	0.0226	0.0468	0.0459	0.1194	0.0848	0.0543	0.053	0.0388	0.0484	0.0469	0.0219	0.0388	0.0782	0.0388	0.0388	0.0388	0.0388	0.0388	0.0388	0.0388	0.0388	0.0388	0.0388	0.0437	0.0388	0.0388	0.0388	0.0388	0.0388	0.0388	0.0462	0.0697	0.0388	0.0388	0.0388	0.0388	0.043	0.0388	0.0388	0.0388
HLA-A24:24	0.0601	0.0716	0.0709	0.0909	0.0747	0.0677	0.0601	0.0654	0.1245	0.04	0.0643	0.072	0.1245	0.1084	0.0775	0.0728	0.0601	0.0702	0.0663	0.0371	0.0601	0.2018	0.0601	0.0601	0.0601	0.0601	0.0601	0.0601	0.0601	0.0601	0.0601	0.0601	0.0637	0.0601	0.0601	0.0601	0.0601	0.0601	0.0601	0.0777	0.1132	0.0601	0.0601	0.0601	0.0601	0.0658	0.0601	0.0601	0.0601
HLA-A24:25	0.0404	0.0667	0.0478	0.0723	0.0547	0.0493	0.0404	0.0507	0.1214	0.0241	0.0479	0.0484	0.1214	0.0867	0.0562	0.0548	0.0404	0.0502	0.0482	0.0229	0.0404	0.0938	0.0404	0.0404	0.0404	0.0404	0.0404	0.0404	0.0404	0.0404	0.0404	0.0404	0.0451	0.0404	0.0404	0.0404	0.0404	0.0404	0.0404	0.0496	0.0746	0.0404	0.0404	0.0404	0.0404	0.0451	0.0404	0.0404	0.0404
HLA-A24:26	0.0411	0.0684	0.0484	0.0726	0.0554	0.0501	0.0411	0.0516	0.1215	0.0242	0.0487	0.0489	0.1215	0.0878	0.0569	0.0556	0.0411	0.0508	0.0489	0.0232	0.0411	0.0893	0.0411	0.0411	0.0411	0.0411	0.0411	0.0411	0.0411	0.0411	0.0411	0.0411	0.0459	0.0411	0.0411	0.0411	0.0411	0.0411	0.0411	0.0498	0.0751	0.0411	0.0411	0.0411	0.0411	0.0457	0.0411	0.0411	0.0411
HLA-A24:27	0.0411	0.0684	0.0484	0.0726	0.0554	0.0501	0.0411	0.0516	0.1215	0.0242	0.0487	0.0489	0.1215	0.0878	0.0569	0.0556	0.0411	0.0508	0.0489	0.0232	0.0411	0.0893	0.0411	0.0411	0.0411	0.0411	0.0411	0.0411	0.0411	0.0411	0.0411	0.0411	0.0459	0.0411	0.0411	0.0411	0.0411	0.0411	0.0411	0.0498	0.0751	0.0411	0.0411	0.0411	0.0411	0.0457	0.0411	0.0411	0.0411
HLA-A24:28	0.0383	0.0518	0.0442	0.0563	0.0473	0.0427	0.0383	0.0422	0.0906	0.0235	0.0439	0.0409	0.0906	0.0674	0.0477	0.0491	0.0383	0.0435	0.0429	0.0256	0.0383	0.1213	0.0383	0.0383	0.0383	0.0383	0.0383	0.0383	0.0383	0.0383	0.0383	0.0383	0.0371	0.0383	0.0383	0.0383	0.0383	0.0383	0.0383	0.0455	0.0622	0.0383	0.0383	0.0383	0.0383	0.0419	0.0383	0.0383	0.0383
HLA-A24:29	0.0411	0.0684	0.0484	0.0726	0.0554	0.0501	0.0411	0.0516	0.1215	0.0242	0.0487	0.0489	0.1215	0.0878	0.0569	0.0556	0.0411	0.0508	0.0489	0.0232	0.0411	0.0893	0.0411	0.0411	0.0411	0.0411	0.0411	0.0411	0.0411	0.0411	0.0411	0.0411	0.0459	0.0411	0.0411	0.0411	0.0411	0.0411	0.0411	0.0498	0.0751	0.0411	0.0411	0.0411	0.0411	0.0457	0.0411	0.0411	0.0411
HLA-A24:30	0.0423	0.0684	0.0499	0.0741	0.0567	0.0512	0.0423	0.0522	0.1223	0.0252	0.0495	0.0505	0.1223	0.0902	0.0583	0.0569	0.0423	0.052	0.0499	0.024	0.0423	0.0974	0.0423	0.0423	0.0423	0.0423	0.0423	0.0423	0.0423	0.0423	0.0423	0.0423	0.0471	0.0423	0.0423	0.0423	0.0423	0.0423	0.0423	0.0519	0.0781	0.0423	0.0423	0.0423	0.0423	0.0471	0.0423	0.0423	0.0423
HLA-A24:31	0.0418	0.0699	0.0492	0.0727	0.056	0.0506	0.0418	0.0519	0.12	0.0245	0.0493	0.0494	0.12	0.0898	0.0574	0.0563	0.0418	0.0514	0.0495	0.0236	0.0418	0.0911	0.0418	0.0418	0.0418	0.0418	0.0418	0.0418	0.0418	0.0418	0.0418	0.0418	0.0466	0.0418	0.0418	0.0418	0.0418	0.0418	0.0418	0.0507	0.0772	0.0418	0.0418	0.0418	0.0418	0.0464	0.0418	0.0418	0.0418
HLA-A24:32	0.0384	0.0642	0.0457	0.0696	0.0522	0.047	0.0384	0.0482	0.1175	0.0229	0.0456	0.0461	0.1175	0.0844	0.0536	0.0524	0.0384	0.0479	0.0458	0.0217	0.0384	0.0947	0.0384	0.0384	0.0384	0.0384	0.0384	0.0384	0.0384	0.0384	0.0384	0.0384	0.0428	0.0384	0.0384	0.0384	0.0384	0.0384	0.0384	0.0473	0.0725	0.0384	0.0384	0.0384	0.0384	0.0429	0.0384	0.0384	0.0384
HLA-A24:33	0.0388	0.0682	0.0457	0.0702	0.0525	0.0478	0.0388	0.0499	0.1194	0.0226	0.0468	0.0459	0.1194	0.0848	0.0543	0.053	0.0388	0.0484	0.0469	0.0219	0.0388	0.0782	0.0388	0.0388	0.0388	0.0388	0.0388	0.0388	0.0388	0.0388	0.0388	0.0388	0.0437	0.0388	0.0388	0.0388	0.0388	0.0388	0.0388	0.0462	0.0697	0.0388	0.0388	0.0388	0.0388	0.043	0.0388	0.0388	0.0388
HLA-A24:34	0.041	0.0671	0.0483	0.0722	0.0549	0.0496	0.041	0.0511	0.1215	0.0244	0.0485	0.0484	0.1215	0.0862	0.0564	0.0554	0.041	0.0505	0.0487	0.0235	0.041	0.0949	0.041	0.041	0.041	0.041	0.041	0.041	0.041	0.041	0.041	0.041	0.0453	0.041	0.041	0.041	0.041	0.041	0.041	0.0498	0.0745	0.041	0.041	0.041	0.041	0.0456	0.041	0.041	0.041
HLA-A24:35	0.0411	0.0684	0.0484	0.0726	0.0554	0.0501	0.0411	0.0516	0.1215	0.0242	0.0487	0.0489	0.1215	0.0878	0.0569	0.0556	0.0411	0.0508	0.0489	0.0232	0.0411	0.0893	0.0411	0.0411	0.0411	0.0411	0.0411	0.0411	0.0411	0.0411	0.0411	0.0411	0.0459	0.0411	0.0411	0.0411	0.0411	0.0411	0.0411	0.0498	0.0751	0.0411	0.0411	0.0411	0.0411	0.0457	0.0411	0.0411	0.0411
HLA-A24:37	0.0411	0.0684	0.0484	0.0726	0.0554	0.0501	0.0411	0.0516	0.1215	0.0242	0.0487	0.0489	0.1215	0.0878	0.0569	0.0556	0.0411	0.0508	0.0489	0.0232	0.0411	0.0893	0.0411	0.0411	0.0411	0.0411	0.0411	0.0411	0.0411	0.0411	0.0411	0.0411	0.0459	0.0411	0.0411	0.0411	0.0411	0.0411	0.0411	0.0498	0.0751	0.0411	0.0411	0.0411	0.0411	0.0457	0.0411	0.0411	0.0411
HLA-A24:38	0.0411	0.0684	0.0484	0.0726	0.0554	0.0501	0.0411	0.0516	0.1215	0.0242	0.0487	0.0489	0.1215	0.0878	0.0569	0.0556	0.0411	0.0508	0.0489	0.0232	0.0411	0.0893	0.0411	0.0411	0.0411	0.0411	0.0411	0.0411	0.0411	0.0411	0.0411	0.0411	0.0459	0.0411	0.0411	0.0411	0.0411	0.0411	0.0411	0.0498	0.0751	0.0411	0.0411	0.0411	0.0411	0.0457	0.0411	0.0411	0.0411
HLA-A24:39	0.0411	0.0684	0.0484	0.0726	0.0554	0.0501	0.0411	0.0516	0.1215	0.0242	0.0487	0.0489	0.1215	0.0878	0.0569	0.0556	0.0411	0.0508	0.0489	0.0232	0.0411	0.0893	0.0411	0.0411	0.0411	0.0411	0.0411	0.0411	0.0411	0.0411	0.0411	0.0411	0.0459	0.0411	0.0411	0.0411	0.0411	0.0411	0.0411	0.0498	0.0751	0.0411	0.0411	0.0411	0.0411	0.0457	0.0411	0.0411	0.0411
HLA-A24:41	0.1531	0.2027	0.1608	0.1982	0.1721	0.166	0.1531	0.1732	0.2615	0.1114	0.1657	0.1602	0.2615	0.214	0.1761	0.1743	0.1531	0.1679	0.1679	0.1146	0.1531	0.1056	0.1531	0.1531	0.1531	0.1531	0.1531	0.1531	0.1531	0.1531	0.1531	0.1531	0.1617	0.1531	0.1531	0.1531	0.1531	0.1531	0.1531	0.1557	0.1885	0.1531	0.1531	0.1531	0.1531	0.1584	0.1531	0.1531	0.1531
HLA-A24:42	0.0478	0.0699	0.0561	0.0792	0.0628	0.0566	0.0478	0.0571	0.1307	0.0293	0.0549	0.0563	0.1307	0.0954	0.0642	0.0625	0.0478	0.0576	0.0553	0.0284	0.0478	0.1282	0.0478	0.0478	0.0478	0.0478	0.0478	0.0478	0.0478	0.0478	0.0478	0.0478	0.0515	0.0478	0.0478	0.0478	0.0478	0.0478	0.0478	0.059	0.0865	0.0478	0.0478	0.0478	0.0478	0.0531	0.0478	0.0478	0.0478
HLA-A24:43	0.0411	0.0684	0.0484	0.0726	0.0554	0.0501	0.0411	0.0516	0.1215	0.0242	0.0487	0.0489	0.1215	0.0878	0.0569	0.0556	0.0411	0.0508	0.0489	0.0232	0.0411	0.0893	0.0411	0.0411	0.0411	0.0411	0.0411	0.0411	0.0411	0.0411	0.0411	0.0411	0.0459	0.0411	0.0411	0.0411	0.0411	0.0411	0.0411	0.0498	0.0751	0.0411	0.0411	0.0411	0.0411	0.0457	0.0411	0.0411	0.0411
HLA-A24:44	0.0382	0.0538	0.0437	0.0576	0.0468	0.0428	0.0382	0.0429	0.0921	0.0246	0.044	0.0407	0.0921	0.0667	0.0478	0.0486	0.0382	0.0439	0.0432	0.0264	0.0382	0.1138	0.0382	0.0382	0.0382	0.0382	0.0382	0.0382	0.0382	0.0382	0.0382	0.0382	0.0375	0.0382	0.0382	0.0382	0.0382	0.0382	0.0382	0.0444	0.0607	0.0382	0.0382	0.0382	0.0382	0.0415	0.0382	0.0382	0.0382
HLA-A24:46	0.0456	0.0721	0.0536	0.0783	0.0608	0.0547	0.0456	0.0558	0.1271	0.0274	0.0529	0.0542	0.1271	0.0953	0.0622	0.0607	0.0456	0.0558	0.0535	0.0262	0.0456	0.1058	0.0456	0.0456	0.0456	0.0456	0.0456	0.0456	0.0456	0.0456	0.0456	0.0456	0.0505	0.0456	0.0456	0.0456	0.0456	0.0456	0.0456	0.056	0.0833	0.0456	0.0456	0.0456	0.0456	0.0505	0.0456	0.0456	0.0456
HLA-A24:47	0.0411	0.0684	0.0484	0.0726	0.0554	0.0501	0.0411	0.0516	0.1215	0.0242	0.0487	0.0489	0.1215	0.0878	0.0569	0.0556	0.0411	0.0508	0.0489	0.0232	0.0411	0.0893	0.0411	0.0411	0.0411	0.0411	0.0411	0.0411	0.0411	0.0411	0.0411	0.0411	0.0459	0.0411	0.0411	0.0411	0.0411	0.0411	0.0411	0.0498	0.0751	0.0411	0.0411	0.0411	0.0411	0.0457	0.0411	0.0411	0.0411
HLA-A24:49	0.0411	0.0684	0.0484	0.0726	0.0554	0.0501	0.0411	0.0516	0.1215	0.0242	0.0487	0.0489	0.1215	0.0878	0.0569	0.0556	0.0411	0.0508	0.0489	0.0232	0.0411	0.0893	0.0411	0.0411	0.0411	0.0411	0.0411	0.0411	0.0411	0.0411	0.0411	0.0411	0.0459	0.0411	0.0411	0.0411	0.0411	0.0411	0.0411	0.0498	0.0751	0.0411	0.0411	0.0411	0.0411	0.0457	0.0411	0.0411	0.0411
HLA-A24:50	0.0628	0.0778	0.0731	0.0998	0.0803	0.0727	0.0628	0.0723	0.1485	0.0424	0.0703	0.0752	0.1485	0.1117	0.0822	0.0781	0.0628	0.0749	0.0712	0.0399	0.0628	0.191	0.0628	0.0628	0.0628	0.0628	0.0628	0.0628	0.0628	0.0628	0.0628	0.0628	0.0663	0.0628	0.0628	0.0628	0.0628	0.0628	0.0628	0.0793	0.1052	0.0628	0.0628	0.0628	0.0628	0.069	0.0628	0.0628	0.0628
HLA-A24:51	0.0508	0.0794	0.0594	0.0869	0.0676	0.0613	0.0508	0.0626	0.1394	0.0315	0.0592	0.0611	0.1394	0.1047	0.0693	0.0666	0.0508	0.0625	0.0598	0.0297	0.0508	0.1113	0.0508	0.0508	0.0508	0.0508	0.0508	0.0508	0.0508	0.0508	0.0508	0.0508	0.0566	0.0508	0.0508	0.0508	0.0508	0.0508	0.0508	0.0622	0.0897	0.0508	0.0508	0.0508	0.0508	0.0559	0.0508	0.0508	0.0508
HLA-A24:52	0.0545	0.0809	0.0629	0.0842	0.0699	0.0635	0.0545	0.064	0.1342	0.033	0.0624	0.0622	0.1342	0.1061	0.071	0.0701	0.0545	0.0639	0.0624	0.033	0.0545	0.1154	0.0545	0.0545	0.0545	0.0545	0.0545	0.0545	0.0545	0.0545	0.0545	0.0545	0.0587	0.0545	0.0545	0.0545	0.0545	0.0545	0.0545	0.0653	0.0916	0.0545	0.0545	0.0545	0.0545	0.0599	0.0545	0.0545	0.0545
HLA-A24:53	0.0473	0.0734	0.0557	0.0825	0.0635	0.0572	0.0473	0.0584	0.1343	0.0294	0.0552	0.0573	0.1343	0.098	0.065	0.0626	0.0473	0.0585	0.0558	0.0276	0.0473	0.1111	0.0473	0.0473	0.0473	0.0473	0.0473	0.0473	0.0473	0.0473	0.0473	0.0473	0.0526	0.0473	0.0473	0.0473	0.0473	0.0473	0.0473	0.0586	0.0851	0.0473	0.0473	0.0473	0.0473	0.0524	0.0473	0.0473	0.0473
HLA-A24:54	0.0399	0.0664	0.0471	0.071	0.054	0.0487	0.0399	0.0501	0.12	0.0235	0.0474	0.0475	0.12	0.0856	0.0554	0.0542	0.0399	0.0494	0.0475	0.0225	0.0399	0.0899	0.0399	0.0399	0.0399	0.0399	0.0399	0.0399	0.0399	0.0399	0.0399	0.0399	0.0444	0.0399	0.0399	0.0399	0.0399	0.0399	0.0399	0.0486	0.0731	0.0399	0.0399	0.0399	0.0399	0.0444	0.0399	0.0399	0.0399
HLA-A24:55	0.0403	0.0667	0.0477	0.0719	0.0545	0.049	0.0403	0.0505	0.1207	0.0241	0.0478	0.048	0.1207	0.0868	0.056	0.0546	0.0403	0.0499	0.048	0.023	0.0403	0.0935	0.0403	0.0403	0.0403	0.0403	0.0403	0.0403	0.0403	0.0403	0.0403	0.0403	0.0449	0.0403	0.0403	0.0403	0.0403	0.0403	0.0403	0.0493	0.0735	0.0403	0.0403	0.0403	0.0403	0.0449	0.0403	0.0403	0.0403
HLA-A24:56	0.043	0.0708	0.0504	0.0758	0.0576	0.0524	0.043	0.0546	0.1286	0.0265	0.0514	0.051	0.1286	0.0896	0.0588	0.0574	0.043	0.0533	0.0511	0.0253	0.043	0.0985	0.043	0.043	0.043	0.043	0.043	0.043	0.043	0.043	0.043	0.043	0.0475	0.043	0.043	0.043	0.043	0.043	0.043	0.0518	0.0767	0.043	0.043	0.043	0.043	0.0476	0.043	0.043	0.043
HLA-A24:57	0.0478	0.0735	0.0564	0.0838	0.0642	0.0578	0.0478	0.0591	0.1368	0.0298	0.0556	0.058	0.1368	0.0987	0.0659	0.0632	0.0478	0.0592	0.0564	0.0279	0.0478	0.1156	0.0478	0.0478	0.0478	0.0478	0.0478	0.0478	0.0478	0.0478	0.0478	0.0478	0.0531	0.0478	0.0478	0.0478	0.0478	0.0478	0.0478	0.0594	0.087	0.0478	0.0478	0.0478	0.0478	0.053	0.0478	0.0478	0.0478
HLA-A24:58	0.0411	0.0684	0.0484	0.0726	0.0554	0.0501	0.0411	0.0516	0.1215	0.0242	0.0487	0.0489	0.1215	0.0878	0.0569	0.0556	0.0411	0.0508	0.0489	0.0232	0.0411	0.0893	0.0411	0.0411	0.0411	0.0411	0.0411	0.0411	0.0411	0.0411	0.0411	0.0411	0.0459	0.0411	0.0411	0.0411	0.0411	0.0411	0.0411	0.0498	0.0751	0.0411	0.0411	0.0411	0.0411	0.0457	0.0411	0.0411	0.0411
HLA-A24:59	0.0405	0.0673	0.0476	0.0713	0.0542	0.0492	0.0405	0.0509	0.1212	0.0242	0.0482	0.0477	0.1212	0.0854	0.0555	0.0545	0.0405	0.0499	0.0482	0.0234	0.0405	0.0913	0.0405	0.0405	0.0405	0.0405	0.0405	0.0405	0.0405	0.0405	0.0405	0.0405	0.0447	0.0405	0.0405	0.0405	0.0405	0.0405	0.0405	0.0487	0.0731	0.0405	0.0405	0.0405	0.0405	0.0449	0.0405	0.0405	0.0405
HLA-A24:61	0.038	0.0643	0.0452	0.0693	0.0519	0.0467	0.038	0.048	0.1172	0.0226	0.0454	0.0457	0.1172	0.0837	0.0533	0.0521	0.038	0.0476	0.0456	0.0214	0.038	0.0915	0.038	0.038	0.038	0.038	0.038	0.038	0.038	0.038	0.038	0.038	0.0426	0.038	0.038	0.038	0.038	0.038	0.038	0.0468	0.0714	0.038	0.038	0.038	0.038	0.0425	0.038	0.038	0.038
HLA-A24:62	0.1197	0.1653	0.127	0.1626	0.1374	0.132	0.1197	0.1384	0.2256	0.0866	0.1317	0.1268	0.2256	0.1758	0.1411	0.1389	0.1197	0.1338	0.1332	0.0882	0.1197	0.0926	0.1197	0.1197	0.1197	0.1197	0.1197	0.1197	0.1197	0.1197	0.1197	0.1197	0.1274	0.1197	0.1197	0.1197	0.1197	0.1197	0.1197	0.1228	0.1541	0.1197	0.1197	0.1197	0.1197	0.1244	0.1197	0.1197	0.1197
HLA-A24:63	0.0411	0.0684	0.0484	0.0726	0.0554	0.0501	0.0411	0.0516	0.1215	0.0242	0.0487	0.0489	0.1215	0.0878	0.0569	0.0556	0.0411	0.0508	0.0489	0.0232	0.0411	0.0893	0.0411	0.0411	0.0411	0.0411	0.0411	0.0411	0.0411	0.0411	0.0411	0.0411	0.0459	0.0411	0.0411	0.0411	0.0411	0.0411	0.0411	0.0498	0.0751	0.0411	0.0411	0.0411	0.0411	0.0457	0.0411	0.0411	0.0411
HLA-A24:64	0.0578	0.0828	0.067	0.0926	0.0739	0.068	0.0578	0.0687	0.1434	0.037	0.0661	0.0676	0.1434	0.1089	0.0757	0.0732	0.0578	0.0692	0.0664	0.0359	0.0578	0.1359	0.0578	0.0578	0.0578	0.0578	0.0578	0.0578	0.0578	0.0578	0.0578	0.0578	0.0626	0.0578	0.0578	0.0578	0.0578	0.0578	0.0578	0.0702	0.0969	0.0578	0.0578	0.0578	0.0578	0.0634	0.0578	0.0578	0.0578
HLA-A24:66	0.072	0.1093	0.0802	0.1084	0.0891	0.0832	0.072	0.0861	0.1692	0.0464	0.0819	0.0803	0.1692	0.128	0.0918	0.0893	0.072	0.0838	0.0825	0.0466	0.072	0.096	0.072	0.072	0.072	0.072	0.072	0.072	0.072	0.072	0.072	0.072	0.0786	0.072	0.072	0.072	0.072	0.072	0.072	0.0801	0.11	0.072	0.072	0.072	0.072	0.0768	0.072	0.072	0.072
HLA-A24:67	0.0553	0.0747	0.0651	0.086	0.0704	0.0635	0.0553	0.0624	0.126	0.0347	0.0607	0.0658	0.126	0.1071	0.0724	0.0693	0.0553	0.0654	0.0621	0.0327	0.0553	0.1564	0.0553	0.0553	0.0553	0.0553	0.0553	0.0553	0.0553	0.0553	0.0553	0.0553	0.0598	0.0553	0.0553	0.0553	0.0553	0.0553	0.0553	0.0698	0.1065	0.0553	0.0553	0.0553	0.0553	0.0606	0.0553	0.0553	0.0553
HLA-A24:68	0.0411	0.0684	0.0484	0.0726	0.0554	0.0501	0.0411	0.0516	0.1215	0.0242	0.0487	0.0489	0.1215	0.0878	0.0569	0.0556	0.0411	0.0508	0.0489	0.0232	0.0411	0.0893	0.0411	0.0411	0.0411	0.0411	0.0411	0.0411	0.0411	0.0411	0.0411	0.0411	0.0459	0.0411	0.0411	0.0411	0.0411	0.0411	0.0411	0.0498	0.0751	0.0411	0.0411	0.0411	0.0411	0.0457	0.0411	0.0411	0.0411
HLA-A24:69	0.0411	0.0684	0.0484	0.0726	0.0554	0.0501	0.0411	0.0516	0.1215	0.0242	0.0487	0.0489	0.1215	0.0878	0.0569	0.0556	0.0411	0.0508	0.0489	0.0232	0.0411	0.0893	0.0411	0.0411	0.0411	0.0411	0.0411	0.0411	0.0411	0.0411	0.0411	0.0411	0.0459	0.0411	0.0411	0.0411	0.0411	0.0411	0.0411	0.0498	0.0751	0.0411	0.0411	0.0411	0.0411	0.0457	0.0411	0.0411	0.0411
HLA-A24:70	0.0411	0.0684	0.0484	0.0726	0.0554	0.0501	0.0411	0.0516	0.1215	0.0242	0.0487	0.0489	0.1215	0.0878	0.0569	0.0556	0.0411	0.0508	0.0489	0.0232	0.0411	0.0893	0.0411	0.0411	0.0411	0.0411	0.0411	0.0411	0.0411	0.0411	0.0411	0.0411	0.0459	0.0411	0.0411	0.0411	0.0411	0.0411	0.0411	0.0498	0.0751	0.0411	0.0411	0.0411	0.0411	0.0457	0.0411	0.0411	0.0411
HLA-A24:71	0.0411	0.0684	0.0484	0.0726	0.0554	0.0501	0.0411	0.0516	0.1215	0.0242	0.0487	0.0489	0.1215	0.0878	0.0569	0.0556	0.0411	0.0508	0.0489	0.0232	0.0411	0.0893	0.0411	0.0411	0.0411	0.0411	0.0411	0.0411	0.0411	0.0411	0.0411	0.0411	0.0459	0.0411	0.0411	0.0411	0.0411	0.0411	0.0411	0.0498	0.0751	0.0411	0.0411	0.0411	0.0411	0.0457	0.0411	0.0411	0.0411
HLA-A24:72	0.0411	0.0684	0.0484	0.0726	0.0554	0.0501	0.0411	0.0516	0.1215	0.0242	0.0487	0.0489	0.1215	0.0878	0.0569	0.0556	0.0411	0.0508	0.0489	0.0232	0.0411	0.0893	0.0411	0.0411	0.0411	0.0411	0.0411	0.0411	0.0411	0.0411	0.0411	0.0411	0.0459	0.0411	0.0411	0.0411	0.0411	0.0411	0.0411	0.0498	0.0751	0.0411	0.0411	0.0411	0.0411	0.0457	0.0411	0.0411	0.0411
HLA-A24:73	0.0509	0.0847	0.0587	0.0852	0.0666	0.061	0.0509	0.0634	0.1405	0.0305	0.0597	0.059	0.1405	0.1038	0.0688	0.0668	0.0509	0.0618	0.0602	0.0298	0.0509	0.0894	0.0509	0.0509	0.0509	0.0509	0.0509	0.0509	0.0509	0.0509	0.0509	0.0509	0.0568	0.0509	0.0509	0.0509	0.0509	0.0509	0.0509	0.0592	0.0876	0.0509	0.0509	0.0509	0.0509	0.0554	0.0509	0.0509	0.0509
HLA-A24:74	0.0411	0.0684	0.0484	0.0726	0.0554	0.0501	0.0411	0.0516	0.1215	0.0242	0.0487	0.0489	0.1215	0.0878	0.0569	0.0556	0.0411	0.0508	0.0489	0.0232	0.0411	0.0893	0.0411	0.0411	0.0411	0.0411	0.0411	0.0411	0.0411	0.0411	0.0411	0.0411	0.0459	0.0411	0.0411	0.0411	0.0411	0.0411	0.0411	0.0498	0.0751	0.0411	0.0411	0.0411	0.0411	0.0457	0.0411	0.0411	0.0411
HLA-A24:75	0.0411	0.0684	0.0484	0.0726	0.0554	0.0501	0.0411	0.0516	0.1215	0.0242	0.0487	0.0489	0.1215	0.0878	0.0569	0.0556	0.0411	0.0508	0.0489	0.0232	0.0411	0.0893	0.0411	0.0411	0.0411	0.0411	0.0411	0.0411	0.0411	0.0411	0.0411	0.0411	0.0459	0.0411	0.0411	0.0411	0.0411	0.0411	0.0411	0.0498	0.0751	0.0411	0.0411	0.0411	0.0411	0.0457	0.0411	0.0411	0.0411
HLA-A24:76	0.0411	0.0684	0.0484	0.0726	0.0554	0.0501	0.0411	0.0516	0.1215	0.0242	0.0487	0.0489	0.1215	0.0878	0.0569	0.0556	0.0411	0.0508	0.0489	0.0232	0.0411	0.0893	0.0411	0.0411	0.0411	0.0411	0.0411	0.0411	0.0411	0.0411	0.0411	0.0411	0.0459	0.0411	0.0411	0.0411	0.0411	0.0411	0.0411	0.0498	0.0751	0.0411	0.0411	0.0411	0.0411	0.0457	0.0411	0.0411	0.0411
HLA-A24:77	0.044	0.0706	0.0517	0.0769	0.059	0.0533	0.044	0.0548	0.1279	0.0266	0.0518	0.0526	0.1279	0.0918	0.0605	0.0588	0.044	0.0543	0.052	0.0253	0.044	0.099	0.044	0.044	0.044	0.044	0.044	0.044	0.044	0.044	0.044	0.044	0.0488	0.044	0.044	0.044	0.044	0.044	0.044	0.0537	0.0798	0.044	0.044	0.044	0.044	0.0487	0.044	0.044	0.044
HLA-A24:78	0.0411	0.0684	0.0484	0.0726	0.0554	0.0501	0.0411	0.0516	0.1215	0.0242	0.0487	0.0489	0.1215	0.0878	0.0569	0.0556	0.0411	0.0508	0.0489	0.0232	0.0411	0.0893	0.0411	0.0411	0.0411	0.0411	0.0411	0.0411	0.0411	0.0411	0.0411	0.0411	0.0459	0.0411	0.0411	0.0411	0.0411	0.0411	0.0411	0.0498	0.0751	0.0411	0.0411	0.0411	0.0411	0.0457	0.0411	0.0411	0.0411
HLA-A24:79	0.0411	0.0684	0.0484	0.0726	0.0554	0.0501	0.0411	0.0516	0.1215	0.0242	0.0487	0.0489	0.1215	0.0878	0.0569	0.0556	0.0411	0.0508	0.0489	0.0232	0.0411	0.0893	0.0411	0.0411	0.0411	0.0411	0.0411	0.0411	0.0411	0.0411	0.0411	0.0411	0.0459	0.0411	0.0411	0.0411	0.0411	0.0411	0.0411	0.0498	0.0751	0.0411	0.0411	0.0411	0.0411	0.0457	0.0411	0.0411	0.0411
HLA-A24:80	0.0411	0.0684	0.0484	0.0726	0.0554	0.0501	0.0411	0.0516	0.1215	0.0242	0.0487	0.0489	0.1215	0.0878	0.0569	0.0556	0.0411	0.0508	0.0489	0.0232	0.0411	0.0893	0.0411	0.0411	0.0411	0.0411	0.0411	0.0411	0.0411	0.0411	0.0411	0.0411	0.0459	0.0411	0.0411	0.0411	0.0411	0.0411	0.0411	0.0498	0.0751	0.0411	0.0411	0.0411	0.0411	0.0457	0.0411	0.0411	0.0411
HLA-A24:81	0.0411	0.0684	0.0484	0.0726	0.0554	0.0501	0.0411	0.0516	0.1215	0.0242	0.0487	0.0489	0.1215	0.0878	0.0569	0.0556	0.0411	0.0508	0.0489	0.0232	0.0411	0.0893	0.0411	0.0411	0.0411	0.0411	0.0411	0.0411	0.0411	0.0411	0.0411	0.0411	0.0459	0.0411	0.0411	0.0411	0.0411	0.0411	0.0411	0.0498	0.0751	0.0411	0.0411	0.0411	0.0411	0.0457	0.0411	0.0411	0.0411
HLA-A24:82	0.0412	0.0664	0.0485	0.0727	0.0554	0.05	0.0412	0.0514	0.1227	0.0245	0.0486	0.049	0.1227	0.0862	0.0568	0.0555	0.0412	0.0507	0.0488	0.0234	0.0412	0.0947	0.0412	0.0412	0.0412	0.0412	0.0412	0.0412	0.0412	0.0412	0.0412	0.0412	0.0455	0.0412	0.0412	0.0412	0.0412	0.0412	0.0412	0.0502	0.0751	0.0412	0.0412	0.0412	0.0412	0.0459	0.0412	0.0412	0.0412
HLA-A24:85	0.0411	0.0684	0.0484	0.0726	0.0554	0.0501	0.0411	0.0516	0.1215	0.0242	0.0487	0.0489	0.1215	0.0878	0.0569	0.0556	0.0411	0.0508	0.0489	0.0232	0.0411	0.0893	0.0411	0.0411	0.0411	0.0411	0.0411	0.0411	0.0411	0.0411	0.0411	0.0411	0.0459	0.0411	0.0411	0.0411	0.0411	0.0411	0.0411	0.0498	0.0751	0.0411	0.0411	0.0411	0.0411	0.0457	0.0411	0.0411	0.0411
HLA-A24:87	0.0523	0.0814	0.0605	0.0846	0.0683	0.0622	0.0523	0.0635	0.1362	0.0311	0.0607	0.061	0.1362	0.1044	0.0696	0.0681	0.0523	0.0626	0.0608	0.0305	0.0523	0.1029	0.0523	0.0523	0.0523	0.0523	0.0523	0.0523	0.0523	0.0523	0.0523	0.0523	0.0576	0.0523	0.0523	0.0523	0.0523	0.0523	0.0523	0.0627	0.0902	0.0523	0.0523	0.0523	0.0523	0.0574	0.0523	0.0523	0.0523
HLA-A24:88	0	0	0	0	0	0	0	0	0	0	0	0	0	0	0	0	0	0	0	0	0	0	0	0	0	0	0	0	0	0	0	0	0	0	0	0	0	0	0	0	0	0	0	0	0	0	0	0	0
HLA-A24:89	0.0475	0.0509	0.0548	0.0639	0.0578	0.0516	0.0475	0.0492	0.0949	0.0301	0.0526	0.0512	0.0949	0.0733	0.0571	0.0588	0.0475	0.0523	0.0516	0.032	0.0475	0.1678	0.0475	0.0475	0.0475	0.0475	0.0475	0.0475	0.0475	0.0475	0.0475	0.0475	0.0438	0.0475	0.0475	0.0475	0.0475	0.0475	0.0475	0.0583	0.0751	0.0475	0.0475	0.0475	0.0475	0.0519	0.0475	0.0475	0.0475
HLA-A24:91	0.0411	0.0684	0.0484	0.0726	0.0554	0.0501	0.0411	0.0516	0.1215	0.0242	0.0487	0.0489	0.1215	0.0878	0.0569	0.0556	0.0411	0.0508	0.0489	0.0232	0.0411	0.0893	0.0411	0.0411	0.0411	0.0411	0.0411	0.0411	0.0411	0.0411	0.0411	0.0411	0.0459	0.0411	0.0411	0.0411	0.0411	0.0411	0.0411	0.0498	0.0751	0.0411	0.0411	0.0411	0.0411	0.0457	0.0411	0.0411	0.0411
HLA-A24:92	0.0517	0.0802	0.0605	0.0888	0.0689	0.0623	0.0517	0.0637	0.1423	0.0323	0.0601	0.0624	0.1423	0.1059	0.0708	0.0677	0.0517	0.0637	0.0609	0.0304	0.0517	0.1151	0.0517	0.0517	0.0517	0.0517	0.0517	0.0517	0.0517	0.0517	0.0517	0.0517	0.0577	0.0517	0.0517	0.0517	0.0517	0.0517	0.0517	0.0634	0.0921	0.0517	0.0517	0.0517	0.0517	0.0569	0.0517	0.0517	0.0517
HLA-A24:93	0.0413	0.068	0.0488	0.0736	0.0558	0.0503	0.0413	0.0519	0.1237	0.0245	0.0488	0.0494	0.1237	0.0881	0.0574	0.0559	0.0413	0.0512	0.0492	0.0234	0.0413	0.0935	0.0413	0.0413	0.0413	0.0413	0.0413	0.0413	0.0413	0.0413	0.0413	0.0413	0.0461	0.0413	0.0413	0.0413	0.0413	0.0413	0.0413	0.0504	0.0769	0.0413	0.0413	0.0413	0.0413	0.046	0.0413	0.0413	0.0413
HLA-A24:94	0.0423	0.072	0.0497	0.0776	0.057	0.0517	0.0423	0.0539	0.129	0.0257	0.0501	0.0506	0.129	0.0916	0.0593	0.0571	0.0423	0.0529	0.0509	0.0243	0.0423	0.0882	0.0423	0.0423	0.0423	0.0423	0.0423	0.0423	0.0423	0.0423	0.0423	0.0423	0.0479	0.0423	0.0423	0.0423	0.0423	0.0423	0.0423	0.0506	0.0768	0.0423	0.0423	0.0423	0.0423	0.0467	0.0423	0.0423	0.0423
HLA-A24:95	0.0411	0.0684	0.0484	0.0726	0.0554	0.0501	0.0411	0.0516	0.1215	0.0242	0.0487	0.0489	0.1215	0.0878	0.0569	0.0556	0.0411	0.0508	0.0489	0.0232	0.0411	0.0893	0.0411	0.0411	0.0411	0.0411	0.0411	0.0411	0.0411	0.0411	0.0411	0.0411	0.0459	0.0411	0.0411	0.0411	0.0411	0.0411	0.0411	0.0498	0.0751	0.0411	0.0411	0.0411	0.0411	0.0457	0.0411	0.0411	0.0411
HLA-A24:96	0.0472	0.0782	0.0547	0.0799	0.0621	0.0567	0.0472	0.0587	0.1313	0.028	0.0557	0.0549	0.1313	0.097	0.064	0.0626	0.0472	0.0574	0.0558	0.0274	0.0472	0.0914	0.0472	0.0472	0.0472	0.0472	0.0472	0.0472	0.0472	0.0472	0.0472	0.0472	0.0525	0.0472	0.0472	0.0472	0.0472	0.0472	0.0472	0.0557	0.082	0.0472	0.0472	0.0472	0.0472	0.0518	0.0472	0.0472	0.0472
HLA-A24:97	0.0411	0.0684	0.0484	0.0726	0.0554	0.0501	0.0411	0.0516	0.1215	0.0242	0.0487	0.0489	0.1215	0.0878	0.0569	0.0556	0.0411	0.0508	0.0489	0.0232	0.0411	0.0893	0.0411	0.0411	0.0411	0.0411	0.0411	0.0411	0.0411	0.0411	0.0411	0.0411	0.0459	0.0411	0.0411	0.0411	0.0411	0.0411	0.0411	0.0498	0.0751	0.0411	0.0411	0.0411	0.0411	0.0457	0.0411	0.0411	0.0411
HLA-A24:98	0.0411	0.0684	0.0484	0.0726	0.0554	0.0501	0.0411	0.0516	0.1215	0.0242	0.0487	0.0489	0.1215	0.0878	0.0569	0.0556	0.0411	0.0508	0.0489	0.0232	0.0411	0.0893	0.0411	0.0411	0.0411	0.0411	0.0411	0.0411	0.0411	0.0411	0.0411	0.0411	0.0459	0.0411	0.0411	0.0411	0.0411	0.0411	0.0411	0.0498	0.0751	0.0411	0.0411	0.0411	0.0411	0.0457	0.0411	0.0411	0.0411
HLA-A24:99	0.0411	0.0684	0.0484	0.0726	0.0554	0.0501	0.0411	0.0516	0.1215	0.0242	0.0487	0.0489	0.1215	0.0878	0.0569	0.0556	0.0411	0.0508	0.0489	0.0232	0.0411	0.0893	0.0411	0.0411	0.0411	0.0411	0.0411	0.0411	0.0411	0.0411	0.0411	0.0411	0.0459	0.0411	0.0411	0.0411	0.0411	0.0411	0.0411	0.0498	0.0751	0.0411	0.0411	0.0411	0.0411	0.0457	0.0411	0.0411	0.0411
HLA-A25:01	0.2233	0.2481	0.2351	0.2807	0.2432	0.2378	0.2233	0.2465	0.3006	0.163	0.2282	0.238	0.3006	0.2892	0.2545	0.2409	0.2233	0.2436	0.2397	0.1618	0.2233	0.2029	0.2233	0.2233	0.2233	0.2233	0.2233	0.2233	0.2233	0.2233	0.2233	0.2233	0.2381	0.2233	0.2233	0.2233	0.2233	0.2233	0.2233	0.2304	0.3092	0.2233	0.2233	0.2233	0.2233	0.2298	0.2233	0.2233	0.2233
HLA-A25:02	0.2203	0.2388	0.233	0.2812	0.2411	0.2362	0.2203	0.244	0.3022	0.1671	0.2259	0.2387	0.3022	0.2811	0.252	0.2373	0.2203	0.2425	0.2372	0.1631	0.2203	0.2213	0.2203	0.2203	0.2203	0.2203	0.2203	0.2203	0.2203	0.2203	0.2203	0.2203	0.2336	0.2203	0.2203	0.2203	0.2203	0.2203	0.2203	0.2308	0.3028	0.2203	0.2203	0.2203	0.2203	0.2274	0.2203	0.2203	0.2203
HLA-A25:03	0.2059	0.2179	0.2189	0.2614	0.2273	0.2209	0.2059	0.2273	0.2927	0.1545	0.2119	0.2227	0.2927	0.2581	0.2358	0.2239	0.2059	0.2266	0.2217	0.1517	0.2059	0.2301	0.2059	0.2059	0.2059	0.2059	0.2059	0.2059	0.2059	0.2059	0.2059	0.2059	0.2147	0.2059	0.2059	0.2059	0.2059	0.2059	0.2059	0.2178	0.2857	0.2059	0.2059	0.2059	0.2059	0.2139	0.2059	0.2059	0.2059
HLA-A25:04	0.2386	0.2538	0.2528	0.2945	0.2613	0.255	0.2386	0.2618	0.3197	0.1755	0.2449	0.2566	0.3197	0.3009	0.271	0.2572	0.2386	0.2596	0.2556	0.1737	0.2386	0.2424	0.2386	0.2386	0.2386	0.2386	0.2386	0.2386	0.2386	0.2386	0.2386	0.2386	0.2502	0.2386	0.2386	0.2386	0.2386	0.2386	0.2386	0.2513	0.3256	0.2386	0.2386	0.2386	0.2386	0.2469	0.2386	0.2386	0.2386
HLA-A25:05	0.2233	0.2481	0.2351	0.2807	0.2432	0.2378	0.2233	0.2465	0.3006	0.163	0.2282	0.238	0.3006	0.2892	0.2545	0.2409	0.2233	0.2436	0.2397	0.1618	0.2233	0.2029	0.2233	0.2233	0.2233	0.2233	0.2233	0.2233	0.2233	0.2233	0.2233	0.2233	0.2381	0.2233	0.2233	0.2233	0.2233	0.2233	0.2233	0.2304	0.3092	0.2233	0.2233	0.2233	0.2233	0.2298	0.2233	0.2233	0.2233
HLA-A25:06	0.2226	0.2444	0.2349	0.2842	0.2439	0.2394	0.2226	0.2484	0.3093	0.1645	0.23	0.2393	0.3093	0.2828	0.2548	0.2407	0.2226	0.2455	0.2404	0.1621	0.2226	0.2178	0.2226	0.2226	0.2226	0.2226	0.2226	0.2226	0.2226	0.2226	0.2226	0.2226	0.2361	0.2226	0.2226	0.2226	0.2226	0.2226	0.2226	0.2309	0.3043	0.2226	0.2226	0.2226	0.2226	0.2297	0.2226	0.2226	0.2226
HLA-A25:07	0.2233	0.2481	0.2351	0.2807	0.2432	0.2378	0.2233	0.2465	0.3006	0.163	0.2282	0.238	0.3006	0.2892	0.2545	0.2409	0.2233	0.2436	0.2397	0.1618	0.2233	0.2029	0.2233	0.2233	0.2233	0.2233	0.2233	0.2233	0.2233	0.2233	0.2233	0.2233	0.2381	0.2233	0.2233	0.2233	0.2233	0.2233	0.2233	0.2304	0.3092	0.2233	0.2233	0.2233	0.2233	0.2298	0.2233	0.2233	0.2233
HLA-A25:08	0.2233	0.2481	0.2351	0.2807	0.2432	0.2378	0.2233	0.2465	0.3006	0.163	0.2282	0.238	0.3006	0.2892	0.2545	0.2409	0.2233	0.2436	0.2397	0.1618	0.2233	0.2029	0.2233	0.2233	0.2233	0.2233	0.2233	0.2233	0.2233	0.2233	0.2233	0.2233	0.2381	0.2233	0.2233	0.2233	0.2233	0.2233	0.2233	0.2304	0.3092	0.2233	0.2233	0.2233	0.2233	0.2298	0.2233	0.2233	0.2233
HLA-A25:09	0.2233	0.2481	0.2351	0.2807	0.2432	0.2378	0.2233	0.2465	0.3006	0.163	0.2282	0.238	0.3006	0.2892	0.2545	0.2409	0.2233	0.2436	0.2397	0.1618	0.2233	0.2029	0.2233	0.2233	0.2233	0.2233	0.2233	0.2233	0.2233	0.2233	0.2233	0.2233	0.2381	0.2233	0.2233	0.2233	0.2233	0.2233	0.2233	0.2304	0.3092	0.2233	0.2233	0.2233	0.2233	0.2298	0.2233	0.2233	0.2233
HLA-A25:10	0.2233	0.2481	0.2351	0.2807	0.2432	0.2378	0.2233	0.2465	0.3006	0.163	0.2282	0.238	0.3006	0.2892	0.2545	0.2409	0.2233	0.2436	0.2397	0.1618	0.2233	0.2029	0.2233	0.2233	0.2233	0.2233	0.2233	0.2233	0.2233	0.2233	0.2233	0.2233	0.2381	0.2233	0.2233	0.2233	0.2233	0.2233	0.2233	0.2304	0.3092	0.2233	0.2233	0.2233	0.2233	0.2298	0.2233	0.2233	0.2233
HLA-A25:11	0.2181	0.2395	0.2299	0.2705	0.2373	0.2317	0.2181	0.2388	0.2871	0.1567	0.2213	0.233	0.2871	0.2839	0.2481	0.2345	0.2181	0.2363	0.2328	0.1551	0.2181	0.2052	0.2181	0.2181	0.2181	0.2181	0.2181	0.2181	0.2181	0.2181	0.2181	0.2181	0.2331	0.2181	0.2181	0.2181	0.2181	0.2181	0.2181	0.2268	0.3048	0.2181	0.2181	0.2181	0.2181	0.2246	0.2181	0.2181	0.2181
HLA-A25:13	0.2233	0.2481	0.2351	0.2807	0.2432	0.2378	0.2233	0.2465	0.3006	0.163	0.2282	0.238	0.3006	0.2892	0.2545	0.2409	0.2233	0.2436	0.2397	0.1618	0.2233	0.2029	0.2233	0.2233	0.2233	0.2233	0.2233	0.2233	0.2233	0.2233	0.2233	0.2233	0.2381	0.2233	0.2233	0.2233	0.2233	0.2233	0.2233	0.2304	0.3092	0.2233	0.2233	0.2233	0.2233	0.2298	0.2233	0.2233	0.2233
HLA-A26:01	0.2796	0.3048	0.2914	0.3513	0.3015	0.2957	0.2796	0.3098	0.358	0.2069	0.2849	0.2953	0.358	0.3423	0.3148	0.3005	0.2796	0.3068	0.2998	0.208	0.2796	0.2005	0.2796	0.2796	0.2796	0.2796	0.2796	0.2796	0.2796	0.2796	0.2796	0.2796	0.2967	0.2796	0.2796	0.2796	0.2796	0.2796	0.2796	0.2829	0.3757	0.2796	0.2796	0.2796	0.2796	0.2868	0.2796	0.2796	0.2796
HLA-A26:02	0.2425	0.2474	0.2553	0.3009	0.2627	0.2566	0.2425	0.2642	0.3066	0.1811	0.2453	0.2612	0.3066	0.2894	0.2721	0.259	0.2425	0.2651	0.2576	0.1786	0.2425	0.2258	0.2425	0.2425	0.2425	0.2425	0.2425	0.2425	0.2425	0.2425	0.2425	0.2425	0.2532	0.2425	0.2425	0.2425	0.2425	0.2425	0.2425	0.255	0.3304	0.2425	0.2425	0.2425	0.2425	0.2509	0.2425	0.2425	0.2425
HLA-A26:03	0.1771	0.1781	0.1858	0.2299	0.1889	0.1867	0.1771	0.1896	0.232	0.2121	0.1777	0.1914	0.232	0.2067	0.1963	0.1861	0.1771	0.1974	0.1868	0.2038	0.1771	0.1707	0.1771	0.1771	0.1771	0.1771	0.1771	0.1771	0.1771	0.1771	0.1771	0.1771	0.1848	0.1771	0.1771	0.1771	0.1771	0.1771	0.1771	0.1847	0.2396	0.1771	0.1771	0.1771	0.1771	0.1823	0.1771	0.1771	0.1771
HLA-A26:04	0.2903	0.321	0.3029	0.3716	0.3148	0.3103	0.2903	0.3261	0.3878	0.2174	0.2996	0.3075	0.3878	0.3555	0.3291	0.3131	0.2903	0.3218	0.3139	0.2186	0.2903	0.206	0.2903	0.2903	0.2903	0.2903	0.2903	0.2903	0.2903	0.2903	0.2903	0.2903	0.3084	0.2903	0.2903	0.2903	0.2903	0.2903	0.2903	0.2921	0.3845	0.2903	0.2903	0.2903	0.2903	0.298	0.2903	0.2903	0.2903
HLA-A26:05	0.2876	0.3168	0.2992	0.3597	0.31	0.3049	0.2876	0.3197	0.3653	0.2101	0.2938	0.3031	0.3653	0.3544	0.3237	0.3082	0.2876	0.3149	0.3086	0.2116	0.2876	0.1985	0.2876	0.2876	0.2876	0.2876	0.2876	0.2876	0.2876	0.2876	0.2876	0.2876	0.3065	0.2876	0.2876	0.2876	0.2876	0.2876	0.2876	0.2892	0.3838	0.2876	0.2876	0.2876	0.2876	0.2947	0.2876	0.2876	0.2876
HLA-A26:06	0.1771	0.1781	0.1858	0.2299	0.1889	0.1867	0.1771	0.1896	0.232	0.2121	0.1777	0.1914	0.232	0.2067	0.1963	0.1861	0.1771	0.1974	0.1868	0.2038	0.1771	0.1707	0.1771	0.1771	0.1771	0.1771	0.1771	0.1771	0.1771	0.1771	0.1771	0.1771	0.1848	0.1771	0.1771	0.1771	0.1771	0.1771	0.1771	0.1847	0.2396	0.1771	0.1771	0.1771	0.1771	0.1823	0.1771	0.1771	0.1771
HLA-A26:07	0.2762	0.2974	0.2892	0.3758	0.308	0.2999	0.2762	0.321	0.4246	0.212	0.2927	0.2973	0.4246	0.3279	0.3176	0.3058	0.2762	0.3136	0.3054	0.2109	0.2762	0.2289	0.2762	0.2762	0.2762	0.2762	0.2762	0.2762	0.2762	0.2762	0.2762	0.2762	0.2877	0.2762	0.2762	0.2762	0.2762	0.2762	0.2762	0.2807	0.336	0.2762	0.2762	0.2762	0.2762	0.2867	0.2762	0.2762	0.2762
HLA-A26:08	0.3144	0.3272	0.3292	0.3887	0.3405	0.3333	0.3144	0.3475	0.4004	0.2304	0.3217	0.3343	0.4004	0.3724	0.353	0.3382	0.3144	0.3436	0.3371	0.2317	0.3144	0.2401	0.3144	0.3144	0.3144	0.3144	0.3144	0.3144	0.3144	0.3144	0.3144	0.3144	0.3274	0.3144	0.3144	0.3144	0.3144	0.3144	0.3144	0.3228	0.4148	0.3144	0.3144	0.3144	0.3144	0.3244	0.3144	0.3144	0.3144
HLA-A26:09	0.2809	0.3073	0.2933	0.3616	0.3045	0.3	0.2809	0.3154	0.377	0.2142	0.2896	0.2983	0.377	0.3411	0.318	0.3029	0.2809	0.312	0.3034	0.2144	0.2809	0.2034	0.2809	0.2809	0.2809	0.2809	0.2809	0.2809	0.2809	0.2809	0.2809	0.2809	0.2976	0.2809	0.2809	0.2809	0.2809	0.2809	0.2809	0.2838	0.3733	0.2809	0.2809	0.2809	0.2809	0.2887	0.2809	0.2809	0.2809
HLA-A26:10	0.2796	0.3048	0.2914	0.3513	0.3015	0.2957	0.2796	0.3098	0.358	0.2069	0.2849	0.2953	0.358	0.3423	0.3148	0.3005	0.2796	0.3068	0.2998	0.208	0.2796	0.2005	0.2796	0.2796	0.2796	0.2796	0.2796	0.2796	0.2796	0.2796	0.2796	0.2796	0.2967	0.2796	0.2796	0.2796	0.2796	0.2796	0.2796	0.2829	0.3757	0.2796	0.2796	0.2796	0.2796	0.2868	0.2796	0.2796	0.2796
HLA-A26:12	0.2863	0.3084	0.2995	0.351	0.3068	0.2995	0.2863	0.3085	0.3546	0.2067	0.2874	0.302	0.3546	0.3536	0.3221	0.307	0.2863	0.3097	0.3036	0.209	0.2863	0.2275	0.2863	0.2863	0.2863	0.2863	0.2863	0.2863	0.2863	0.2863	0.2863	0.2863	0.3038	0.2863	0.2863	0.2863	0.2863	0.2863	0.2863	0.2936	0.3907	0.2863	0.2863	0.2863	0.2863	0.2933	0.2863	0.2863	0.2863
HLA-A26:13	0.2697	0.2876	0.2822	0.3449	0.2918	0.2866	0.2697	0.2988	0.3507	0.209	0.275	0.289	0.3507	0.3269	0.3045	0.2891	0.2697	0.298	0.2895	0.207	0.2697	0.2174	0.2697	0.2697	0.2697	0.2697	0.2697	0.2697	0.2697	0.2697	0.2697	0.2697	0.2851	0.2697	0.2697	0.2697	0.2697	0.2697	0.2697	0.2765	0.3613	0.2697	0.2697	0.2697	0.2697	0.2773	0.2697	0.2697	0.2697
HLA-A26:14	0.2796	0.3048	0.2914	0.3513	0.3015	0.2957	0.2796	0.3098	0.358	0.2069	0.2849	0.2953	0.358	0.3423	0.3148	0.3005	0.2796	0.3068	0.2998	0.208	0.2796	0.2005	0.2796	0.2796	0.2796	0.2796	0.2796	0.2796	0.2796	0.2796	0.2796	0.2796	0.2967	0.2796	0.2796	0.2796	0.2796	0.2796	0.2796	0.2829	0.3757	0.2796	0.2796	0.2796	0.2796	0.2868	0.2796	0.2796	0.2796
HLA-A26:15	0.2796	0.3048	0.2914	0.3513	0.3015	0.2957	0.2796	0.3098	0.358	0.2069	0.2849	0.2953	0.358	0.3423	0.3148	0.3005	0.2796	0.3068	0.2998	0.208	0.2796	0.2005	0.2796	0.2796	0.2796	0.2796	0.2796	0.2796	0.2796	0.2796	0.2796	0.2796	0.2967	0.2796	0.2796	0.2796	0.2796	0.2796	0.2796	0.2829	0.3757	0.2796	0.2796	0.2796	0.2796	0.2868	0.2796	0.2796	0.2796
HLA-A26:16	0.2857	0.3409	0.2958	0.3694	0.3092	0.3047	0.2857	0.3244	0.392	0.2134	0.2965	0.2976	0.392	0.3621	0.3233	0.3108	0.2857	0.3169	0.3105	0.2167	0.2857	0.1646	0.2857	0.2857	0.2857	0.2857	0.2857	0.2857	0.2857	0.2857	0.2857	0.2857	0.3072	0.2857	0.2857	0.2857	0.2857	0.2857	0.2857	0.2798	0.3803	0.2857	0.2857	0.2857	0.2857	0.2917	0.2857	0.2857	0.2857
HLA-A26:17	0.2796	0.3048	0.2914	0.3513	0.3015	0.2957	0.2796	0.3098	0.358	0.2069	0.2849	0.2953	0.358	0.3423	0.3148	0.3005	0.2796	0.3068	0.2998	0.208	0.2796	0.2005	0.2796	0.2796	0.2796	0.2796	0.2796	0.2796	0.2796	0.2796	0.2796	0.2796	0.2967	0.2796	0.2796	0.2796	0.2796	0.2796	0.2796	0.2829	0.3757	0.2796	0.2796	0.2796	0.2796	0.2868	0.2796	0.2796	0.2796
HLA-A26:18	0.2863	0.3084	0.2995	0.351	0.3068	0.2995	0.2863	0.3085	0.3546	0.2067	0.2874	0.302	0.3546	0.3536	0.3221	0.307	0.2863	0.3097	0.3036	0.209	0.2863	0.2275	0.2863	0.2863	0.2863	0.2863	0.2863	0.2863	0.2863	0.2863	0.2863	0.2863	0.3038	0.2863	0.2863	0.2863	0.2863	0.2863	0.2863	0.2936	0.3907	0.2863	0.2863	0.2863	0.2863	0.2933	0.2863	0.2863	0.2863
HLA-A26:19	0.2863	0.302	0.2986	0.408	0.3181	0.3123	0.2863	0.3355	0.447	0.2507	0.3035	0.3145	0.447	0.3303	0.3294	0.3128	0.2863	0.3309	0.3175	0.2427	0.2863	0.2235	0.2863	0.2863	0.2863	0.2863	0.2863	0.2863	0.2863	0.2863	0.2863	0.2863	0.2996	0.2863	0.2863	0.2863	0.2863	0.2863	0.2863	0.2922	0.3383	0.2863	0.2863	0.2863	0.2863	0.2965	0.2863	0.2863	0.2863
HLA-A26:20	0.2647	0.2737	0.2787	0.3361	0.2893	0.282	0.2647	0.294	0.3584	0.2006	0.2719	0.2841	0.3584	0.3124	0.2996	0.2866	0.2647	0.2926	0.285	0.199	0.2647	0.2297	0.2647	0.2647	0.2647	0.2647	0.2647	0.2647	0.2647	0.2647	0.2647	0.2647	0.2741	0.2647	0.2647	0.2647	0.2647	0.2647	0.2647	0.2748	0.354	0.2647	0.2647	0.2647	0.2647	0.2742	0.2647	0.2647	0.2647
HLA-A26:21	0.1771	0.1781	0.1858	0.2299	0.1889	0.1867	0.1771	0.1896	0.232	0.2121	0.1777	0.1914	0.232	0.2067	0.1963	0.1861	0.1771	0.1974	0.1868	0.2038	0.1771	0.1707	0.1771	0.1771	0.1771	0.1771	0.1771	0.1771	0.1771	0.1771	0.1771	0.1771	0.1848	0.1771	0.1771	0.1771	0.1771	0.1771	0.1771	0.1847	0.2396	0.1771	0.1771	0.1771	0.1771	0.1823	0.1771	0.1771	0.1771
HLA-A26:22	0.2735	0.2981	0.2853	0.3447	0.2953	0.2893	0.2735	0.303	0.3521	0.2042	0.2787	0.2892	0.3521	0.3357	0.3081	0.2942	0.2735	0.3004	0.2934	0.205	0.2735	0.2006	0.2735	0.2735	0.2735	0.2735	0.2735	0.2735	0.2735	0.2735	0.2735	0.2735	0.2901	0.2735	0.2735	0.2735	0.2735	0.2735	0.2735	0.2772	0.3684	0.2735	0.2735	0.2735	0.2735	0.2807	0.2735	0.2735	0.2735
HLA-A26:23	0.2796	0.3048	0.2914	0.3513	0.3015	0.2957	0.2796	0.3098	0.358	0.2069	0.2849	0.2953	0.358	0.3423	0.3148	0.3005	0.2796	0.3068	0.2998	0.208	0.2796	0.2005	0.2796	0.2796	0.2796	0.2796	0.2796	0.2796	0.2796	0.2796	0.2796	0.2796	0.2967	0.2796	0.2796	0.2796	0.2796	0.2796	0.2796	0.2829	0.3757	0.2796	0.2796	0.2796	0.2796	0.2868	0.2796	0.2796	0.2796
HLA-A26:24	0.2796	0.3048	0.2914	0.3513	0.3015	0.2957	0.2796	0.3098	0.358	0.2069	0.2849	0.2953	0.358	0.3423	0.3148	0.3005	0.2796	0.3068	0.2998	0.208	0.2796	0.2005	0.2796	0.2796	0.2796	0.2796	0.2796	0.2796	0.2796	0.2796	0.2796	0.2796	0.2967	0.2796	0.2796	0.2796	0.2796	0.2796	0.2796	0.2829	0.3757	0.2796	0.2796	0.2796	0.2796	0.2868	0.2796	0.2796	0.2796
HLA-A26:26	0.2796	0.3048	0.2914	0.3513	0.3015	0.2957	0.2796	0.3098	0.358	0.2069	0.2849	0.2953	0.358	0.3423	0.3148	0.3005	0.2796	0.3068	0.2998	0.208	0.2796	0.2005	0.2796	0.2796	0.2796	0.2796	0.2796	0.2796	0.2796	0.2796	0.2796	0.2796	0.2967	0.2796	0.2796	0.2796	0.2796	0.2796	0.2796	0.2829	0.3757	0.2796	0.2796	0.2796	0.2796	0.2868	0.2796	0.2796	0.2796
HLA-A26:27	0.2796	0.3048	0.2914	0.3513	0.3015	0.2957	0.2796	0.3098	0.358	0.2069	0.2849	0.2953	0.358	0.3423	0.3148	0.3005	0.2796	0.3068	0.2998	0.208	0.2796	0.2005	0.2796	0.2796	0.2796	0.2796	0.2796	0.2796	0.2796	0.2796	0.2796	0.2796	0.2967	0.2796	0.2796	0.2796	0.2796	0.2796	0.2796	0.2829	0.3757	0.2796	0.2796	0.2796	0.2796	0.2868	0.2796	0.2796	0.2796
HLA-A26:28	0.2796	0.3048	0.2914	0.3513	0.3015	0.2957	0.2796	0.3098	0.358	0.2069	0.2849	0.2953	0.358	0.3423	0.3148	0.3005	0.2796	0.3068	0.2998	0.208	0.2796	0.2005	0.2796	0.2796	0.2796	0.2796	0.2796	0.2796	0.2796	0.2796	0.2796	0.2796	0.2967	0.2796	0.2796	0.2796	0.2796	0.2796	0.2796	0.2829	0.3757	0.2796	0.2796	0.2796	0.2796	0.2868	0.2796	0.2796	0.2796
HLA-A26:29	0.3067	0.3365	0.3201	0.3708	0.3288	0.3211	0.3067	0.3338	0.3733	0.214	0.3102	0.3207	0.3733	0.3808	0.3432	0.3292	0.3067	0.3308	0.3261	0.2175	0.3067	0.2203	0.3067	0.3067	0.3067	0.3067	0.3067	0.3067	0.3067	0.3067	0.3067	0.3067	0.3252	0.3067	0.3067	0.3067	0.3067	0.3067	0.3067	0.3111	0.4161	0.3067	0.3067	0.3067	0.3067	0.3141	0.3067	0.3067	0.3067
HLA-A26:30	0.1771	0.1781	0.1858	0.2299	0.1889	0.1867	0.1771	0.1896	0.232	0.2121	0.1777	0.1914	0.232	0.2067	0.1963	0.1861	0.1771	0.1974	0.1868	0.2038	0.1771	0.1707	0.1771	0.1771	0.1771	0.1771	0.1771	0.1771	0.1771	0.1771	0.1771	0.1771	0.1848	0.1771	0.1771	0.1771	0.1771	0.1771	0.1771	0.1847	0.2396	0.1771	0.1771	0.1771	0.1771	0.1823	0.1771	0.1771	0.1771
HLA-A26:31	0.2946	0.3193	0.3071	0.3773	0.3198	0.3145	0.2946	0.3312	0.39	0.2178	0.3032	0.313	0.39	0.3553	0.3337	0.3178	0.2946	0.3265	0.3184	0.218	0.2946	0.2076	0.2946	0.2946	0.2946	0.2946	0.2946	0.2946	0.2946	0.2946	0.2946	0.2946	0.312	0.2946	0.2946	0.2946	0.2946	0.2946	0.2946	0.2974	0.3884	0.2946	0.2946	0.2946	0.2946	0.303	0.2946	0.2946	0.2946
HLA-A26:32	0.3251	0.381	0.3332	0.4343	0.3493	0.3476	0.3251	0.3753	0.4401	0.2697	0.3382	0.3383	0.4401	0.3902	0.3679	0.351	0.3251	0.3657	0.3561	0.2737	0.3251	0.1474	0.3251	0.3251	0.3251	0.3251	0.3251	0.3251	0.3251	0.3251	0.3251	0.3251	0.351	0.3251	0.3251	0.3251	0.3251	0.3251	0.3251	0.3115	0.4112	0.3251	0.3251	0.3251	0.3251	0.3305	0.3251	0.3251	0.3251
HLA-A26:33	0.2573	0.2626	0.2701	0.3245	0.2777	0.2724	0.2573	0.2815	0.3265	0.2054	0.2606	0.2772	0.3265	0.3044	0.289	0.2742	0.2573	0.2827	0.2743	0.2022	0.2573	0.2321	0.2573	0.2573	0.2573	0.2573	0.2573	0.2573	0.2573	0.2573	0.2573	0.2573	0.2696	0.2573	0.2573	0.2573	0.2573	0.2573	0.2573	0.2677	0.3441	0.2573	0.2573	0.2573	0.2573	0.2652	0.2573	0.2573	0.2573
HLA-A26:34	0.2855	0.3126	0.2979	0.3642	0.3092	0.3041	0.2855	0.3192	0.376	0.215	0.2931	0.3027	0.376	0.349	0.3229	0.3074	0.2855	0.3156	0.3077	0.2157	0.2855	0.2056	0.2855	0.2855	0.2855	0.2855	0.2855	0.2855	0.2855	0.2855	0.2855	0.2855	0.3029	0.2855	0.2855	0.2855	0.2855	0.2855	0.2855	0.2886	0.3795	0.2855	0.2855	0.2855	0.2855	0.2931	0.2855	0.2855	0.2855
HLA-A26:35	0.2796	0.3048	0.2914	0.3513	0.3015	0.2957	0.2796	0.3098	0.358	0.2069	0.2849	0.2953	0.358	0.3423	0.3148	0.3005	0.2796	0.3068	0.2998	0.208	0.2796	0.2005	0.2796	0.2796	0.2796	0.2796	0.2796	0.2796	0.2796	0.2796	0.2796	0.2796	0.2967	0.2796	0.2796	0.2796	0.2796	0.2796	0.2796	0.2829	0.3757	0.2796	0.2796	0.2796	0.2796	0.2868	0.2796	0.2796	0.2796
HLA-A26:36	0.2715	0.2908	0.2837	0.3377	0.2928	0.2868	0.2715	0.2989	0.3422	0.1975	0.2756	0.288	0.3422	0.3314	0.3056	0.291	0.2715	0.2964	0.2901	0.1975	0.2715	0.2127	0.2715	0.2715	0.2715	0.2715	0.2715	0.2715	0.2715	0.2715	0.2715	0.2715	0.2877	0.2715	0.2715	0.2715	0.2715	0.2715	0.2715	0.2773	0.3678	0.2715	0.2715	0.2715	0.2715	0.2789	0.2715	0.2715	0.2715
HLA-A26:37	0.2796	0.3048	0.2914	0.3513	0.3015	0.2957	0.2796	0.3098	0.358	0.2069	0.2849	0.2953	0.358	0.3423	0.3148	0.3005	0.2796	0.3068	0.2998	0.208	0.2796	0.2005	0.2796	0.2796	0.2796	0.2796	0.2796	0.2796	0.2796	0.2796	0.2796	0.2796	0.2967	0.2796	0.2796	0.2796	0.2796	0.2796	0.2796	0.2829	0.3757	0.2796	0.2796	0.2796	0.2796	0.2868	0.2796	0.2796	0.2796
HLA-A26:38	0.2796	0.3048	0.2914	0.3513	0.3015	0.2957	0.2796	0.3098	0.358	0.2069	0.2849	0.2953	0.358	0.3423	0.3148	0.3005	0.2796	0.3068	0.2998	0.208	0.2796	0.2005	0.2796	0.2796	0.2796	0.2796	0.2796	0.2796	0.2796	0.2796	0.2796	0.2796	0.2967	0.2796	0.2796	0.2796	0.2796	0.2796	0.2796	0.2829	0.3757	0.2796	0.2796	0.2796	0.2796	0.2868	0.2796	0.2796	0.2796
HLA-A26:39	0.2796	0.3048	0.2914	0.3513	0.3015	0.2957	0.2796	0.3098	0.358	0.2069	0.2849	0.2953	0.358	0.3423	0.3148	0.3005	0.2796	0.3068	0.2998	0.208	0.2796	0.2005	0.2796	0.2796	0.2796	0.2796	0.2796	0.2796	0.2796	0.2796	0.2796	0.2796	0.2967	0.2796	0.2796	0.2796	0.2796	0.2796	0.2796	0.2829	0.3757	0.2796	0.2796	0.2796	0.2796	0.2868	0.2796	0.2796	0.2796
HLA-A26:40	0.2796	0.3048	0.2914	0.3513	0.3015	0.2957	0.2796	0.3098	0.358	0.2069	0.2849	0.2953	0.358	0.3423	0.3148	0.3005	0.2796	0.3068	0.2998	0.208	0.2796	0.2005	0.2796	0.2796	0.2796	0.2796	0.2796	0.2796	0.2796	0.2796	0.2796	0.2796	0.2967	0.2796	0.2796	0.2796	0.2796	0.2796	0.2796	0.2829	0.3757	0.2796	0.2796	0.2796	0.2796	0.2868	0.2796	0.2796	0.2796
HLA-A26:41	0.2796	0.3048	0.2914	0.3513	0.3015	0.2957	0.2796	0.3098	0.358	0.2069	0.2849	0.2953	0.358	0.3423	0.3148	0.3005	0.2796	0.3068	0.2998	0.208	0.2796	0.2005	0.2796	0.2796	0.2796	0.2796	0.2796	0.2796	0.2796	0.2796	0.2796	0.2796	0.2967	0.2796	0.2796	0.2796	0.2796	0.2796	0.2796	0.2829	0.3757	0.2796	0.2796	0.2796	0.2796	0.2868	0.2796	0.2796	0.2796
HLA-A26:42	0.2734	0.2954	0.2855	0.3436	0.2952	0.2892	0.2734	0.302	0.3508	0.204	0.2783	0.2898	0.3508	0.3338	0.3078	0.294	0.2734	0.3001	0.2928	0.2044	0.2734	0.2057	0.2734	0.2734	0.2734	0.2734	0.2734	0.2734	0.2734	0.2734	0.2734	0.2734	0.2893	0.2734	0.2734	0.2734	0.2734	0.2734	0.2734	0.2784	0.3685	0.2734	0.2734	0.2734	0.2734	0.2808	0.2734	0.2734	0.2734
HLA-A26:43	0.3105	0.3346	0.3239	0.3927	0.3356	0.3291	0.3105	0.3456	0.4009	0.227	0.3175	0.3291	0.4009	0.3746	0.3505	0.3349	0.3105	0.3408	0.3342	0.2282	0.3105	0.2227	0.3105	0.3105	0.3105	0.3105	0.3105	0.3105	0.3105	0.3105	0.3105	0.3105	0.3273	0.3105	0.3105	0.3105	0.3105	0.3105	0.3105	0.3147	0.4112	0.3105	0.3105	0.3105	0.3105	0.319	0.3105	0.3105	0.3105
HLA-A26:45	0.2796	0.3048	0.2914	0.3513	0.3015	0.2957	0.2796	0.3098	0.358	0.2069	0.2849	0.2953	0.358	0.3423	0.3148	0.3005	0.2796	0.3068	0.2998	0.208	0.2796	0.2005	0.2796	0.2796	0.2796	0.2796	0.2796	0.2796	0.2796	0.2796	0.2796	0.2796	0.2967	0.2796	0.2796	0.2796	0.2796	0.2796	0.2796	0.2829	0.3757	0.2796	0.2796	0.2796	0.2796	0.2868	0.2796	0.2796	0.2796
HLA-A26:46	0.2796	0.3048	0.2914	0.3513	0.3015	0.2957	0.2796	0.3098	0.358	0.2069	0.2849	0.2953	0.358	0.3423	0.3148	0.3005	0.2796	0.3068	0.2998	0.208	0.2796	0.2005	0.2796	0.2796	0.2796	0.2796	0.2796	0.2796	0.2796	0.2796	0.2796	0.2796	0.2967	0.2796	0.2796	0.2796	0.2796	0.2796	0.2796	0.2829	0.3757	0.2796	0.2796	0.2796	0.2796	0.2868	0.2796	0.2796	0.2796
HLA-A26:47	0.2796	0.3048	0.2914	0.3513	0.3015	0.2957	0.2796	0.3098	0.358	0.2069	0.2849	0.2953	0.358	0.3423	0.3148	0.3005	0.2796	0.3068	0.2998	0.208	0.2796	0.2005	0.2796	0.2796	0.2796	0.2796	0.2796	0.2796	0.2796	0.2796	0.2796	0.2796	0.2967	0.2796	0.2796	0.2796	0.2796	0.2796	0.2796	0.2829	0.3757	0.2796	0.2796	0.2796	0.2796	0.2868	0.2796	0.2796	0.2796
HLA-A26:48	0.3086	0.3268	0.324	0.3799	0.3357	0.3274	0.3086	0.3405	0.4003	0.2226	0.3169	0.3265	0.4003	0.3713	0.3471	0.3349	0.3086	0.3365	0.3313	0.225	0.3086	0.246	0.3086	0.3086	0.3086	0.3086	0.3086	0.3086	0.3086	0.3086	0.3086	0.3086	0.3205	0.3086	0.3086	0.3086	0.3086	0.3086	0.3086	0.3171	0.4112	0.3086	0.3086	0.3086	0.3086	0.3188	0.3086	0.3086	0.3086
HLA-A26:49	0.3067	0.3365	0.3201	0.3708	0.3288	0.3211	0.3067	0.3338	0.3733	0.214	0.3102	0.3207	0.3733	0.3808	0.3432	0.3292	0.3067	0.3308	0.3261	0.2175	0.3067	0.2203	0.3067	0.3067	0.3067	0.3067	0.3067	0.3067	0.3067	0.3067	0.3067	0.3067	0.3252	0.3067	0.3067	0.3067	0.3067	0.3067	0.3067	0.3111	0.4161	0.3067	0.3067	0.3067	0.3067	0.3141	0.3067	0.3067	0.3067
HLA-A26:50	0.2796	0.3048	0.2914	0.3513	0.3015	0.2957	0.2796	0.3098	0.358	0.2069	0.2849	0.2953	0.358	0.3423	0.3148	0.3005	0.2796	0.3068	0.2998	0.208	0.2796	0.2005	0.2796	0.2796	0.2796	0.2796	0.2796	0.2796	0.2796	0.2796	0.2796	0.2796	0.2967	0.2796	0.2796	0.2796	0.2796	0.2796	0.2796	0.2829	0.3757	0.2796	0.2796	0.2796	0.2796	0.2868	0.2796	0.2796	0.2796
HLA-A29:01	0.3861	0.5147	0.3888	0.4968	0.4158	0.4108	0.3861	0.4546	0.5515	0.2439	0.4108	0.3854	0.5515	0.4782	0.4365	0.4285	0.3861	0.4219	0.427	0.2586	0.3861	0.1075	0.3861	0.3861	0.3861	0.3861	0.3861	0.3861	0.3861	0.3861	0.3861	0.3861	0.419	0.3861	0.3861	0.3861	0.3861	0.3861	0.3861	0.3512	0.4389	0.3861	0.3861	0.3861	0.3861	0.3903	0.3861	0.3861	0.3861
HLA-A29:02	0.3861	0.5147	0.3888	0.4968	0.4158	0.4108	0.3861	0.4546	0.5515	0.2439	0.4108	0.3854	0.5515	0.4782	0.4365	0.4285	0.3861	0.4219	0.427	0.2586	0.3861	0.1075	0.3861	0.3861	0.3861	0.3861	0.3861	0.3861	0.3861	0.3861	0.3861	0.3861	0.419	0.3861	0.3861	0.3861	0.3861	0.3861	0.3861	0.3512	0.4389	0.3861	0.3861	0.3861	0.3861	0.3903	0.3861	0.3861	0.3861
HLA-A29:03	0.4082	0.5414	0.4109	0.5146	0.4397	0.4322	0.4082	0.4774	0.5692	0.2477	0.4329	0.4056	0.5692	0.5088	0.4617	0.4532	0.4082	0.4427	0.4499	0.2637	0.4082	0.1172	0.4082	0.4082	0.4082	0.4082	0.4082	0.4082	0.4082	0.4082	0.4082	0.4082	0.4433	0.4082	0.4082	0.4082	0.4082	0.4082	0.4082	0.3716	0.4688	0.4082	0.4082	0.4082	0.4082	0.4122	0.4082	0.4082	0.4082
HLA-A29:04	0.3781	0.5047	0.3815	0.4852	0.4076	0.4026	0.3781	0.4443	0.5389	0.2389	0.4024	0.3779	0.5389	0.4715	0.4275	0.4201	0.3781	0.413	0.4179	0.253	0.3781	0.1098	0.3781	0.3781	0.3781	0.3781	0.3781	0.3781	0.3781	0.3781	0.3781	0.3781	0.4101	0.3781	0.3781	0.3781	0.3781	0.3781	0.3781	0.3454	0.4327	0.3781	0.3781	0.3781	0.3781	0.3826	0.3781	0.3781	0.3781
HLA-A29:05	0.3768	0.4973	0.3808	0.4923	0.4077	0.4041	0.3768	0.449	0.5607	0.2472	0.4046	0.3803	0.5607	0.4641	0.4252	0.4174	0.3768	0.4158	0.4183	0.2595	0.3768	0.1097	0.3768	0.3768	0.3768	0.3768	0.3768	0.3768	0.3768	0.3768	0.3768	0.3768	0.4066	0.3768	0.3768	0.3768	0.3768	0.3768	0.3768	0.3455	0.4246	0.3768	0.3768	0.3768	0.3768	0.3818	0.3768	0.3768	0.3768
HLA-A29:06	0.3861	0.5147	0.3888	0.4968	0.4158	0.4108	0.3861	0.4546	0.5515	0.2439	0.4108	0.3854	0.5515	0.4782	0.4365	0.4285	0.3861	0.4219	0.427	0.2586	0.3861	0.1075	0.3861	0.3861	0.3861	0.3861	0.3861	0.3861	0.3861	0.3861	0.3861	0.3861	0.419	0.3861	0.3861	0.3861	0.3861	0.3861	0.3861	0.3512	0.4389	0.3861	0.3861	0.3861	0.3861	0.3903	0.3861	0.3861	0.3861
HLA-A29:07	0.3658	0.4886	0.3697	0.4647	0.3945	0.3892	0.3658	0.4283	0.517	0.2307	0.3896	0.3659	0.517	0.4579	0.4129	0.4068	0.3658	0.3983	0.4038	0.2447	0.3658	0.1069	0.3658	0.3658	0.3658	0.3658	0.3658	0.3658	0.3658	0.3658	0.3658	0.3658	0.3963	0.3658	0.3658	0.3658	0.3658	0.3658	0.3658	0.3357	0.4172	0.3658	0.3658	0.3658	0.3658	0.3703	0.3658	0.3658	0.3658
HLA-A29:09	0.3861	0.5147	0.3888	0.4968	0.4158	0.4108	0.3861	0.4546	0.5515	0.2439	0.4108	0.3854	0.5515	0.4782	0.4365	0.4285	0.3861	0.4219	0.427	0.2586	0.3861	0.1075	0.3861	0.3861	0.3861	0.3861	0.3861	0.3861	0.3861	0.3861	0.3861	0.3861	0.419	0.3861	0.3861	0.3861	0.3861	0.3861	0.3861	0.3512	0.4389	0.3861	0.3861	0.3861	0.3861	0.3903	0.3861	0.3861	0.3861
HLA-A29:10	0.3861	0.5147	0.3888	0.4968	0.4158	0.4108	0.3861	0.4546	0.5515	0.2439	0.4108	0.3854	0.5515	0.4782	0.4365	0.4285	0.3861	0.4219	0.427	0.2586	0.3861	0.1075	0.3861	0.3861	0.3861	0.3861	0.3861	0.3861	0.3861	0.3861	0.3861	0.3861	0.419	0.3861	0.3861	0.3861	0.3861	0.3861	0.3861	0.3512	0.4389	0.3861	0.3861	0.3861	0.3861	0.3903	0.3861	0.3861	0.3861
HLA-A29:11	0.3861	0.5147	0.3888	0.4968	0.4158	0.4108	0.3861	0.4546	0.5515	0.2439	0.4108	0.3854	0.5515	0.4782	0.4365	0.4285	0.3861	0.4219	0.427	0.2586	0.3861	0.1075	0.3861	0.3861	0.3861	0.3861	0.3861	0.3861	0.3861	0.3861	0.3861	0.3861	0.419	0.3861	0.3861	0.3861	0.3861	0.3861	0.3861	0.3512	0.4389	0.3861	0.3861	0.3861	0.3861	0.3903	0.3861	0.3861	0.3861
HLA-A29:12	0.3861	0.5147	0.3888	0.4968	0.4158	0.4108	0.3861	0.4546	0.5515	0.2439	0.4108	0.3854	0.5515	0.4782	0.4365	0.4285	0.3861	0.4219	0.427	0.2586	0.3861	0.1075	0.3861	0.3861	0.3861	0.3861	0.3861	0.3861	0.3861	0.3861	0.3861	0.3861	0.419	0.3861	0.3861	0.3861	0.3861	0.3861	0.3861	0.3512	0.4389	0.3861	0.3861	0.3861	0.3861	0.3903	0.3861	0.3861	0.3861
HLA-A29:13	0.2531	0.3179	0.264	0.3372	0.2817	0.2754	0.2531	0.2942	0.4034	0.1776	0.2713	0.2673	0.4034	0.332	0.2945	0.2845	0.2531	0.2822	0.2812	0.1791	0.2531	0.1538	0.2531	0.2531	0.2531	0.2531	0.2531	0.2531	0.2531	0.2531	0.2531	0.2531	0.2711	0.2531	0.2531	0.2531	0.2531	0.2531	0.2531	0.2503	0.3131	0.2531	0.2531	0.2531	0.2531	0.2607	0.2531	0.2531	0.2531
HLA-A29:14	0.3188	0.4069	0.3191	0.4398	0.3433	0.3429	0.3188	0.3793	0.5198	0.3381	0.3449	0.3241	0.5198	0.3657	0.3576	0.35	0.3188	0.3603	0.3563	0.3318	0.3188	0.0781	0.3188	0.3188	0.3188	0.3188	0.3188	0.3188	0.3188	0.3188	0.3188	0.3188	0.3404	0.3188	0.3188	0.3188	0.3188	0.3188	0.3188	0.2881	0.3306	0.3188	0.3188	0.3188	0.3188	0.3209	0.3188	0.3188	0.3188
HLA-A29:15	0.3861	0.5147	0.3888	0.4968	0.4158	0.4108	0.3861	0.4546	0.5515	0.2439	0.4108	0.3854	0.5515	0.4782	0.4365	0.4285	0.3861	0.4219	0.427	0.2586	0.3861	0.1075	0.3861	0.3861	0.3861	0.3861	0.3861	0.3861	0.3861	0.3861	0.3861	0.3861	0.419	0.3861	0.3861	0.3861	0.3861	0.3861	0.3861	0.3512	0.4389	0.3861	0.3861	0.3861	0.3861	0.3903	0.3861	0.3861	0.3861
HLA-A29:16	0.3861	0.5147	0.3888	0.4968	0.4158	0.4108	0.3861	0.4546	0.5515	0.2439	0.4108	0.3854	0.5515	0.4782	0.4365	0.4285	0.3861	0.4219	0.427	0.2586	0.3861	0.1075	0.3861	0.3861	0.3861	0.3861	0.3861	0.3861	0.3861	0.3861	0.3861	0.3861	0.419	0.3861	0.3861	0.3861	0.3861	0.3861	0.3861	0.3512	0.4389	0.3861	0.3861	0.3861	0.3861	0.3903	0.3861	0.3861	0.3861
HLA-A29:17	0.3861	0.5147	0.3888	0.4968	0.4158	0.4108	0.3861	0.4546	0.5515	0.2439	0.4108	0.3854	0.5515	0.4782	0.4365	0.4285	0.3861	0.4219	0.427	0.2586	0.3861	0.1075	0.3861	0.3861	0.3861	0.3861	0.3861	0.3861	0.3861	0.3861	0.3861	0.3861	0.419	0.3861	0.3861	0.3861	0.3861	0.3861	0.3861	0.3512	0.4389	0.3861	0.3861	0.3861	0.3861	0.3903	0.3861	0.3861	0.3861
HLA-A29:18	0.3188	0.4069	0.3191	0.4398	0.3433	0.3429	0.3188	0.3793	0.5198	0.3381	0.3449	0.3241	0.5198	0.3657	0.3576	0.35	0.3188	0.3603	0.3563	0.3318	0.3188	0.0781	0.3188	0.3188	0.3188	0.3188	0.3188	0.3188	0.3188	0.3188	0.3188	0.3188	0.3404	0.3188	0.3188	0.3188	0.3188	0.3188	0.3188	0.2881	0.3306	0.3188	0.3188	0.3188	0.3188	0.3209	0.3188	0.3188	0.3188
HLA-A29:19	0.24	0.2988	0.2432	0.3248	0.2573	0.2566	0.24	0.2766	0.3779	0.2789	0.2562	0.2446	0.3779	0.2756	0.2678	0.2646	0.24	0.2703	0.2653	0.2751	0.24	0.072	0.24	0.24	0.24	0.24	0.24	0.24	0.24	0.24	0.24	0.24	0.2523	0.24	0.24	0.24	0.24	0.24	0.24	0.2215	0.262	0.24	0.24	0.24	0.24	0.243	0.24	0.24	0.24
HLA-A29:20	0.3692	0.4913	0.373	0.4735	0.3979	0.3922	0.3692	0.4327	0.5306	0.2347	0.3929	0.3685	0.5306	0.4595	0.4173	0.4105	0.3692	0.4032	0.4079	0.2486	0.3692	0.1119	0.3692	0.3692	0.3692	0.3692	0.3692	0.3692	0.3692	0.3692	0.3692	0.3692	0.3995	0.3692	0.3692	0.3692	0.3692	0.3692	0.3692	0.338	0.4218	0.3692	0.3692	0.3692	0.3692	0.3738	0.3692	0.3692	0.3692
HLA-A29:21	0.3861	0.5147	0.3888	0.4968	0.4158	0.4108	0.3861	0.4546	0.5515	0.2439	0.4108	0.3854	0.5515	0.4782	0.4365	0.4285	0.3861	0.4219	0.427	0.2586	0.3861	0.1075	0.3861	0.3861	0.3861	0.3861	0.3861	0.3861	0.3861	0.3861	0.3861	0.3861	0.419	0.3861	0.3861	0.3861	0.3861	0.3861	0.3861	0.3512	0.4389	0.3861	0.3861	0.3861	0.3861	0.3903	0.3861	0.3861	0.3861
HLA-A29:22	0.372	0.4807	0.3812	0.4827	0.4062	0.3971	0.372	0.4313	0.5377	0.2362	0.3941	0.3797	0.5377	0.4826	0.4254	0.4157	0.372	0.4087	0.41	0.2468	0.372	0.1586	0.372	0.372	0.372	0.372	0.372	0.372	0.372	0.372	0.372	0.372	0.402	0.372	0.372	0.372	0.372	0.372	0.372	0.3529	0.4521	0.372	0.372	0.372	0.372	0.3794	0.372	0.372	0.372
HLA-A30:01	0.0423	0.047	0.0436	0.0698	0.047	0.0476	0.0423	0.0512	0.0879	0.1441	0.0484	0.0482	0.0879	0.0461	0.0481	0.0448	0.0423	0.0535	0.0483	0.1119	0.0423	0.0471	0.0423	0.0423	0.0423	0.0423	0.0423	0.0423	0.0423	0.0423	0.0423	0.0423	0.0442	0.0423	0.0423	0.0423	0.0423	0.0423	0.0423	0.0415	0.0413	0.0423	0.0423	0.0423	0.0423	0.0428	0.0423	0.0423	0.0423
HLA-A30:02	0.3876	0.5159	0.3855	0.4952	0.4166	0.4154	0.3876	0.4655	0.5427	0.2472	0.4181	0.3862	0.5427	0.4626	0.4331	0.424	0.3876	0.4248	0.4306	0.2613	0.3876	0.0912	0.3876	0.3876	0.3876	0.3876	0.3876	0.3876	0.3876	0.3876	0.3876	0.3876	0.4202	0.3876	0.3876	0.3876	0.3876	0.3876	0.3876	0.347	0.4009	0.3876	0.3876	0.3876	0.3876	0.3896	0.3876	0.3876	0.3876
HLA-A30:03	0.3876	0.5159	0.3855	0.4952	0.4166	0.4154	0.3876	0.4655	0.5427	0.2472	0.4181	0.3862	0.5427	0.4626	0.4331	0.424	0.3876	0.4248	0.4306	0.2613	0.3876	0.0912	0.3876	0.3876	0.3876	0.3876	0.3876	0.3876	0.3876	0.3876	0.3876	0.3876	0.4202	0.3876	0.3876	0.3876	0.3876	0.3876	0.3876	0.347	0.4009	0.3876	0.3876	0.3876	0.3876	0.3896	0.3876	0.3876	0.3876
HLA-A30:04	0.3325	0.4369	0.3381	0.4362	0.365	0.36	0.3325	0.3912	0.4989	0.2205	0.3582	0.3406	0.4989	0.4264	0.3795	0.368	0.3325	0.3694	0.3686	0.2282	0.3325	0.1373	0.3325	0.3325	0.3325	0.3325	0.3325	0.3325	0.3325	0.3325	0.3325	0.3325	0.3609	0.3325	0.3325	0.3325	0.3325	0.3325	0.3325	0.3129	0.3727	0.3325	0.3325	0.3325	0.3325	0.3374	0.3325	0.3325	0.3325
HLA-A30:06	0.3325	0.4369	0.3381	0.4362	0.365	0.36	0.3325	0.3912	0.4989	0.2205	0.3582	0.3406	0.4989	0.4264	0.3795	0.368	0.3325	0.3694	0.3686	0.2282	0.3325	0.1373	0.3325	0.3325	0.3325	0.3325	0.3325	0.3325	0.3325	0.3325	0.3325	0.3325	0.3609	0.3325	0.3325	0.3325	0.3325	0.3325	0.3325	0.3129	0.3727	0.3325	0.3325	0.3325	0.3325	0.3374	0.3325	0.3325	0.3325
HLA-A30:07	0.3585	0.4783	0.3596	0.4584	0.3886	0.3855	0.3585	0.4272	0.5154	0.23	0.3871	0.3598	0.5154	0.4404	0.4025	0.3958	0.3585	0.393	0.3977	0.2423	0.3585	0.0988	0.3585	0.3585	0.3585	0.3585	0.3585	0.3585	0.3585	0.3585	0.3585	0.3585	0.3873	0.3585	0.3585	0.3585	0.3585	0.3585	0.3585	0.3266	0.3822	0.3585	0.3585	0.3585	0.3585	0.3621	0.3585	0.3585	0.3585
HLA-A30:08	0.05	0.0498	0.0521	0.0822	0.056	0.0556	0.05	0.0588	0.1022	0.1596	0.0559	0.0582	0.1022	0.0542	0.0568	0.0529	0.05	0.0626	0.0562	0.1241	0.05	0.0773	0.05	0.05	0.05	0.05	0.05	0.05	0.05	0.05	0.05	0.05	0.0515	0.05	0.05	0.05	0.05	0.05	0.05	0.0519	0.0514	0.05	0.05	0.05	0.05	0.0509	0.05	0.05	0.05
HLA-A30:09	0.3427	0.4475	0.3472	0.4492	0.3757	0.3708	0.3427	0.4056	0.5152	0.2271	0.3703	0.3509	0.5152	0.4297	0.39	0.3797	0.3427	0.38	0.3809	0.2354	0.3427	0.1303	0.3427	0.3427	0.3427	0.3427	0.3427	0.3427	0.3427	0.3427	0.3427	0.3427	0.3701	0.3427	0.3427	0.3427	0.3427	0.3427	0.3427	0.321	0.3733	0.3427	0.3427	0.3427	0.3427	0.3477	0.3427	0.3427	0.3427
HLA-A30:10	0.3862	0.5076	0.3855	0.503	0.417	0.4154	0.3862	0.4655	0.555	0.2493	0.4167	0.3882	0.555	0.4623	0.4336	0.4231	0.3862	0.426	0.43	0.2616	0.3862	0.1018	0.3862	0.3862	0.3862	0.3862	0.3862	0.3862	0.3862	0.3862	0.3862	0.3862	0.4183	0.3862	0.3862	0.3862	0.3862	0.3862	0.3862	0.3488	0.403	0.3862	0.3862	0.3862	0.3862	0.3891	0.3862	0.3862	0.3862
HLA-A30:11	0.0423	0.047	0.0436	0.0698	0.047	0.0476	0.0423	0.0512	0.0879	0.1441	0.0484	0.0482	0.0879	0.0461	0.0481	0.0448	0.0423	0.0535	0.0483	0.1119	0.0423	0.0471	0.0423	0.0423	0.0423	0.0423	0.0423	0.0423	0.0423	0.0423	0.0423	0.0423	0.0442	0.0423	0.0423	0.0423	0.0423	0.0423	0.0423	0.0415	0.0413	0.0423	0.0423	0.0423	0.0423	0.0428	0.0423	0.0423	0.0423
HLA-A30:12	0.3876	0.5159	0.3855	0.4952	0.4166	0.4154	0.3876	0.4655	0.5427	0.2472	0.4181	0.3862	0.5427	0.4626	0.4331	0.424	0.3876	0.4248	0.4306	0.2613	0.3876	0.0912	0.3876	0.3876	0.3876	0.3876	0.3876	0.3876	0.3876	0.3876	0.3876	0.3876	0.4202	0.3876	0.3876	0.3876	0.3876	0.3876	0.3876	0.347	0.4009	0.3876	0.3876	0.3876	0.3876	0.3896	0.3876	0.3876	0.3876
HLA-A30:13	0.1773	0.2194	0.1775	0.2437	0.1892	0.1919	0.1773	0.2087	0.2814	0.2879	0.1933	0.1827	0.2814	0.1958	0.1949	0.1903	0.1773	0.2032	0.1975	0.2605	0.1773	0.0477	0.1773	0.1773	0.1773	0.1773	0.1773	0.1773	0.1773	0.1773	0.1773	0.1773	0.1875	0.1773	0.1773	0.1773	0.1773	0.1773	0.1773	0.161	0.1747	0.1773	0.1773	0.1773	0.1773	0.1776	0.1773	0.1773	0.1773
HLA-A30:15	0.0423	0.047	0.0436	0.0698	0.047	0.0476	0.0423	0.0512	0.0879	0.1441	0.0484	0.0482	0.0879	0.0461	0.0481	0.0448	0.0423	0.0535	0.0483	0.1119	0.0423	0.0471	0.0423	0.0423	0.0423	0.0423	0.0423	0.0423	0.0423	0.0423	0.0423	0.0423	0.0442	0.0423	0.0423	0.0423	0.0423	0.0423	0.0423	0.0415	0.0413	0.0423	0.0423	0.0423	0.0423	0.0428	0.0423	0.0423	0.0423
HLA-A30:16	0.0534	0.0591	0.0551	0.0841	0.0593	0.0595	0.0534	0.064	0.1033	0.1385	0.0601	0.0602	0.1033	0.0598	0.0608	0.0569	0.0534	0.0656	0.0605	0.1091	0.0534	0.0622	0.0534	0.0534	0.0534	0.0534	0.0534	0.0534	0.0534	0.0534	0.0534	0.0534	0.0557	0.0534	0.0534	0.0534	0.0534	0.0534	0.0534	0.0532	0.0543	0.0534	0.0534	0.0534	0.0534	0.0542	0.0534	0.0534	0.0534
HLA-A30:17	0.0895	0.1023	0.0898	0.1279	0.0943	0.0968	0.0895	0.101	0.1489	0.2543	0.0968	0.095	0.1489	0.0942	0.0975	0.0932	0.0895	0.1054	0.0984	0.2171	0.0895	0.0379	0.0895	0.0895	0.0895	0.0895	0.0895	0.0895	0.0895	0.0895	0.0895	0.0895	0.0941	0.0895	0.0895	0.0895	0.0895	0.0895	0.0895	0.083	0.086	0.0895	0.0895	0.0895	0.0895	0.089	0.0895	0.0895	0.0895
HLA-A30:18	0.0423	0.047	0.0436	0.0698	0.047	0.0476	0.0423	0.0512	0.0879	0.1441	0.0484	0.0482	0.0879	0.0461	0.0481	0.0448	0.0423	0.0535	0.0483	0.1119	0.0423	0.0471	0.0423	0.0423	0.0423	0.0423	0.0423	0.0423	0.0423	0.0423	0.0423	0.0423	0.0442	0.0423	0.0423	0.0423	0.0423	0.0423	0.0423	0.0415	0.0413	0.0423	0.0423	0.0423	0.0423	0.0428	0.0423	0.0423	0.0423
HLA-A30:19	0.0423	0.047	0.0436	0.0698	0.047	0.0476	0.0423	0.0512	0.0879	0.1441	0.0484	0.0482	0.0879	0.0461	0.0481	0.0448	0.0423	0.0535	0.0483	0.1119	0.0423	0.0471	0.0423	0.0423	0.0423	0.0423	0.0423	0.0423	0.0423	0.0423	0.0423	0.0423	0.0442	0.0423	0.0423	0.0423	0.0423	0.0423	0.0423	0.0415	0.0413	0.0423	0.0423	0.0423	0.0423	0.0428	0.0423	0.0423	0.0423
HLA-A30:20	0.0466	0.0516	0.0479	0.0751	0.0515	0.0521	0.0466	0.0561	0.0931	0.145	0.0529	0.0527	0.0931	0.051	0.0527	0.0492	0.0466	0.0582	0.0529	0.1132	0.0466	0.05	0.0466	0.0466	0.0466	0.0466	0.0466	0.0466	0.0466	0.0466	0.0466	0.0466	0.0487	0.0466	0.0466	0.0466	0.0466	0.0466	0.0466	0.0458	0.0455	0.0466	0.0466	0.0466	0.0466	0.047	0.0466	0.0466	0.0466
HLA-A30:22	0.3451	0.4485	0.3499	0.4579	0.3778	0.3741	0.3451	0.4127	0.528	0.2293	0.3732	0.3524	0.528	0.4262	0.3917	0.3828	0.3451	0.3838	0.3845	0.2382	0.3451	0.1248	0.3451	0.3451	0.3451	0.3451	0.3451	0.3451	0.3451	0.3451	0.3451	0.3451	0.371	0.3451	0.3451	0.3451	0.3451	0.3451	0.3451	0.3212	0.3795	0.3451	0.3451	0.3451	0.3451	0.3513	0.3451	0.3451	0.3451
HLA-A30:23	0.0423	0.047	0.0436	0.0698	0.047	0.0476	0.0423	0.0512	0.0879	0.1441	0.0484	0.0482	0.0879	0.0461	0.0481	0.0448	0.0423	0.0535	0.0483	0.1119	0.0423	0.0471	0.0423	0.0423	0.0423	0.0423	0.0423	0.0423	0.0423	0.0423	0.0423	0.0423	0.0442	0.0423	0.0423	0.0423	0.0423	0.0423	0.0423	0.0415	0.0413	0.0423	0.0423	0.0423	0.0423	0.0428	0.0423	0.0423	0.0423
HLA-A30:24	0.0423	0.047	0.0436	0.0698	0.047	0.0476	0.0423	0.0512	0.0879	0.1441	0.0484	0.0482	0.0879	0.0461	0.0481	0.0448	0.0423	0.0535	0.0483	0.1119	0.0423	0.0471	0.0423	0.0423	0.0423	0.0423	0.0423	0.0423	0.0423	0.0423	0.0423	0.0423	0.0442	0.0423	0.0423	0.0423	0.0423	0.0423	0.0423	0.0415	0.0413	0.0423	0.0423	0.0423	0.0423	0.0428	0.0423	0.0423	0.0423
HLA-A30:25	0.3663	0.4785	0.3676	0.4858	0.3977	0.3964	0.3663	0.4422	0.5421	0.2502	0.3966	0.3733	0.5421	0.4424	0.4129	0.4019	0.3663	0.4075	0.4086	0.2581	0.3663	0.1059	0.3663	0.3663	0.3663	0.3663	0.3663	0.3663	0.3663	0.3663	0.3663	0.3663	0.3967	0.3663	0.3663	0.3663	0.3663	0.3663	0.3663	0.3351	0.3858	0.3663	0.3663	0.3663	0.3663	0.3701	0.3663	0.3663	0.3663
HLA-A30:26	0.0586	0.0663	0.058	0.0858	0.0608	0.064	0.0586	0.0676	0.1037	0.2214	0.0651	0.062	0.1037	0.0558	0.0622	0.0597	0.0586	0.0707	0.0651	0.1848	0.0586	0.0129	0.0586	0.0586	0.0586	0.0586	0.0586	0.0586	0.0586	0.0586	0.0586	0.0586	0.0607	0.0586	0.0586	0.0586	0.0586	0.0586	0.0586	0.0515	0.0503	0.0586	0.0586	0.0586	0.0586	0.0576	0.0586	0.0586	0.0586
HLA-A30:28	0.3869	0.5143	0.3851	0.4945	0.4162	0.415	0.3869	0.4644	0.5422	0.2469	0.4174	0.3861	0.5422	0.463	0.4324	0.4233	0.3869	0.4242	0.4297	0.2608	0.3869	0.0932	0.3869	0.3869	0.3869	0.3869	0.3869	0.3869	0.3869	0.3869	0.3869	0.3869	0.4193	0.3869	0.3869	0.3869	0.3869	0.3869	0.3869	0.3472	0.401	0.3869	0.3869	0.3869	0.3869	0.3891	0.3869	0.3869	0.3869
HLA-A30:29	0.3496	0.4778	0.3536	0.4337	0.3799	0.3723	0.3496	0.4018	0.4864	0.2186	0.372	0.3506	0.4864	0.468	0.3956	0.3849	0.3496	0.3791	0.3825	0.2291	0.3496	0.1279	0.3496	0.3496	0.3496	0.3496	0.3496	0.3496	0.3496	0.3496	0.3496	0.3496	0.3844	0.3496	0.3496	0.3496	0.3496	0.3496	0.3496	0.3255	0.3981	0.3496	0.3496	0.3496	0.3496	0.3523	0.3496	0.3496	0.3496
HLA-A30:30	0.0423	0.047	0.0436	0.0698	0.047	0.0476	0.0423	0.0512	0.0879	0.1441	0.0484	0.0482	0.0879	0.0461	0.0481	0.0448	0.0423	0.0535	0.0483	0.1119	0.0423	0.0471	0.0423	0.0423	0.0423	0.0423	0.0423	0.0423	0.0423	0.0423	0.0423	0.0423	0.0442	0.0423	0.0423	0.0423	0.0423	0.0423	0.0423	0.0415	0.0413	0.0423	0.0423	0.0423	0.0423	0.0428	0.0423	0.0423	0.0423
HLA-A30:31	0.046	0.0506	0.047	0.0748	0.0505	0.0514	0.046	0.0551	0.0932	0.1623	0.0523	0.052	0.0932	0.0487	0.0516	0.0482	0.046	0.0579	0.0522	0.1277	0.046	0.045	0.046	0.046	0.046	0.046	0.046	0.046	0.046	0.046	0.046	0.046	0.0481	0.046	0.046	0.046	0.046	0.046	0.046	0.0445	0.0436	0.046	0.046	0.046	0.046	0.0462	0.046	0.046	0.046
HLA-A30:32	0.3876	0.5159	0.3855	0.4952	0.4166	0.4154	0.3876	0.4655	0.5427	0.2472	0.4181	0.3862	0.5427	0.4626	0.4331	0.424	0.3876	0.4248	0.4306	0.2613	0.3876	0.0912	0.3876	0.3876	0.3876	0.3876	0.3876	0.3876	0.3876	0.3876	0.3876	0.3876	0.4202	0.3876	0.3876	0.3876	0.3876	0.3876	0.3876	0.347	0.4009	0.3876	0.3876	0.3876	0.3876	0.3896	0.3876	0.3876	0.3876
HLA-A30:33	0.3876	0.5159	0.3855	0.4952	0.4166	0.4154	0.3876	0.4655	0.5427	0.2472	0.4181	0.3862	0.5427	0.4626	0.4331	0.424	0.3876	0.4248	0.4306	0.2613	0.3876	0.0912	0.3876	0.3876	0.3876	0.3876	0.3876	0.3876	0.3876	0.3876	0.3876	0.3876	0.4202	0.3876	0.3876	0.3876	0.3876	0.3876	0.3876	0.347	0.4009	0.3876	0.3876	0.3876	0.3876	0.3896	0.3876	0.3876	0.3876
HLA-A30:34	0.3876	0.5159	0.3855	0.4952	0.4166	0.4154	0.3876	0.4655	0.5427	0.2472	0.4181	0.3862	0.5427	0.4626	0.4331	0.424	0.3876	0.4248	0.4306	0.2613	0.3876	0.0912	0.3876	0.3876	0.3876	0.3876	0.3876	0.3876	0.3876	0.3876	0.3876	0.3876	0.4202	0.3876	0.3876	0.3876	0.3876	0.3876	0.3876	0.347	0.4009	0.3876	0.3876	0.3876	0.3876	0.3896	0.3876	0.3876	0.3876
HLA-A30:35	0.0423	0.047	0.0436	0.0698	0.047	0.0476	0.0423	0.0512	0.0879	0.1441	0.0484	0.0482	0.0879	0.0461	0.0481	0.0448	0.0423	0.0535	0.0483	0.1119	0.0423	0.0471	0.0423	0.0423	0.0423	0.0423	0.0423	0.0423	0.0423	0.0423	0.0423	0.0423	0.0442	0.0423	0.0423	0.0423	0.0423	0.0423	0.0423	0.0415	0.0413	0.0423	0.0423	0.0423	0.0423	0.0428	0.0423	0.0423	0.0423
HLA-A30:36	0.0423	0.047	0.0436	0.0698	0.047	0.0476	0.0423	0.0512	0.0879	0.1441	0.0484	0.0482	0.0879	0.0461	0.0481	0.0448	0.0423	0.0535	0.0483	0.1119	0.0423	0.0471	0.0423	0.0423	0.0423	0.0423	0.0423	0.0423	0.0423	0.0423	0.0423	0.0423	0.0442	0.0423	0.0423	0.0423	0.0423	0.0423	0.0423	0.0415	0.0413	0.0423	0.0423	0.0423	0.0423	0.0428	0.0423	0.0423	0.0423
HLA-A30:37	0.0423	0.047	0.0436	0.0698	0.047	0.0476	0.0423	0.0512	0.0879	0.1441	0.0484	0.0482	0.0879	0.0461	0.0481	0.0448	0.0423	0.0535	0.0483	0.1119	0.0423	0.0471	0.0423	0.0423	0.0423	0.0423	0.0423	0.0423	0.0423	0.0423	0.0423	0.0423	0.0442	0.0423	0.0423	0.0423	0.0423	0.0423	0.0423	0.0415	0.0413	0.0423	0.0423	0.0423	0.0423	0.0428	0.0423	0.0423	0.0423
HLA-A30:38	0.0423	0.047	0.0436	0.0698	0.047	0.0476	0.0423	0.0512	0.0879	0.1441	0.0484	0.0482	0.0879	0.0461	0.0481	0.0448	0.0423	0.0535	0.0483	0.1119	0.0423	0.0471	0.0423	0.0423	0.0423	0.0423	0.0423	0.0423	0.0423	0.0423	0.0423	0.0423	0.0442	0.0423	0.0423	0.0423	0.0423	0.0423	0.0423	0.0415	0.0413	0.0423	0.0423	0.0423	0.0423	0.0428	0.0423	0.0423	0.0423
HLA-A30:39	0.0423	0.047	0.0436	0.0698	0.047	0.0476	0.0423	0.0512	0.0879	0.1441	0.0484	0.0482	0.0879	0.0461	0.0481	0.0448	0.0423	0.0535	0.0483	0.1119	0.0423	0.0471	0.0423	0.0423	0.0423	0.0423	0.0423	0.0423	0.0423	0.0423	0.0423	0.0423	0.0442	0.0423	0.0423	0.0423	0.0423	0.0423	0.0423	0.0415	0.0413	0.0423	0.0423	0.0423	0.0423	0.0428	0.0423	0.0423	0.0423
HLA-A30:40	0.0423	0.047	0.0436	0.0698	0.047	0.0476	0.0423	0.0512	0.0879	0.1441	0.0484	0.0482	0.0879	0.0461	0.0481	0.0448	0.0423	0.0535	0.0483	0.1119	0.0423	0.0471	0.0423	0.0423	0.0423	0.0423	0.0423	0.0423	0.0423	0.0423	0.0423	0.0423	0.0442	0.0423	0.0423	0.0423	0.0423	0.0423	0.0423	0.0415	0.0413	0.0423	0.0423	0.0423	0.0423	0.0428	0.0423	0.0423	0.0423
HLA-A30:41	0.0423	0.047	0.0436	0.0698	0.047	0.0476	0.0423	0.0512	0.0879	0.1441	0.0484	0.0482	0.0879	0.0461	0.0481	0.0448	0.0423	0.0535	0.0483	0.1119	0.0423	0.0471	0.0423	0.0423	0.0423	0.0423	0.0423	0.0423	0.0423	0.0423	0.0423	0.0423	0.0442	0.0423	0.0423	0.0423	0.0423	0.0423	0.0423	0.0415	0.0413	0.0423	0.0423	0.0423	0.0423	0.0428	0.0423	0.0423	0.0423
HLA-A31:01	0.0232	0.0277	0.0232	0.0443	0.0244	0.0261	0.0232	0.0267	0.0642	0.1452	0.0265	0.0247	0.0642	0.0217	0.0258	0.0241	0.0232	0.0313	0.0267	0.1337	0.0232	0.008	0.0232	0.0232	0.0232	0.0232	0.0232	0.0232	0.0232	0.0232	0.0232	0.0232	0.024	0.0232	0.0232	0.0232	0.0232	0.0232	0.0232	0.0194	0.0197	0.0232	0.0232	0.0232	0.0232	0.0225	0.0232	0.0232	0.0232
HLA-A31:02	0.0293	0.0369	0.0297	0.053	0.0311	0.0327	0.0293	0.034	0.0769	0.1453	0.0331	0.0305	0.0769	0.0301	0.033	0.0315	0.0293	0.0381	0.0337	0.1343	0.0293	0.012	0.0293	0.0293	0.0293	0.0293	0.0293	0.0293	0.0293	0.0293	0.0293	0.0293	0.0303	0.0293	0.0293	0.0293	0.0293	0.0293	0.0293	0.0248	0.0277	0.0293	0.0293	0.0293	0.0293	0.0287	0.0293	0.0293	0.0293
HLA-A31:03	0.0339	0.0378	0.0333	0.0534	0.0339	0.0369	0.0339	0.0367	0.0699	0.181	0.0374	0.035	0.0699	0.0285	0.0353	0.0338	0.0339	0.0427	0.0374	0.1647	0.0339	0.0054	0.0339	0.0339	0.0339	0.0339	0.0339	0.0339	0.0339	0.0339	0.0339	0.0339	0.0345	0.0339	0.0339	0.0339	0.0339	0.0339	0.0339	0.028	0.0273	0.0339	0.0339	0.0339	0.0339	0.0326	0.0339	0.0339	0.0339
HLA-A31:04	0.0339	0.0378	0.0333	0.0534	0.0339	0.0369	0.0339	0.0367	0.0699	0.181	0.0374	0.035	0.0699	0.0285	0.0353	0.0338	0.0339	0.0427	0.0374	0.1647	0.0339	0.0054	0.0339	0.0339	0.0339	0.0339	0.0339	0.0339	0.0339	0.0339	0.0339	0.0339	0.0345	0.0339	0.0339	0.0339	0.0339	0.0339	0.0339	0.028	0.0273	0.0339	0.0339	0.0339	0.0339	0.0326	0.0339	0.0339	0.0339
HLA-A31:05	0.0453	0.0538	0.0455	0.0724	0.0472	0.0493	0.0453	0.0512	0.0952	0.1732	0.0499	0.047	0.0952	0.045	0.0498	0.0476	0.0453	0.0561	0.0507	0.1617	0.0453	0.0161	0.0453	0.0453	0.0453	0.0453	0.0453	0.0453	0.0453	0.0453	0.0453	0.0453	0.0468	0.0453	0.0453	0.0453	0.0453	0.0453	0.0453	0.0397	0.0423	0.0453	0.0453	0.0453	0.0453	0.0445	0.0453	0.0453	0.0453
HLA-A31:06	0.0313	0.0354	0.0309	0.0515	0.0316	0.0343	0.0313	0.0343	0.0693	0.1717	0.0348	0.0324	0.0693	0.0268	0.0331	0.0316	0.0313	0.04	0.0348	0.1574	0.0313	0.0059	0.0313	0.0313	0.0313	0.0313	0.0313	0.0313	0.0313	0.0313	0.0313	0.0313	0.0319	0.0313	0.0313	0.0313	0.0313	0.0313	0.0313	0.0259	0.0256	0.0313	0.0313	0.0313	0.0313	0.0302	0.0313	0.0313	0.0313
HLA-A31:07	0.1778	0.2304	0.1862	0.2461	0.2022	0.1964	0.1778	0.2097	0.3128	0.1339	0.1946	0.1904	0.3128	0.2406	0.2093	0.2026	0.1778	0.2018	0.2	0.1326	0.1778	0.1282	0.1778	0.1778	0.1778	0.1778	0.1778	0.1778	0.1778	0.1778	0.1778	0.1778	0.1901	0.1778	0.1778	0.1778	0.1778	0.1778	0.1778	0.178	0.2151	0.1778	0.1778	0.1778	0.1778	0.1839	0.1778	0.1778	0.1778
HLA-A31:08	0.1638	0.2157	0.1719	0.2266	0.1869	0.181	0.1638	0.1927	0.2933	0.1231	0.1795	0.1751	0.2933	0.2256	0.1931	0.1874	0.1638	0.1854	0.1841	0.1223	0.1638	0.1175	0.1638	0.1638	0.1638	0.1638	0.1638	0.1638	0.1638	0.1638	0.1638	0.1638	0.1752	0.1638	0.1638	0.1638	0.1638	0.1638	0.1638	0.1645	0.2005	0.1638	0.1638	0.1638	0.1638	0.1697	0.1638	0.1638	0.1638
HLA-A31:09	0.0272	0.0335	0.0273	0.0502	0.029	0.0305	0.0272	0.0317	0.0714	0.1458	0.0309	0.029	0.0714	0.0272	0.0307	0.0287	0.0272	0.0359	0.0314	0.1345	0.0272	0.0105	0.0272	0.0272	0.0272	0.0272	0.0272	0.0272	0.0272	0.0272	0.0272	0.0272	0.0284	0.0272	0.0272	0.0272	0.0272	0.0272	0.0272	0.0232	0.0241	0.0272	0.0272	0.0272	0.0272	0.0266	0.0272	0.0272	0.0272
HLA-A31:10	0.1903	0.244	0.1989	0.2646	0.2159	0.2102	0.1903	0.2252	0.3307	0.1438	0.2082	0.2042	0.3307	0.254	0.224	0.2153	0.1903	0.2167	0.2143	0.1419	0.1903	0.1373	0.1903	0.1903	0.1903	0.1903	0.1903	0.1903	0.1903	0.1903	0.1903	0.1903	0.2038	0.1903	0.1903	0.1903	0.1903	0.1903	0.1903	0.19	0.2262	0.1903	0.1903	0.1903	0.1903	0.1963	0.1903	0.1903	0.1903
HLA-A31:11	0.0232	0.0277	0.0232	0.0443	0.0244	0.0261	0.0232	0.0267	0.0642	0.1452	0.0265	0.0247	0.0642	0.0217	0.0258	0.0241	0.0232	0.0313	0.0267	0.1337	0.0232	0.008	0.0232	0.0232	0.0232	0.0232	0.0232	0.0232	0.0232	0.0232	0.0232	0.0232	0.024	0.0232	0.0232	0.0232	0.0232	0.0232	0.0232	0.0194	0.0197	0.0232	0.0232	0.0232	0.0232	0.0225	0.0232	0.0232	0.0232
HLA-A31:12	0.0567	0.0636	0.0576	0.0921	0.0608	0.0619	0.0567	0.0645	0.1208	0.1952	0.0623	0.0604	0.1208	0.059	0.0633	0.0604	0.0567	0.07	0.0636	0.1766	0.0567	0.0373	0.0567	0.0567	0.0567	0.0567	0.0567	0.0567	0.0567	0.0567	0.0567	0.0567	0.0583	0.0567	0.0567	0.0567	0.0567	0.0567	0.0567	0.0522	0.0555	0.0567	0.0567	0.0567	0.0567	0.0568	0.0567	0.0567	0.0567
HLA-A31:13	0.0232	0.0277	0.0232	0.0443	0.0244	0.0261	0.0232	0.0267	0.0642	0.1452	0.0265	0.0247	0.0642	0.0217	0.0258	0.0241	0.0232	0.0313	0.0267	0.1337	0.0232	0.008	0.0232	0.0232	0.0232	0.0232	0.0232	0.0232	0.0232	0.0232	0.0232	0.0232	0.024	0.0232	0.0232	0.0232	0.0232	0.0232	0.0232	0.0194	0.0197	0.0232	0.0232	0.0232	0.0232	0.0225	0.0232	0.0232	0.0232
HLA-A31:15	0.0256	0.0275	0.025	0.0453	0.0257	0.0282	0.0256	0.028	0.0619	0.1818	0.0287	0.0272	0.0619	0.0204	0.0267	0.0252	0.0256	0.0339	0.0285	0.1593	0.0256	0.0052	0.0256	0.0256	0.0256	0.0256	0.0256	0.0256	0.0256	0.0256	0.0256	0.0256	0.026	0.0256	0.0256	0.0256	0.0256	0.0256	0.0256	0.0209	0.0194	0.0256	0.0256	0.0256	0.0256	0.0244	0.0256	0.0256	0.0256
HLA-A31:16	0.0232	0.0277	0.0232	0.0443	0.0244	0.0261	0.0232	0.0267	0.0642	0.1452	0.0265	0.0247	0.0642	0.0217	0.0258	0.0241	0.0232	0.0313	0.0267	0.1337	0.0232	0.008	0.0232	0.0232	0.0232	0.0232	0.0232	0.0232	0.0232	0.0232	0.0232	0.0232	0.024	0.0232	0.0232	0.0232	0.0232	0.0232	0.0232	0.0194	0.0197	0.0232	0.0232	0.0232	0.0232	0.0225	0.0232	0.0232	0.0232
HLA-A31:17	0.0306	0.0369	0.0308	0.0553	0.0326	0.0341	0.0306	0.0357	0.0777	0.1504	0.0346	0.0323	0.0777	0.0306	0.0343	0.0323	0.0306	0.0398	0.0351	0.1387	0.0306	0.0121	0.0306	0.0306	0.0306	0.0306	0.0306	0.0306	0.0306	0.0306	0.0306	0.0306	0.0318	0.0306	0.0306	0.0306	0.0306	0.0306	0.0306	0.0264	0.0275	0.0306	0.0306	0.0306	0.0306	0.0301	0.0306	0.0306	0.0306
HLA-A31:18	0.033	0.0399	0.0331	0.0565	0.0342	0.0361	0.033	0.037	0.0772	0.1523	0.0365	0.0344	0.0772	0.0325	0.0364	0.0345	0.033	0.0421	0.0372	0.1429	0.033	0.013	0.033	0.033	0.033	0.033	0.033	0.033	0.033	0.033	0.033	0.033	0.0342	0.033	0.033	0.033	0.033	0.033	0.033	0.0283	0.0303	0.033	0.033	0.033	0.033	0.0321	0.033	0.033	0.033
HLA-A31:19	0.0232	0.0277	0.0232	0.0443	0.0244	0.0261	0.0232	0.0267	0.0642	0.1452	0.0265	0.0247	0.0642	0.0217	0.0258	0.0241	0.0232	0.0313	0.0267	0.1337	0.0232	0.008	0.0232	0.0232	0.0232	0.0232	0.0232	0.0232	0.0232	0.0232	0.0232	0.0232	0.024	0.0232	0.0232	0.0232	0.0232	0.0232	0.0232	0.0194	0.0197	0.0232	0.0232	0.0232	0.0232	0.0225	0.0232	0.0232	0.0232
HLA-A31:20	0.0232	0.0277	0.0232	0.0443	0.0244	0.0261	0.0232	0.0267	0.0642	0.1452	0.0265	0.0247	0.0642	0.0217	0.0258	0.0241	0.0232	0.0313	0.0267	0.1337	0.0232	0.008	0.0232	0.0232	0.0232	0.0232	0.0232	0.0232	0.0232	0.0232	0.0232	0.0232	0.024	0.0232	0.0232	0.0232	0.0232	0.0232	0.0232	0.0194	0.0197	0.0232	0.0232	0.0232	0.0232	0.0225	0.0232	0.0232	0.0232
HLA-A31:21	0.0604	0.0606	0.0605	0.0925	0.0641	0.0651	0.0604	0.0679	0.1222	0.2244	0.066	0.064	0.1222	0.0548	0.0652	0.0633	0.0604	0.0731	0.067	0.1975	0.0604	0.0281	0.0604	0.0604	0.0604	0.0604	0.0604	0.0604	0.0604	0.0604	0.0604	0.0604	0.0599	0.0604	0.0604	0.0604	0.0604	0.0604	0.0604	0.0547	0.054	0.0604	0.0604	0.0604	0.0604	0.0601	0.0604	0.0604	0.0604
HLA-A31:22	0.0232	0.0277	0.0232	0.0443	0.0244	0.0261	0.0232	0.0267	0.0642	0.1452	0.0265	0.0247	0.0642	0.0217	0.0258	0.0241	0.0232	0.0313	0.0267	0.1337	0.0232	0.008	0.0232	0.0232	0.0232	0.0232	0.0232	0.0232	0.0232	0.0232	0.0232	0.0232	0.024	0.0232	0.0232	0.0232	0.0232	0.0232	0.0232	0.0194	0.0197	0.0232	0.0232	0.0232	0.0232	0.0225	0.0232	0.0232	0.0232
HLA-A31:23	0.0232	0.0277	0.0232	0.0443	0.0244	0.0261	0.0232	0.0267	0.0642	0.1452	0.0265	0.0247	0.0642	0.0217	0.0258	0.0241	0.0232	0.0313	0.0267	0.1337	0.0232	0.008	0.0232	0.0232	0.0232	0.0232	0.0232	0.0232	0.0232	0.0232	0.0232	0.0232	0.024	0.0232	0.0232	0.0232	0.0232	0.0232	0.0232	0.0194	0.0197	0.0232	0.0232	0.0232	0.0232	0.0225	0.0232	0.0232	0.0232
HLA-A31:24	0.0285	0.0309	0.0281	0.049	0.029	0.0312	0.0285	0.0313	0.0681	0.1785	0.0317	0.03	0.0681	0.024	0.0298	0.0287	0.0285	0.0371	0.0318	0.1592	0.0285	0.0077	0.0285	0.0285	0.0285	0.0285	0.0285	0.0285	0.0285	0.0285	0.0285	0.0285	0.0286	0.0285	0.0285	0.0285	0.0285	0.0285	0.0285	0.0237	0.0233	0.0285	0.0285	0.0285	0.0285	0.0275	0.0285	0.0285	0.0285
HLA-A31:25	0.0302	0.0332	0.0298	0.0517	0.0306	0.0328	0.0302	0.0329	0.0687	0.1759	0.0329	0.0317	0.0687	0.0263	0.032	0.0304	0.0302	0.0389	0.0335	0.159	0.0302	0.0084	0.0302	0.0302	0.0302	0.0302	0.0302	0.0302	0.0302	0.0302	0.0302	0.0302	0.0309	0.0302	0.0302	0.0302	0.0302	0.0302	0.0302	0.0256	0.0253	0.0302	0.0302	0.0302	0.0302	0.0291	0.0302	0.0302	0.0302
HLA-A31:26	0.0232	0.0277	0.0232	0.0443	0.0244	0.0261	0.0232	0.0267	0.0642	0.1452	0.0265	0.0247	0.0642	0.0217	0.0258	0.0241	0.0232	0.0313	0.0267	0.1337	0.0232	0.008	0.0232	0.0232	0.0232	0.0232	0.0232	0.0232	0.0232	0.0232	0.0232	0.0232	0.024	0.0232	0.0232	0.0232	0.0232	0.0232	0.0232	0.0194	0.0197	0.0232	0.0232	0.0232	0.0232	0.0225	0.0232	0.0232	0.0232
HLA-A31:27	0.0232	0.0277	0.0232	0.0443	0.0244	0.0261	0.0232	0.0267	0.0642	0.1452	0.0265	0.0247	0.0642	0.0217	0.0258	0.0241	0.0232	0.0313	0.0267	0.1337	0.0232	0.008	0.0232	0.0232	0.0232	0.0232	0.0232	0.0232	0.0232	0.0232	0.0232	0.0232	0.024	0.0232	0.0232	0.0232	0.0232	0.0232	0.0232	0.0194	0.0197	0.0232	0.0232	0.0232	0.0232	0.0225	0.0232	0.0232	0.0232
HLA-A31:28	0.0229	0.0271	0.0227	0.0429	0.0236	0.0256	0.0229	0.0258	0.0615	0.1476	0.0259	0.0241	0.0615	0.0205	0.0249	0.0233	0.0229	0.0307	0.026	0.1367	0.0229	0.0071	0.0229	0.0229	0.0229	0.0229	0.0229	0.0229	0.0229	0.0229	0.0229	0.0229	0.0236	0.0229	0.0229	0.0229	0.0229	0.0229	0.0229	0.0188	0.0189	0.0229	0.0229	0.0229	0.0229	0.022	0.0229	0.0229	0.0229
HLA-A31:29	0.0308	0.0411	0.0313	0.0556	0.0329	0.0346	0.0308	0.0364	0.0808	0.1388	0.0352	0.0321	0.0808	0.0333	0.0352	0.0333	0.0308	0.0401	0.0358	0.1309	0.0308	0.0112	0.0308	0.0308	0.0308	0.0308	0.0308	0.0308	0.0308	0.0308	0.0308	0.0308	0.0322	0.0308	0.0308	0.0308	0.0308	0.0308	0.0308	0.0261	0.0295	0.0308	0.0308	0.0308	0.0308	0.0302	0.0308	0.0308	0.0308
HLA-A31:30	0.0204	0.0237	0.0204	0.04	0.0211	0.0228	0.0204	0.0228	0.0587	0.1481	0.0229	0.0216	0.0587	0.0187	0.0224	0.0209	0.0204	0.0278	0.0231	0.1351	0.0204	0.0091	0.0204	0.0204	0.0204	0.0204	0.0204	0.0204	0.0204	0.0204	0.0204	0.0204	0.021	0.0204	0.0204	0.0204	0.0204	0.0204	0.0204	0.0172	0.0179	0.0204	0.0204	0.0204	0.0204	0.0198	0.0204	0.0204	0.0204
HLA-A31:31	0.0232	0.0277	0.0232	0.0443	0.0244	0.0261	0.0232	0.0267	0.0642	0.1452	0.0265	0.0247	0.0642	0.0217	0.0258	0.0241	0.0232	0.0313	0.0267	0.1337	0.0232	0.008	0.0232	0.0232	0.0232	0.0232	0.0232	0.0232	0.0232	0.0232	0.0232	0.0232	0.024	0.0232	0.0232	0.0232	0.0232	0.0232	0.0232	0.0194	0.0197	0.0232	0.0232	0.0232	0.0232	0.0225	0.0232	0.0232	0.0232
HLA-A31:32	0.0232	0.0277	0.0232	0.0443	0.0244	0.0261	0.0232	0.0267	0.0642	0.1452	0.0265	0.0247	0.0642	0.0217	0.0258	0.0241	0.0232	0.0313	0.0267	0.1337	0.0232	0.008	0.0232	0.0232	0.0232	0.0232	0.0232	0.0232	0.0232	0.0232	0.0232	0.0232	0.024	0.0232	0.0232	0.0232	0.0232	0.0232	0.0232	0.0194	0.0197	0.0232	0.0232	0.0232	0.0232	0.0225	0.0232	0.0232	0.0232
HLA-A31:33	0.1094	0.1348	0.1106	0.1588	0.1182	0.1184	0.1094	0.1284	0.2016	0.2195	0.12	0.1131	0.2016	0.1219	0.1224	0.1192	0.1094	0.1274	0.1229	0.204	0.1094	0.0363	0.1094	0.1094	0.1094	0.1094	0.1094	0.1094	0.1094	0.1094	0.1094	0.1094	0.1138	0.1094	0.1094	0.1094	0.1094	0.1094	0.1094	0.0999	0.1103	0.1094	0.1094	0.1094	0.1094	0.11	0.1094	0.1094	0.1094
HLA-A31:34	0.0232	0.0277	0.0232	0.0443	0.0244	0.0261	0.0232	0.0267	0.0642	0.1452	0.0265	0.0247	0.0642	0.0217	0.0258	0.0241	0.0232	0.0313	0.0267	0.1337	0.0232	0.008	0.0232	0.0232	0.0232	0.0232	0.0232	0.0232	0.0232	0.0232	0.0232	0.0232	0.024	0.0232	0.0232	0.0232	0.0232	0.0232	0.0232	0.0194	0.0197	0.0232	0.0232	0.0232	0.0232	0.0225	0.0232	0.0232	0.0232
HLA-A31:35	0.0232	0.0277	0.0232	0.0443	0.0244	0.0261	0.0232	0.0267	0.0642	0.1452	0.0265	0.0247	0.0642	0.0217	0.0258	0.0241	0.0232	0.0313	0.0267	0.1337	0.0232	0.008	0.0232	0.0232	0.0232	0.0232	0.0232	0.0232	0.0232	0.0232	0.0232	0.0232	0.024	0.0232	0.0232	0.0232	0.0232	0.0232	0.0232	0.0194	0.0197	0.0232	0.0232	0.0232	0.0232	0.0225	0.0232	0.0232	0.0232
HLA-A31:36	0.0232	0.0277	0.0232	0.0443	0.0244	0.0261	0.0232	0.0267	0.0642	0.1452	0.0265	0.0247	0.0642	0.0217	0.0258	0.0241	0.0232	0.0313	0.0267	0.1337	0.0232	0.008	0.0232	0.0232	0.0232	0.0232	0.0232	0.0232	0.0232	0.0232	0.0232	0.0232	0.024	0.0232	0.0232	0.0232	0.0232	0.0232	0.0232	0.0194	0.0197	0.0232	0.0232	0.0232	0.0232	0.0225	0.0232	0.0232	0.0232
HLA-A31:37	0.0232	0.0277	0.0232	0.0443	0.0244	0.0261	0.0232	0.0267	0.0642	0.1452	0.0265	0.0247	0.0642	0.0217	0.0258	0.0241	0.0232	0.0313	0.0267	0.1337	0.0232	0.008	0.0232	0.0232	0.0232	0.0232	0.0232	0.0232	0.0232	0.0232	0.0232	0.0232	0.024	0.0232	0.0232	0.0232	0.0232	0.0232	0.0232	0.0194	0.0197	0.0232	0.0232	0.0232	0.0232	0.0225	0.0232	0.0232	0.0232
HLA-A32:01	0.1349	0.144	0.145	0.1924	0.1582	0.1495	0.1349	0.1576	0.2466	0.112	0.1472	0.1518	0.2466	0.1716	0.1621	0.154	0.1349	0.1556	0.1516	0.106	0.1349	0.2055	0.1349	0.1349	0.1349	0.1349	0.1349	0.1349	0.1349	0.1349	0.1349	0.1349	0.1388	0.1349	0.1349	0.1349	0.1349	0.1349	0.1349	0.1466	0.1688	0.1349	0.1349	0.1349	0.1349	0.1421	0.1349	0.1349	0.1349
HLA-A32:02	0.1409	0.1495	0.1518	0.1948	0.1649	0.1557	0.1409	0.1624	0.2521	0.115	0.1541	0.1572	0.2521	0.1788	0.1679	0.1607	0.1409	0.1608	0.1575	0.1104	0.1409	0.2184	0.1409	0.1409	0.1409	0.1409	0.1409	0.1409	0.1409	0.1409	0.1409	0.1409	0.1431	0.1409	0.1409	0.1409	0.1409	0.1409	0.1409	0.1541	0.1761	0.1409	0.1409	0.1409	0.1409	0.1485	0.1409	0.1409	0.1409
HLA-A32:03	0.1638	0.1755	0.1742	0.2293	0.1893	0.1803	0.1638	0.1908	0.2886	0.1353	0.1779	0.1821	0.2886	0.202	0.1944	0.185	0.1638	0.1874	0.1834	0.1294	0.1638	0.2082	0.1638	0.1638	0.1638	0.1638	0.1638	0.1638	0.1638	0.1638	0.1638	0.1638	0.1687	0.1638	0.1638	0.1638	0.1638	0.1638	0.1638	0.1746	0.1975	0.1638	0.1638	0.1638	0.1638	0.1715	0.1638	0.1638	0.1638
HLA-A32:04	0.2078	0.2303	0.2176	0.2908	0.236	0.2281	0.2078	0.2467	0.3659	0.1769	0.2265	0.2257	0.3659	0.2481	0.2422	0.2329	0.2078	0.2372	0.2334	0.1703	0.2078	0.188	0.2078	0.2078	0.2078	0.2078	0.2078	0.2078	0.2078	0.2078	0.2078	0.2078	0.2143	0.2078	0.2078	0.2078	0.2078	0.2078	0.2078	0.2118	0.2387	0.2078	0.2078	0.2078	0.2078	0.2158	0.2078	0.2078	0.2078
HLA-A32:05	0.1348	0.1483	0.1454	0.1906	0.1582	0.1496	0.1348	0.1572	0.2466	0.1082	0.1477	0.1503	0.2466	0.1749	0.1621	0.1552	0.1348	0.1549	0.1517	0.1039	0.1348	0.2009	0.1348	0.1348	0.1348	0.1348	0.1348	0.1348	0.1348	0.1348	0.1348	0.1348	0.1385	0.1348	0.1348	0.1348	0.1348	0.1348	0.1348	0.1459	0.1711	0.1348	0.1348	0.1348	0.1348	0.1422	0.1348	0.1348	0.1348
HLA-A32:06	0.1349	0.144	0.145	0.1924	0.1582	0.1495	0.1349	0.1576	0.2466	0.112	0.1472	0.1518	0.2466	0.1716	0.1621	0.154	0.1349	0.1556	0.1516	0.106	0.1349	0.2055	0.1349	0.1349	0.1349	0.1349	0.1349	0.1349	0.1349	0.1349	0.1349	0.1349	0.1388	0.1349	0.1349	0.1349	0.1349	0.1349	0.1349	0.1466	0.1688	0.1349	0.1349	0.1349	0.1349	0.1421	0.1349	0.1349	0.1349
HLA-A32:07	0.1594	0.2114	0.1676	0.2253	0.1823	0.1772	0.1594	0.1894	0.2839	0.12	0.175	0.1718	0.2839	0.2236	0.1894	0.182	0.1594	0.1825	0.1801	0.1178	0.1594	0.1279	0.1594	0.1594	0.1594	0.1594	0.1594	0.1594	0.1594	0.1594	0.1594	0.1594	0.1724	0.1594	0.1594	0.1594	0.1594	0.1594	0.1594	0.16	0.1965	0.1594	0.1594	0.1594	0.1594	0.1646	0.1594	0.1594	0.1594
HLA-A32:08	0.1393	0.1473	0.1498	0.1973	0.1632	0.1547	0.1393	0.1624	0.2483	0.1137	0.1513	0.1574	0.2483	0.1768	0.1674	0.1585	0.1393	0.1606	0.1563	0.1078	0.1393	0.2109	0.1393	0.1393	0.1393	0.1393	0.1393	0.1393	0.1393	0.1393	0.1393	0.1393	0.1442	0.1393	0.1393	0.1393	0.1393	0.1393	0.1393	0.1521	0.1744	0.1393	0.1393	0.1393	0.1393	0.1469	0.1393	0.1393	0.1393
HLA-A32:09	0.1625	0.1754	0.1737	0.2221	0.1881	0.1783	0.1625	0.1865	0.2764	0.1292	0.1759	0.1799	0.2764	0.2068	0.1924	0.1841	0.1625	0.1845	0.1809	0.1251	0.1625	0.2191	0.1625	0.1625	0.1625	0.1625	0.1625	0.1625	0.1625	0.1625	0.1625	0.1625	0.1672	0.1625	0.1625	0.1625	0.1625	0.1625	0.1625	0.1747	0.2021	0.1625	0.1625	0.1625	0.1625	0.1703	0.1625	0.1625	0.1625
HLA-A32:10	0.1659	0.1816	0.1759	0.233	0.1908	0.1833	0.1659	0.196	0.2944	0.138	0.1809	0.183	0.2944	0.2046	0.1956	0.1866	0.1659	0.1905	0.1861	0.1319	0.1659	0.193	0.1659	0.1659	0.1659	0.1659	0.1659	0.1659	0.1659	0.1659	0.1659	0.1659	0.1713	0.1659	0.1659	0.1659	0.1659	0.1659	0.1659	0.1738	0.2014	0.1659	0.1659	0.1659	0.1659	0.1735	0.1659	0.1659	0.1659
HLA-A32:12	0.1349	0.144	0.145	0.1924	0.1582	0.1495	0.1349	0.1576	0.2466	0.112	0.1472	0.1518	0.2466	0.1716	0.1621	0.154	0.1349	0.1556	0.1516	0.106	0.1349	0.2055	0.1349	0.1349	0.1349	0.1349	0.1349	0.1349	0.1349	0.1349	0.1349	0.1349	0.1388	0.1349	0.1349	0.1349	0.1349	0.1349	0.1349	0.1466	0.1688	0.1349	0.1349	0.1349	0.1349	0.1421	0.1349	0.1349	0.1349
HLA-A32:13	0.1671	0.1766	0.179	0.2264	0.193	0.1831	0.1671	0.191	0.2805	0.1326	0.1804	0.1853	0.2805	0.2091	0.1973	0.1887	0.1671	0.1894	0.1854	0.1285	0.1671	0.2299	0.1671	0.1671	0.1671	0.1671	0.1671	0.1671	0.1671	0.1671	0.1671	0.1671	0.171	0.1671	0.1671	0.1671	0.1671	0.1671	0.1671	0.1806	0.2085	0.1671	0.1671	0.1671	0.1671	0.1752	0.1671	0.1671	0.1671
HLA-A32:14	0.1349	0.144	0.145	0.1924	0.1582	0.1495	0.1349	0.1576	0.2466	0.112	0.1472	0.1518	0.2466	0.1716	0.1621	0.154	0.1349	0.1556	0.1516	0.106	0.1349	0.2055	0.1349	0.1349	0.1349	0.1349	0.1349	0.1349	0.1349	0.1349	0.1349	0.1349	0.1388	0.1349	0.1349	0.1349	0.1349	0.1349	0.1349	0.1466	0.1688	0.1349	0.1349	0.1349	0.1349	0.1421	0.1349	0.1349	0.1349
HLA-A32:15	0.1856	0.1969	0.1986	0.2414	0.2079	0.2006	0.1856	0.2057	0.2836	0.1434	0.1939	0.2035	0.2836	0.234	0.2162	0.2046	0.1856	0.2062	0.2018	0.1392	0.1856	0.2427	0.1856	0.1856	0.1856	0.1856	0.1856	0.1856	0.1856	0.1856	0.1856	0.1856	0.1925	0.1856	0.1856	0.1856	0.1856	0.1856	0.1856	0.1996	0.2528	0.1856	0.1856	0.1856	0.1856	0.1933	0.1856	0.1856	0.1856
HLA-A32:16	0.1349	0.144	0.145	0.1924	0.1582	0.1495	0.1349	0.1576	0.2466	0.112	0.1472	0.1518	0.2466	0.1716	0.1621	0.154	0.1349	0.1556	0.1516	0.106	0.1349	0.2055	0.1349	0.1349	0.1349	0.1349	0.1349	0.1349	0.1349	0.1349	0.1349	0.1349	0.1388	0.1349	0.1349	0.1349	0.1349	0.1349	0.1349	0.1466	0.1688	0.1349	0.1349	0.1349	0.1349	0.1421	0.1349	0.1349	0.1349
HLA-A32:17	0.1384	0.1458	0.1484	0.1976	0.1612	0.1532	0.1384	0.1611	0.2502	0.1186	0.1503	0.1564	0.2502	0.1738	0.1657	0.1566	0.1384	0.1596	0.1551	0.1112	0.1384	0.2116	0.1384	0.1384	0.1384	0.1384	0.1384	0.1384	0.1384	0.1384	0.1384	0.1384	0.1426	0.1384	0.1384	0.1384	0.1384	0.1384	0.1384	0.1505	0.1717	0.1384	0.1384	0.1384	0.1384	0.1456	0.1384	0.1384	0.1384
HLA-A32:18	0.1349	0.144	0.145	0.1924	0.1582	0.1495	0.1349	0.1576	0.2466	0.112	0.1472	0.1518	0.2466	0.1716	0.1621	0.154	0.1349	0.1556	0.1516	0.106	0.1349	0.2055	0.1349	0.1349	0.1349	0.1349	0.1349	0.1349	0.1349	0.1349	0.1349	0.1349	0.1388	0.1349	0.1349	0.1349	0.1349	0.1349	0.1349	0.1466	0.1688	0.1349	0.1349	0.1349	0.1349	0.1421	0.1349	0.1349	0.1349
HLA-A32:20	0.1349	0.144	0.145	0.1924	0.1582	0.1495	0.1349	0.1576	0.2466	0.112	0.1472	0.1518	0.2466	0.1716	0.1621	0.154	0.1349	0.1556	0.1516	0.106	0.1349	0.2055	0.1349	0.1349	0.1349	0.1349	0.1349	0.1349	0.1349	0.1349	0.1349	0.1349	0.1388	0.1349	0.1349	0.1349	0.1349	0.1349	0.1349	0.1466	0.1688	0.1349	0.1349	0.1349	0.1349	0.1421	0.1349	0.1349	0.1349
HLA-A32:21	0.1349	0.144	0.145	0.1924	0.1582	0.1495	0.1349	0.1576	0.2466	0.112	0.1472	0.1518	0.2466	0.1716	0.1621	0.154	0.1349	0.1556	0.1516	0.106	0.1349	0.2055	0.1349	0.1349	0.1349	0.1349	0.1349	0.1349	0.1349	0.1349	0.1349	0.1349	0.1388	0.1349	0.1349	0.1349	0.1349	0.1349	0.1349	0.1466	0.1688	0.1349	0.1349	0.1349	0.1349	0.1421	0.1349	0.1349	0.1349
HLA-A32:22	0.1409	0.1495	0.1518	0.1948	0.1649	0.1557	0.1409	0.1624	0.2521	0.115	0.1541	0.1572	0.2521	0.1788	0.1679	0.1607	0.1409	0.1608	0.1575	0.1104	0.1409	0.2184	0.1409	0.1409	0.1409	0.1409	0.1409	0.1409	0.1409	0.1409	0.1409	0.1409	0.1431	0.1409	0.1409	0.1409	0.1409	0.1409	0.1409	0.1541	0.1761	0.1409	0.1409	0.1409	0.1409	0.1485	0.1409	0.1409	0.1409
HLA-A32:23	0.1349	0.144	0.145	0.1924	0.1582	0.1495	0.1349	0.1576	0.2466	0.112	0.1472	0.1518	0.2466	0.1716	0.1621	0.154	0.1349	0.1556	0.1516	0.106	0.1349	0.2055	0.1349	0.1349	0.1349	0.1349	0.1349	0.1349	0.1349	0.1349	0.1349	0.1349	0.1388	0.1349	0.1349	0.1349	0.1349	0.1349	0.1349	0.1466	0.1688	0.1349	0.1349	0.1349	0.1349	0.1421	0.1349	0.1349	0.1349
HLA-A32:24	0.1635	0.1685	0.1748	0.2249	0.1879	0.1804	0.1635	0.1877	0.2733	0.1378	0.1761	0.1844	0.2733	0.2005	0.1927	0.1814	0.1635	0.1867	0.1812	0.1302	0.1635	0.2357	0.1635	0.1635	0.1635	0.1635	0.1635	0.1635	0.1635	0.1635	0.1635	0.1635	0.1688	0.1635	0.1635	0.1635	0.1635	0.1635	0.1635	0.1786	0.1984	0.1635	0.1635	0.1635	0.1635	0.1715	0.1635	0.1635	0.1635
HLA-A32:25	0.1404	0.1491	0.1509	0.1986	0.164	0.1552	0.1404	0.1633	0.2525	0.1154	0.1527	0.1576	0.2525	0.1774	0.1682	0.1599	0.1404	0.1614	0.1574	0.1097	0.1404	0.2108	0.1404	0.1404	0.1404	0.1404	0.1404	0.1404	0.1404	0.1404	0.1404	0.1404	0.1442	0.1404	0.1404	0.1404	0.1404	0.1404	0.1404	0.1525	0.1764	0.1404	0.1404	0.1404	0.1404	0.1479	0.1404	0.1404	0.1404
HLA-A33:01	0.0234	0.0303	0.0235	0.0392	0.0228	0.0249	0.0234	0.0235	0.0507	0.0996	0.0242	0.0232	0.0507	0.0244	0.0254	0.0242	0.0234	0.0298	0.0254	0.1055	0.0234	0.01	0.0234	0.0234	0.0234	0.0234	0.0234	0.0234	0.0234	0.0234	0.0234	0.0234	0.0246	0.0234	0.0234	0.0234	0.0234	0.0234	0.0234	0.0194	0.0284	0.0234	0.0234	0.0234	0.0234	0.0226	0.0234	0.0234	0.0234
HLA-A33:03	0.0261	0.0305	0.0259	0.0431	0.025	0.0278	0.0261	0.0261	0.0554	0.134	0.0271	0.0264	0.0554	0.0239	0.0272	0.026	0.0261	0.0334	0.028	0.1334	0.0261	0.0078	0.0261	0.0261	0.0261	0.0261	0.0261	0.0261	0.0261	0.0261	0.0261	0.0261	0.0271	0.0261	0.0261	0.0261	0.0261	0.0261	0.0261	0.0215	0.0267	0.0261	0.0261	0.0261	0.0261	0.025	0.0261	0.0261	0.0261
HLA-A33:04	0.0234	0.0303	0.0235	0.0392	0.0228	0.0249	0.0234	0.0235	0.0507	0.0996	0.0242	0.0232	0.0507	0.0244	0.0254	0.0242	0.0234	0.0298	0.0254	0.1055	0.0234	0.01	0.0234	0.0234	0.0234	0.0234	0.0234	0.0234	0.0234	0.0234	0.0234	0.0234	0.0246	0.0234	0.0234	0.0234	0.0234	0.0234	0.0234	0.0194	0.0284	0.0234	0.0234	0.0234	0.0234	0.0226	0.0234	0.0234	0.0234
HLA-A33:05	0.0234	0.0303	0.0235	0.0392	0.0228	0.0249	0.0234	0.0235	0.0507	0.0996	0.0242	0.0232	0.0507	0.0244	0.0254	0.0242	0.0234	0.0298	0.0254	0.1055	0.0234	0.01	0.0234	0.0234	0.0234	0.0234	0.0234	0.0234	0.0234	0.0234	0.0234	0.0234	0.0246	0.0234	0.0234	0.0234	0.0234	0.0234	0.0234	0.0194	0.0284	0.0234	0.0234	0.0234	0.0234	0.0226	0.0234	0.0234	0.0234
HLA-A33:06	0.0261	0.0305	0.0259	0.0431	0.025	0.0278	0.0261	0.0261	0.0554	0.134	0.0271	0.0264	0.0554	0.0239	0.0272	0.026	0.0261	0.0334	0.028	0.1334	0.0261	0.0078	0.0261	0.0261	0.0261	0.0261	0.0261	0.0261	0.0261	0.0261	0.0261	0.0261	0.0271	0.0261	0.0261	0.0261	0.0261	0.0261	0.0261	0.0215	0.0267	0.0261	0.0261	0.0261	0.0261	0.025	0.0261	0.0261	0.0261
HLA-A33:07	0.0234	0.0303	0.0235	0.0392	0.0228	0.0249	0.0234	0.0235	0.0507	0.0996	0.0242	0.0232	0.0507	0.0244	0.0254	0.0242	0.0234	0.0298	0.0254	0.1055	0.0234	0.01	0.0234	0.0234	0.0234	0.0234	0.0234	0.0234	0.0234	0.0234	0.0234	0.0234	0.0246	0.0234	0.0234	0.0234	0.0234	0.0234	0.0234	0.0194	0.0284	0.0234	0.0234	0.0234	0.0234	0.0226	0.0234	0.0234	0.0234
HLA-A33:08	0.0421	0.05	0.0431	0.0703	0.045	0.0461	0.0421	0.0477	0.0988	0.1617	0.0465	0.0439	0.0988	0.0446	0.0473	0.0457	0.0421	0.0524	0.0476	0.1478	0.0421	0.0266	0.0421	0.0421	0.0421	0.0421	0.0421	0.0421	0.0421	0.0421	0.0421	0.0421	0.0429	0.0421	0.0421	0.0421	0.0421	0.0421	0.0421	0.0379	0.0428	0.0421	0.0421	0.0421	0.0421	0.0422	0.0421	0.0421	0.0421
HLA-A33:09	0.03	0.0341	0.0301	0.0532	0.0314	0.033	0.03	0.0336	0.0747	0.1632	0.0334	0.0314	0.0747	0.0282	0.0328	0.0313	0.03	0.0388	0.0338	0.1481	0.03	0.0124	0.03	0.03	0.03	0.03	0.03	0.03	0.03	0.03	0.03	0.03	0.0305	0.03	0.03	0.03	0.03	0.03	0.03	0.0257	0.0267	0.03	0.03	0.03	0.03	0.0294	0.03	0.03	0.03
HLA-A33:10	0.0677	0.0792	0.0681	0.0917	0.0677	0.0705	0.0677	0.07	0.1083	0.1666	0.0696	0.0678	0.1083	0.07	0.0716	0.07	0.0677	0.0777	0.0719	0.1669	0.0677	0.0258	0.0677	0.0677	0.0677	0.0677	0.0677	0.0677	0.0677	0.0677	0.0677	0.0677	0.0696	0.0677	0.0677	0.0677	0.0677	0.0677	0.0677	0.0613	0.0755	0.0677	0.0677	0.0677	0.0677	0.0669	0.0677	0.0677	0.0677
HLA-A33:11	0.0584	0.0687	0.0579	0.0796	0.0572	0.061	0.0584	0.0603	0.0935	0.1758	0.0603	0.0579	0.0935	0.0579	0.0607	0.0592	0.0584	0.0676	0.0618	0.1719	0.0584	0.0127	0.0584	0.0584	0.0584	0.0584	0.0584	0.0584	0.0584	0.0584	0.0584	0.0584	0.0604	0.0584	0.0584	0.0584	0.0584	0.0584	0.0584	0.0509	0.0603	0.0584	0.0584	0.0584	0.0584	0.0569	0.0584	0.0584	0.0584
HLA-A33:12	0.0261	0.0305	0.0259	0.0431	0.025	0.0278	0.0261	0.0261	0.0554	0.134	0.0271	0.0264	0.0554	0.0239	0.0272	0.026	0.0261	0.0334	0.028	0.1334	0.0261	0.0078	0.0261	0.0261	0.0261	0.0261	0.0261	0.0261	0.0261	0.0261	0.0261	0.0261	0.0271	0.0261	0.0261	0.0261	0.0261	0.0261	0.0261	0.0215	0.0267	0.0261	0.0261	0.0261	0.0261	0.025	0.0261	0.0261	0.0261
HLA-A33:13	0.2933	0.3703	0.2997	0.3909	0.3147	0.313	0.2933	0.3371	0.4365	0.2538	0.309	0.3005	0.4365	0.3583	0.3319	0.3207	0.2933	0.3276	0.3222	0.2622	0.2933	0.1107	0.2933	0.2933	0.2933	0.2933	0.2933	0.2933	0.2933	0.2933	0.2933	0.2933	0.3152	0.2933	0.2933	0.2933	0.2933	0.2933	0.2933	0.2755	0.3624	0.2933	0.2933	0.2933	0.2933	0.2968	0.2933	0.2933	0.2933
HLA-A33:14	0.0261	0.0305	0.0259	0.0431	0.025	0.0278	0.0261	0.0261	0.0554	0.134	0.0271	0.0264	0.0554	0.0239	0.0272	0.026	0.0261	0.0334	0.028	0.1334	0.0261	0.0078	0.0261	0.0261	0.0261	0.0261	0.0261	0.0261	0.0261	0.0261	0.0261	0.0261	0.0271	0.0261	0.0261	0.0261	0.0261	0.0261	0.0261	0.0215	0.0267	0.0261	0.0261	0.0261	0.0261	0.025	0.0261	0.0261	0.0261
HLA-A33:15	0.0261	0.0305	0.0259	0.0431	0.025	0.0278	0.0261	0.0261	0.0554	0.134	0.0271	0.0264	0.0554	0.0239	0.0272	0.026	0.0261	0.0334	0.028	0.1334	0.0261	0.0078	0.0261	0.0261	0.0261	0.0261	0.0261	0.0261	0.0261	0.0261	0.0261	0.0261	0.0271	0.0261	0.0261	0.0261	0.0261	0.0261	0.0261	0.0215	0.0267	0.0261	0.0261	0.0261	0.0261	0.025	0.0261	0.0261	0.0261
HLA-A33:16	0.0234	0.0303	0.0235	0.0392	0.0228	0.0249	0.0234	0.0235	0.0507	0.0996	0.0242	0.0232	0.0507	0.0244	0.0254	0.0242	0.0234	0.0298	0.0254	0.1055	0.0234	0.01	0.0234	0.0234	0.0234	0.0234	0.0234	0.0234	0.0234	0.0234	0.0234	0.0234	0.0246	0.0234	0.0234	0.0234	0.0234	0.0234	0.0234	0.0194	0.0284	0.0234	0.0234	0.0234	0.0234	0.0226	0.0234	0.0234	0.0234
HLA-A33:17	0.1055	0.1262	0.1064	0.1394	0.1076	0.1108	0.1055	0.1136	0.1615	0.2062	0.1098	0.106	0.1615	0.1137	0.1132	0.1107	0.1055	0.1189	0.1132	0.2034	0.1055	0.0309	0.1055	0.1055	0.1055	0.1055	0.1055	0.1055	0.1055	0.1055	0.1055	0.1055	0.1094	0.1055	0.1055	0.1055	0.1055	0.1055	0.1055	0.0965	0.1159	0.1055	0.1055	0.1055	0.1055	0.1052	0.1055	0.1055	0.1055
HLA-A33:18	0.0356	0.0402	0.0349	0.0524	0.0336	0.0375	0.0356	0.0352	0.0644	0.1586	0.0368	0.0354	0.0644	0.0308	0.0361	0.0349	0.0356	0.0435	0.0376	0.1574	0.0356	0.0073	0.0356	0.0356	0.0356	0.0356	0.0356	0.0356	0.0356	0.0356	0.0356	0.0356	0.0366	0.0356	0.0356	0.0356	0.0356	0.0356	0.0356	0.0293	0.0334	0.0356	0.0356	0.0356	0.0356	0.034	0.0356	0.0356	0.0356
HLA-A33:19	0.0566	0.051	0.0657	0.067	0.0646	0.0586	0.0566	0.0533	0.0797	0.0388	0.0585	0.0614	0.0797	0.0766	0.065	0.0656	0.0566	0.0609	0.0586	0.04	0.0566	0.2177	0.0566	0.0566	0.0566	0.0566	0.0566	0.0566	0.0566	0.0566	0.0566	0.0566	0.0517	0.0566	0.0566	0.0566	0.0566	0.0566	0.0566	0.0714	0.0951	0.0566	0.0566	0.0566	0.0566	0.0607	0.0566	0.0566	0.0566
HLA-A33:20	0.0261	0.0305	0.0259	0.0431	0.025	0.0278	0.0261	0.0261	0.0554	0.134	0.0271	0.0264	0.0554	0.0239	0.0272	0.026	0.0261	0.0334	0.028	0.1334	0.0261	0.0078	0.0261	0.0261	0.0261	0.0261	0.0261	0.0261	0.0261	0.0261	0.0261	0.0261	0.0271	0.0261	0.0261	0.0261	0.0261	0.0261	0.0261	0.0215	0.0267	0.0261	0.0261	0.0261	0.0261	0.025	0.0261	0.0261	0.0261
HLA-A33:21	0.0218	0.0281	0.022	0.0425	0.0231	0.0247	0.0218	0.0253	0.0629	0.1345	0.0251	0.023	0.0629	0.0218	0.0247	0.0231	0.0218	0.0296	0.0254	0.1258	0.0218	0.0074	0.0218	0.0218	0.0218	0.0218	0.0218	0.0218	0.0218	0.0218	0.0218	0.0218	0.0228	0.0218	0.0218	0.0218	0.0218	0.0218	0.0218	0.0179	0.0195	0.0218	0.0218	0.0218	0.0218	0.0211	0.0218	0.0218	0.0218
HLA-A33:22	0.1002	0.1064	0.1031	0.1373	0.1031	0.1048	0.1002	0.104	0.1515	0.2045	0.1016	0.1047	0.1515	0.108	0.1086	0.1045	0.1002	0.1149	0.1059	0.1988	0.1002	0.0774	0.1002	0.1002	0.1002	0.1002	0.1002	0.1002	0.1002	0.1002	0.1002	0.1002	0.1028	0.1002	0.1002	0.1002	0.1002	0.1002	0.1002	0.0978	0.1243	0.1002	0.1002	0.1002	0.1002	0.1013	0.1002	0.1002	0.1002
HLA-A33:23	0.0261	0.0305	0.0259	0.0431	0.025	0.0278	0.0261	0.0261	0.0554	0.134	0.0271	0.0264	0.0554	0.0239	0.0272	0.026	0.0261	0.0334	0.028	0.1334	0.0261	0.0078	0.0261	0.0261	0.0261	0.0261	0.0261	0.0261	0.0261	0.0261	0.0261	0.0261	0.0271	0.0261	0.0261	0.0261	0.0261	0.0261	0.0261	0.0215	0.0267	0.0261	0.0261	0.0261	0.0261	0.025	0.0261	0.0261	0.0261
HLA-A33:24	0.099	0.1173	0.0994	0.13	0.0998	0.1035	0.099	0.1049	0.1466	0.2003	0.1016	0.0994	0.1466	0.106	0.1055	0.1027	0.099	0.1113	0.1053	0.1968	0.099	0.0292	0.099	0.099	0.099	0.099	0.099	0.099	0.099	0.099	0.099	0.099	0.1036	0.099	0.099	0.099	0.099	0.099	0.099	0.0902	0.1114	0.099	0.099	0.099	0.099	0.0983	0.099	0.099	0.099
HLA-A33:25	0.0261	0.0305	0.0259	0.0431	0.025	0.0278	0.0261	0.0261	0.0554	0.134	0.0271	0.0264	0.0554	0.0239	0.0272	0.026	0.0261	0.0334	0.028	0.1334	0.0261	0.0078	0.0261	0.0261	0.0261	0.0261	0.0261	0.0261	0.0261	0.0261	0.0261	0.0261	0.0271	0.0261	0.0261	0.0261	0.0261	0.0261	0.0261	0.0215	0.0267	0.0261	0.0261	0.0261	0.0261	0.025	0.0261	0.0261	0.0261
HLA-A33:26	0.0261	0.0305	0.0259	0.0431	0.025	0.0278	0.0261	0.0261	0.0554	0.134	0.0271	0.0264	0.0554	0.0239	0.0272	0.026	0.0261	0.0334	0.028	0.1334	0.0261	0.0078	0.0261	0.0261	0.0261	0.0261	0.0261	0.0261	0.0261	0.0261	0.0261	0.0261	0.0271	0.0261	0.0261	0.0261	0.0261	0.0261	0.0261	0.0215	0.0267	0.0261	0.0261	0.0261	0.0261	0.025	0.0261	0.0261	0.0261
HLA-A33:27	0.0234	0.0303	0.0235	0.0392	0.0228	0.0249	0.0234	0.0235	0.0507	0.0996	0.0242	0.0232	0.0507	0.0244	0.0254	0.0242	0.0234	0.0298	0.0254	0.1055	0.0234	0.01	0.0234	0.0234	0.0234	0.0234	0.0234	0.0234	0.0234	0.0234	0.0234	0.0234	0.0246	0.0234	0.0234	0.0234	0.0234	0.0234	0.0234	0.0194	0.0284	0.0234	0.0234	0.0234	0.0234	0.0226	0.0234	0.0234	0.0234
HLA-A33:28	0.0349	0.0398	0.0345	0.0537	0.0345	0.0371	0.0349	0.0371	0.068	0.1592	0.0369	0.0353	0.068	0.0326	0.0362	0.0351	0.0349	0.0428	0.0376	0.148	0.0349	0.0073	0.0349	0.0349	0.0349	0.0349	0.0349	0.0349	0.0349	0.0349	0.0349	0.0349	0.0358	0.0349	0.0349	0.0349	0.0349	0.0349	0.0349	0.0298	0.0343	0.0349	0.0349	0.0349	0.0349	0.0339	0.0349	0.0349	0.0349
HLA-A33:29	0.0261	0.0305	0.0259	0.0431	0.025	0.0278	0.0261	0.0261	0.0554	0.134	0.0271	0.0264	0.0554	0.0239	0.0272	0.026	0.0261	0.0334	0.028	0.1334	0.0261	0.0078	0.0261	0.0261	0.0261	0.0261	0.0261	0.0261	0.0261	0.0261	0.0261	0.0261	0.0271	0.0261	0.0261	0.0261	0.0261	0.0261	0.0261	0.0215	0.0267	0.0261	0.0261	0.0261	0.0261	0.025	0.0261	0.0261	0.0261
HLA-A33:30	0.0261	0.0305	0.0259	0.0431	0.025	0.0278	0.0261	0.0261	0.0554	0.134	0.0271	0.0264	0.0554	0.0239	0.0272	0.026	0.0261	0.0334	0.028	0.1334	0.0261	0.0078	0.0261	0.0261	0.0261	0.0261	0.0261	0.0261	0.0261	0.0261	0.0261	0.0261	0.0271	0.0261	0.0261	0.0261	0.0261	0.0261	0.0261	0.0215	0.0267	0.0261	0.0261	0.0261	0.0261	0.025	0.0261	0.0261	0.0261
HLA-A33:31	0.0261	0.0305	0.0259	0.0431	0.025	0.0278	0.0261	0.0261	0.0554	0.134	0.0271	0.0264	0.0554	0.0239	0.0272	0.026	0.0261	0.0334	0.028	0.1334	0.0261	0.0078	0.0261	0.0261	0.0261	0.0261	0.0261	0.0261	0.0261	0.0261	0.0261	0.0261	0.0271	0.0261	0.0261	0.0261	0.0261	0.0261	0.0261	0.0215	0.0267	0.0261	0.0261	0.0261	0.0261	0.025	0.0261	0.0261	0.0261
HLA-A34:01	0.1594	0.1599	0.1658	0.2143	0.1693	0.1695	0.1594	0.1721	0.2278	0.279	0.1629	0.1725	0.2278	0.177	0.1748	0.1672	0.1594	0.1813	0.1693	0.2502	0.1594	0.1287	0.1594	0.1594	0.1594	0.1594	0.1594	0.1594	0.1594	0.1594	0.1594	0.1594	0.1644	0.1594	0.1594	0.1594	0.1594	0.1594	0.1594	0.1622	0.2002	0.1594	0.1594	0.1594	0.1594	0.1634	0.1594	0.1594	0.1594
HLA-A34:02	0.1599	0.1558	0.1569	0.1914	0.1593	0.1656	0.1599	0.1693	0.1982	0.3815	0.164	0.1636	0.1982	0.1408	0.1618	0.1589	0.1599	0.1761	0.1674	0.3347	0.1599	0.0294	0.1599	0.1599	0.1599	0.1599	0.1599	0.1599	0.1599	0.1599	0.1599	0.1599	0.1613	0.1599	0.1599	0.1599	0.1599	0.1599	0.1599	0.1455	0.1452	0.1599	0.1599	0.1599	0.1599	0.1584	0.1599	0.1599	0.1599
HLA-A34:03	0.1599	0.1558	0.1569	0.1914	0.1593	0.1656	0.1599	0.1693	0.1982	0.3815	0.164	0.1636	0.1982	0.1408	0.1618	0.1589	0.1599	0.1761	0.1674	0.3347	0.1599	0.0294	0.1599	0.1599	0.1599	0.1599	0.1599	0.1599	0.1599	0.1599	0.1599	0.1599	0.1613	0.1599	0.1599	0.1599	0.1599	0.1599	0.1599	0.1455	0.1452	0.1599	0.1599	0.1599	0.1599	0.1584	0.1599	0.1599	0.1599
HLA-A34:04	0.1599	0.1558	0.1569	0.1914	0.1593	0.1656	0.1599	0.1693	0.1982	0.3815	0.164	0.1636	0.1982	0.1408	0.1618	0.1589	0.1599	0.1761	0.1674	0.3347	0.1599	0.0294	0.1599	0.1599	0.1599	0.1599	0.1599	0.1599	0.1599	0.1599	0.1599	0.1599	0.1613	0.1599	0.1599	0.1599	0.1599	0.1599	0.1599	0.1455	0.1452	0.1599	0.1599	0.1599	0.1599	0.1584	0.1599	0.1599	0.1599
HLA-A34:05	0.1594	0.1599	0.1658	0.2143	0.1693	0.1695	0.1594	0.1721	0.2278	0.279	0.1629	0.1725	0.2278	0.177	0.1748	0.1672	0.1594	0.1813	0.1693	0.2502	0.1594	0.1287	0.1594	0.1594	0.1594	0.1594	0.1594	0.1594	0.1594	0.1594	0.1594	0.1594	0.1644	0.1594	0.1594	0.1594	0.1594	0.1594	0.1594	0.1622	0.2002	0.1594	0.1594	0.1594	0.1594	0.1634	0.1594	0.1594	0.1594
HLA-A34:06	0.1811	0.1744	0.1871	0.2367	0.1891	0.1904	0.1811	0.1897	0.2407	0.3156	0.1817	0.1969	0.2407	0.1909	0.1966	0.1861	0.1811	0.2037	0.1898	0.2869	0.1811	0.1497	0.1811	0.1811	0.1811	0.1811	0.1811	0.1811	0.1811	0.1811	0.1811	0.1811	0.1864	0.1811	0.1811	0.1811	0.1811	0.1811	0.1811	0.1847	0.2207	0.1811	0.1811	0.1811	0.1811	0.184	0.1811	0.1811	0.1811
HLA-A34:07	0.1588	0.1547	0.1555	0.1881	0.1575	0.1643	0.1588	0.1668	0.1946	0.3829	0.1627	0.162	0.1946	0.1392	0.1597	0.1571	0.1588	0.1742	0.1655	0.3367	0.1588	0.0292	0.1588	0.1588	0.1588	0.1588	0.1588	0.1588	0.1588	0.1588	0.1588	0.1588	0.1599	0.1588	0.1588	0.1588	0.1588	0.1588	0.1588	0.1442	0.1433	0.1588	0.1588	0.1588	0.1588	0.157	0.1588	0.1588	0.1588
HLA-A34:08	0.1468	0.1393	0.1442	0.1775	0.1473	0.1521	0.1468	0.1557	0.1886	0.3724	0.1519	0.1508	0.1886	0.1257	0.1481	0.1467	0.1468	0.1624	0.1541	0.3243	0.1468	0.0301	0.1468	0.1468	0.1468	0.1468	0.1468	0.1468	0.1468	0.1468	0.1468	0.1468	0.1452	0.1468	0.1468	0.1468	0.1468	0.1468	0.1468	0.1343	0.1314	0.1468	0.1468	0.1468	0.1468	0.1457	0.1468	0.1468	0.1468
HLA-A36:01	0.716	0.6689	0.721	0.795	0.7699	0.7843	0.716	0.8174	0.6779	0.467	0.786	0.7423	0.6779	0.6599	0.7741	0.7591	0.716	0.8117	0.7904	0.5034	0.716	0.2051	0.716	0.716	0.716	0.716	0.716	0.716	0.716	0.716	0.716	0.716	0.7194	0.716	0.716	0.716	0.716	0.716	0.716	0.6642	0.6315	0.716	0.716	0.716	0.716	0.7269	0.716	0.716	0.716
HLA-A36:02	0.592	0.5993	0.5993	0.7796	0.6451	0.6477	0.592	0.6974	0.7908	0.4581	0.6492	0.6204	0.7908	0.5854	0.6576	0.6387	0.592	0.6804	0.6624	0.4852	0.592	0.1916	0.592	0.592	0.592	0.592	0.592	0.592	0.592	0.592	0.592	0.592	0.5989	0.592	0.592	0.592	0.592	0.592	0.592	0.5567	0.5601	0.592	0.592	0.592	0.592	0.603	0.592	0.592	0.592
HLA-A36:03	0.6903	0.63	0.7116	0.7557	0.7546	0.7538	0.6903	0.7634	0.6776	0.4295	0.7563	0.7299	0.6776	0.6686	0.7548	0.7391	0.6903	0.7695	0.7571	0.4608	0.6903	0.2529	0.6903	0.6903	0.6903	0.6903	0.6903	0.6903	0.6903	0.6903	0.6903	0.6903	0.6834	0.6903	0.6903	0.6903	0.6903	0.6903	0.6903	0.6787	0.645	0.6903	0.6903	0.6903	0.6903	0.7081	0.6903	0.6903	0.6903
HLA-A36:04	0.8058	0.6604	0.8126	0.7658	0.8424	0.8689	0.8058	0.8423	0.6068	0.477	0.8483	0.8456	0.6068	0.6714	0.8484	0.8251	0.8058	0.8958	0.8669	0.514	0.8058	0.2211	0.8058	0.8058	0.8058	0.8058	0.8058	0.8058	0.8058	0.8058	0.8058	0.8058	0.7949	0.8058	0.8058	0.8058	0.8058	0.8058	0.8058	0.7512	0.6762	0.8058	0.8058	0.8058	0.8058	0.8184	0.8058	0.8058	0.8058
HLA-A36:05	0.716	0.6689	0.721	0.795	0.7699	0.7843	0.716	0.8174	0.6779	0.467	0.786	0.7423	0.6779	0.6599	0.7741	0.7591	0.716	0.8117	0.7904	0.5034	0.716	0.2051	0.716	0.716	0.716	0.716	0.716	0.716	0.716	0.716	0.716	0.716	0.7194	0.716	0.716	0.716	0.716	0.716	0.716	0.6642	0.6315	0.716	0.716	0.716	0.716	0.7269	0.716	0.716	0.716
HLA-A43:01	0.31	0.3422	0.3243	0.4135	0.3413	0.3343	0.31	0.3572	0.449	0.222	0.3246	0.3311	0.449	0.3756	0.3563	0.3409	0.31	0.3484	0.3408	0.2226	0.31	0.2323	0.31	0.31	0.31	0.31	0.31	0.31	0.31	0.31	0.31	0.31	0.3272	0.31	0.31	0.31	0.31	0.31	0.31	0.3127	0.3938	0.31	0.31	0.31	0.31	0.3199	0.31	0.31	0.31
HLA-A66:01	0.1658	0.1624	0.1727	0.2191	0.1752	0.1747	0.1658	0.1762	0.2237	0.2753	0.1663	0.1805	0.2237	0.1845	0.1815	0.172	0.1658	0.1865	0.1743	0.2492	0.1658	0.1496	0.1658	0.1658	0.1658	0.1658	0.1658	0.1658	0.1658	0.1658	0.1658	0.1658	0.1714	0.1658	0.1658	0.1658	0.1658	0.1658	0.1658	0.1719	0.213	0.1658	0.1658	0.1658	0.1658	0.1697	0.1658	0.1658	0.1658
HLA-A66:02	0.1489	0.1441	0.1542	0.1989	0.1567	0.1572	0.1489	0.1588	0.2065	0.2882	0.1508	0.162	0.2065	0.1595	0.1616	0.1539	0.1489	0.1692	0.1569	0.2547	0.1489	0.1196	0.1489	0.1489	0.1489	0.1489	0.1489	0.1489	0.1489	0.1489	0.1489	0.1489	0.1528	0.1489	0.1489	0.1489	0.1489	0.1489	0.1489	0.1524	0.182	0.1489	0.1489	0.1489	0.1489	0.1522	0.1489	0.1489	0.1489
HLA-A66:03	0.1622	0.1619	0.168	0.2166	0.1718	0.1715	0.1622	0.1752	0.2268	0.2669	0.165	0.1743	0.2268	0.1784	0.1774	0.1697	0.1622	0.1839	0.1721	0.2463	0.1622	0.123	0.1622	0.1622	0.1622	0.1622	0.1622	0.1622	0.1622	0.1622	0.1622	0.1622	0.1673	0.1622	0.1622	0.1622	0.1622	0.1622	0.1622	0.1643	0.2031	0.1622	0.1622	0.1622	0.1622	0.1662	0.1622	0.1622	0.1622
HLA-A66:04	0.1501	0.1488	0.1556	0.1975	0.157	0.1567	0.1501	0.1586	0.2012	0.2524	0.1497	0.1613	0.2012	0.1656	0.1637	0.1554	0.1501	0.1684	0.1574	0.2316	0.1501	0.1241	0.1501	0.1501	0.1501	0.1501	0.1501	0.1501	0.1501	0.1501	0.1501	0.1501	0.1553	0.1501	0.1501	0.1501	0.1501	0.1501	0.1501	0.1535	0.1957	0.1501	0.1501	0.1501	0.1501	0.1531	0.1501	0.1501	0.1501
HLA-A66:05	0.1796	0.1808	0.1867	0.2348	0.1901	0.189	0.1796	0.1925	0.2395	0.2519	0.1806	0.1926	0.2395	0.2035	0.1971	0.1878	0.1796	0.2011	0.1895	0.2388	0.1796	0.1463	0.1796	0.1796	0.1796	0.1796	0.1796	0.1796	0.1796	0.1796	0.1796	0.1796	0.1867	0.1796	0.1796	0.1796	0.1796	0.1796	0.1796	0.1838	0.2339	0.1796	0.1796	0.1796	0.1796	0.1841	0.1796	0.1796	0.1796
HLA-A66:06	0.1949	0.1867	0.2023	0.2492	0.2038	0.2035	0.1949	0.2019	0.2488	0.3039	0.1935	0.2117	0.2488	0.2103	0.2122	0.2006	0.1949	0.2164	0.2033	0.2791	0.1949	0.1833	0.1949	0.1949	0.1949	0.1949	0.1949	0.1949	0.1949	0.1949	0.1949	0.1949	0.2007	0.1949	0.1949	0.1949	0.1949	0.1949	0.1949	0.2016	0.2441	0.1949	0.1949	0.1949	0.1949	0.1983	0.1949	0.1949	0.1949
HLA-A66:07	0.1658	0.1624	0.1727	0.2191	0.1752	0.1747	0.1658	0.1762	0.2237	0.2753	0.1663	0.1805	0.2237	0.1845	0.1815	0.172	0.1658	0.1865	0.1743	0.2492	0.1658	0.1496	0.1658	0.1658	0.1658	0.1658	0.1658	0.1658	0.1658	0.1658	0.1658	0.1658	0.1714	0.1658	0.1658	0.1658	0.1658	0.1658	0.1658	0.1719	0.213	0.1658	0.1658	0.1658	0.1658	0.1697	0.1658	0.1658	0.1658
HLA-A66:08	0.1658	0.1624	0.1727	0.2191	0.1752	0.1747	0.1658	0.1762	0.2237	0.2753	0.1663	0.1805	0.2237	0.1845	0.1815	0.172	0.1658	0.1865	0.1743	0.2492	0.1658	0.1496	0.1658	0.1658	0.1658	0.1658	0.1658	0.1658	0.1658	0.1658	0.1658	0.1658	0.1714	0.1658	0.1658	0.1658	0.1658	0.1658	0.1658	0.1719	0.213	0.1658	0.1658	0.1658	0.1658	0.1697	0.1658	0.1658	0.1658
HLA-A66:09	0.1591	0.1552	0.1659	0.2106	0.1682	0.1675	0.1591	0.1687	0.2153	0.2674	0.1594	0.1734	0.2153	0.1771	0.1742	0.1651	0.1591	0.1791	0.1672	0.2414	0.1591	0.1495	0.1591	0.1591	0.1591	0.1591	0.1591	0.1591	0.1591	0.1591	0.1591	0.1591	0.1642	0.1591	0.1591	0.1591	0.1591	0.1591	0.1591	0.1655	0.2054	0.1591	0.1591	0.1591	0.1591	0.163	0.1591	0.1591	0.1591
HLA-A66:10	0.1855	0.182	0.1938	0.2347	0.1949	0.1936	0.1855	0.1937	0.2329	0.256	0.1845	0.2003	0.2329	0.2085	0.2022	0.192	0.1855	0.2051	0.1934	0.2395	0.1855	0.1837	0.1855	0.1855	0.1855	0.1855	0.1855	0.1855	0.1855	0.1855	0.1855	0.1855	0.1915	0.1855	0.1855	0.1855	0.1855	0.1855	0.1855	0.1938	0.2442	0.1855	0.1855	0.1855	0.1855	0.1897	0.1855	0.1855	0.1855
HLA-A66:11	0.2274	0.2372	0.2376	0.3018	0.245	0.2417	0.2274	0.2502	0.3113	0.2548	0.2316	0.2456	0.3113	0.2685	0.255	0.2422	0.2274	0.2553	0.2437	0.2425	0.2274	0.1892	0.2274	0.2274	0.2274	0.2274	0.2274	0.2274	0.2274	0.2274	0.2274	0.2274	0.2388	0.2274	0.2274	0.2274	0.2274	0.2274	0.2274	0.2332	0.2988	0.2274	0.2274	0.2274	0.2274	0.2337	0.2274	0.2274	0.2274
HLA-A66:12	0.1658	0.1624	0.1727	0.2191	0.1752	0.1747	0.1658	0.1762	0.2237	0.2753	0.1663	0.1805	0.2237	0.1845	0.1815	0.172	0.1658	0.1865	0.1743	0.2492	0.1658	0.1496	0.1658	0.1658	0.1658	0.1658	0.1658	0.1658	0.1658	0.1658	0.1658	0.1658	0.1714	0.1658	0.1658	0.1658	0.1658	0.1658	0.1658	0.1719	0.213	0.1658	0.1658	0.1658	0.1658	0.1697	0.1658	0.1658	0.1658
HLA-A66:13	0.1658	0.1624	0.1727	0.2191	0.1752	0.1747	0.1658	0.1762	0.2237	0.2753	0.1663	0.1805	0.2237	0.1845	0.1815	0.172	0.1658	0.1865	0.1743	0.2492	0.1658	0.1496	0.1658	0.1658	0.1658	0.1658	0.1658	0.1658	0.1658	0.1658	0.1658	0.1658	0.1714	0.1658	0.1658	0.1658	0.1658	0.1658	0.1658	0.1719	0.213	0.1658	0.1658	0.1658	0.1658	0.1697	0.1658	0.1658	0.1658
HLA-A66:14	0.1658	0.1624	0.1727	0.2191	0.1752	0.1747	0.1658	0.1762	0.2237	0.2753	0.1663	0.1805	0.2237	0.1845	0.1815	0.172	0.1658	0.1865	0.1743	0.2492	0.1658	0.1496	0.1658	0.1658	0.1658	0.1658	0.1658	0.1658	0.1658	0.1658	0.1658	0.1658	0.1714	0.1658	0.1658	0.1658	0.1658	0.1658	0.1658	0.1719	0.213	0.1658	0.1658	0.1658	0.1658	0.1697	0.1658	0.1658	0.1658
HLA-A66:15	0.151	0.1463	0.1571	0.1982	0.159	0.1584	0.151	0.1597	0.203	0.2434	0.1514	0.1627	0.203	0.1652	0.1645	0.1569	0.151	0.1699	0.1585	0.2278	0.151	0.1385	0.151	0.151	0.151	0.151	0.151	0.151	0.151	0.151	0.151	0.151	0.1549	0.151	0.151	0.151	0.151	0.151	0.151	0.156	0.1938	0.151	0.151	0.151	0.151	0.1549	0.151	0.151	0.151
HLA-A68:01	0.1098	0.1033	0.1073	0.1294	0.1056	0.1114	0.1098	0.109	0.134	0.3166	0.109	0.1117	0.134	0.0924	0.1082	0.1056	0.1098	0.12	0.1113	0.2858	0.1098	0.0258	0.1098	0.1098	0.1098	0.1098	0.1098	0.1098	0.1098	0.1098	0.1098	0.1098	0.1099	0.1098	0.1098	0.1098	0.1098	0.1098	0.1098	0.101	0.0984	0.1098	0.1098	0.1098	0.1098	0.1077	0.1098	0.1098	0.1098
HLA-A68:02	0.0477	0.0291	0.0558	0.0511	0.051	0.048	0.0477	0.0404	0.0415	0.0361	0.0443	0.0559	0.0415	0.0533	0.0529	0.0494	0.0477	0.0511	0.0466	0.0326	0.0477	0.248	0.0477	0.0477	0.0477	0.0477	0.0477	0.0477	0.0477	0.0477	0.0477	0.0477	0.0445	0.0477	0.0477	0.0477	0.0477	0.0477	0.0477	0.0649	0.0813	0.0477	0.0477	0.0477	0.0477	0.0506	0.0477	0.0477	0.0477
HLA-A68:03	0.1238	0.1199	0.122	0.147	0.1208	0.1258	0.1238	0.1247	0.1526	0.3025	0.1232	0.125	0.1526	0.1099	0.1242	0.1214	0.1238	0.135	0.1264	0.2828	0.1238	0.0315	0.1238	0.1238	0.1238	0.1238	0.1238	0.1238	0.1238	0.1238	0.1238	0.1238	0.1247	0.1238	0.1238	0.1238	0.1238	0.1238	0.1238	0.1149	0.1178	0.1238	0.1238	0.1238	0.1238	0.1223	0.1238	0.1238	0.1238
HLA-A68:04	0.0808	0.0766	0.0793	0.1002	0.0778	0.0823	0.0808	0.0799	0.1072	0.2576	0.0804	0.082	0.1072	0.0684	0.0802	0.0779	0.0808	0.0902	0.0821	0.2395	0.0808	0.0238	0.0808	0.0808	0.0808	0.0808	0.0808	0.0808	0.0808	0.0808	0.0808	0.0808	0.0808	0.0808	0.0808	0.0808	0.0808	0.0808	0.0808	0.0744	0.0746	0.0808	0.0808	0.0808	0.0808	0.0793	0.0808	0.0808	0.0808
HLA-A68:05	0.1706	0.17	0.1716	0.2106	0.1721	0.1763	0.1706	0.1768	0.2136	0.3198	0.1704	0.1763	0.2136	0.1676	0.1789	0.1729	0.1706	0.1881	0.1773	0.3018	0.1706	0.0607	0.1706	0.1706	0.1706	0.1706	0.1706	0.1706	0.1706	0.1706	0.1706	0.1706	0.1755	0.1706	0.1706	0.1706	0.1706	0.1706	0.1706	0.163	0.1867	0.1706	0.1706	0.1706	0.1706	0.171	0.1706	0.1706	0.1706
HLA-A68:06	0.106	0.0986	0.1121	0.1451	0.1118	0.112	0.106	0.109	0.1493	0.226	0.1059	0.1194	0.1493	0.116	0.1167	0.1088	0.106	0.122	0.1105	0.1975	0.106	0.156	0.106	0.106	0.106	0.106	0.106	0.106	0.106	0.106	0.106	0.106	0.1087	0.106	0.106	0.106	0.106	0.106	0.106	0.1154	0.1393	0.106	0.106	0.106	0.106	0.1085	0.106	0.106	0.106
HLA-A68:07	0.1164	0.1061	0.1219	0.1531	0.1206	0.1217	0.1164	0.1172	0.1535	0.2497	0.1153	0.1294	0.1535	0.1209	0.1253	0.1182	0.1164	0.1324	0.12	0.22	0.1164	0.1498	0.1164	0.1164	0.1164	0.1164	0.1164	0.1164	0.1164	0.1164	0.1164	0.1164	0.118	0.1164	0.1164	0.1164	0.1164	0.1164	0.1164	0.1244	0.1463	0.1164	0.1164	0.1164	0.1164	0.1184	0.1164	0.1164	0.1164
HLA-A68:08	0.1442	0.138	0.1413	0.1699	0.1407	0.1472	0.1442	0.1463	0.1749	0.3664	0.1444	0.1475	0.1749	0.1245	0.1442	0.1411	0.1442	0.1575	0.148	0.3287	0.1442	0.034	0.1442	0.1442	0.1442	0.1442	0.1442	0.1442	0.1442	0.1442	0.1442	0.1442	0.1452	0.1442	0.1442	0.1442	0.1442	0.1442	0.1442	0.1324	0.132	0.1442	0.1442	0.1442	0.1442	0.1421	0.1442	0.1442	0.1442
HLA-A68:09	0.1403	0.1332	0.137	0.1615	0.1363	0.1427	0.1403	0.1408	0.1683	0.3745	0.1408	0.1427	0.1683	0.1187	0.1384	0.1364	0.1403	0.1522	0.1431	0.3365	0.1403	0.0328	0.1403	0.1403	0.1403	0.1403	0.1403	0.1403	0.1403	0.1403	0.1403	0.1403	0.1399	0.1403	0.1403	0.1403	0.1403	0.1403	0.1403	0.1287	0.1249	0.1403	0.1403	0.1403	0.1403	0.1379	0.1403	0.1403	0.1403
HLA-A68:10	0.091	0.087	0.0885	0.1108	0.0892	0.0941	0.091	0.0932	0.1208	0.3109	0.094	0.0933	0.1208	0.0753	0.0901	0.0885	0.091	0.1016	0.0944	0.2691	0.091	0.0179	0.091	0.091	0.091	0.091	0.091	0.091	0.091	0.091	0.091	0.091	0.0908	0.091	0.091	0.091	0.091	0.091	0.091	0.0818	0.0752	0.091	0.091	0.091	0.091	0.0889	0.091	0.091	0.091
HLA-A68:12	0.1098	0.1033	0.1073	0.1294	0.1056	0.1114	0.1098	0.109	0.134	0.3166	0.109	0.1117	0.134	0.0924	0.1082	0.1056	0.1098	0.12	0.1113	0.2858	0.1098	0.0258	0.1098	0.1098	0.1098	0.1098	0.1098	0.1098	0.1098	0.1098	0.1098	0.1098	0.1099	0.1098	0.1098	0.1098	0.1098	0.1098	0.1098	0.101	0.0984	0.1098	0.1098	0.1098	0.1098	0.1077	0.1098	0.1098	0.1098
HLA-A68:13	0.0986	0.0922	0.0959	0.1187	0.0959	0.1011	0.0986	0.0998	0.1277	0.3287	0.1006	0.101	0.1277	0.0806	0.0967	0.0953	0.0986	0.1092	0.1013	0.2841	0.0986	0.0206	0.0986	0.0986	0.0986	0.0986	0.0986	0.0986	0.0986	0.0986	0.0986	0.0986	0.0979	0.0986	0.0986	0.0986	0.0986	0.0986	0.0986	0.0895	0.0824	0.0986	0.0986	0.0986	0.0986	0.0965	0.0986	0.0986	0.0986
HLA-A68:14	0.091	0.087	0.0885	0.1108	0.0892	0.0941	0.091	0.0932	0.1208	0.3109	0.094	0.0933	0.1208	0.0753	0.0901	0.0885	0.091	0.1016	0.0944	0.2691	0.091	0.0179	0.091	0.091	0.091	0.091	0.091	0.091	0.091	0.091	0.091	0.091	0.0908	0.091	0.091	0.091	0.091	0.091	0.091	0.0818	0.0752	0.091	0.091	0.091	0.091	0.0889	0.091	0.091	0.091
HLA-A68:15	0.0556	0.0369	0.0651	0.0605	0.061	0.0565	0.0556	0.0483	0.0538	0.0398	0.0525	0.0642	0.0538	0.067	0.0624	0.0595	0.0556	0.059	0.0548	0.0373	0.0556	0.2729	0.0556	0.0556	0.0556	0.0556	0.0556	0.0556	0.0556	0.0556	0.0556	0.0556	0.0519	0.0556	0.0556	0.0556	0.0556	0.0556	0.0556	0.0752	0.0982	0.0556	0.0556	0.0556	0.0556	0.0596	0.0556	0.0556	0.0556
HLA-A68:16	0.1098	0.1033	0.1073	0.1294	0.1056	0.1114	0.1098	0.109	0.134	0.3166	0.109	0.1117	0.134	0.0924	0.1082	0.1056	0.1098	0.12	0.1113	0.2858	0.1098	0.0258	0.1098	0.1098	0.1098	0.1098	0.1098	0.1098	0.1098	0.1098	0.1098	0.1098	0.1099	0.1098	0.1098	0.1098	0.1098	0.1098	0.1098	0.101	0.0984	0.1098	0.1098	0.1098	0.1098	0.1077	0.1098	0.1098	0.1098
HLA-A68:17	0.0857	0.0747	0.0922	0.117	0.0907	0.09	0.0857	0.0846	0.1196	0.19	0.0847	0.098	0.1196	0.0937	0.0945	0.0884	0.0857	0.0993	0.0886	0.1679	0.0857	0.185	0.0857	0.0857	0.0857	0.0857	0.0857	0.0857	0.0857	0.0857	0.0857	0.0857	0.0863	0.0857	0.0857	0.0857	0.0857	0.0857	0.0857	0.0969	0.1178	0.0857	0.0857	0.0857	0.0857	0.0883	0.0857	0.0857	0.0857
HLA-A68:19	0.1098	0.1033	0.1073	0.1294	0.1056	0.1114	0.1098	0.109	0.134	0.3166	0.109	0.1117	0.134	0.0924	0.1082	0.1056	0.1098	0.12	0.1113	0.2858	0.1098	0.0258	0.1098	0.1098	0.1098	0.1098	0.1098	0.1098	0.1098	0.1098	0.1098	0.1098	0.1099	0.1098	0.1098	0.1098	0.1098	0.1098	0.1098	0.101	0.0984	0.1098	0.1098	0.1098	0.1098	0.1077	0.1098	0.1098	0.1098
HLA-A68:20	0.1706	0.17	0.1716	0.2106	0.1721	0.1763	0.1706	0.1768	0.2136	0.3198	0.1704	0.1763	0.2136	0.1676	0.1789	0.1729	0.1706	0.1881	0.1773	0.3018	0.1706	0.0607	0.1706	0.1706	0.1706	0.1706	0.1706	0.1706	0.1706	0.1706	0.1706	0.1706	0.1755	0.1706	0.1706	0.1706	0.1706	0.1706	0.1706	0.163	0.1867	0.1706	0.1706	0.1706	0.1706	0.171	0.1706	0.1706	0.1706
HLA-A68:21	0.1098	0.1033	0.1073	0.1294	0.1056	0.1114	0.1098	0.109	0.134	0.3166	0.109	0.1117	0.134	0.0924	0.1082	0.1056	0.1098	0.12	0.1113	0.2858	0.1098	0.0258	0.1098	0.1098	0.1098	0.1098	0.1098	0.1098	0.1098	0.1098	0.1098	0.1098	0.1099	0.1098	0.1098	0.1098	0.1098	0.1098	0.1098	0.101	0.0984	0.1098	0.1098	0.1098	0.1098	0.1077	0.1098	0.1098	0.1098
HLA-A68:22	0.1098	0.1033	0.1073	0.1294	0.1056	0.1114	0.1098	0.109	0.134	0.3166	0.109	0.1117	0.134	0.0924	0.1082	0.1056	0.1098	0.12	0.1113	0.2858	0.1098	0.0258	0.1098	0.1098	0.1098	0.1098	0.1098	0.1098	0.1098	0.1098	0.1098	0.1098	0.1099	0.1098	0.1098	0.1098	0.1098	0.1098	0.1098	0.101	0.0984	0.1098	0.1098	0.1098	0.1098	0.1077	0.1098	0.1098	0.1098
HLA-A68:23	0.1777	0.171	0.1835	0.2288	0.1842	0.1862	0.1777	0.1839	0.2272	0.3137	0.1771	0.1927	0.2272	0.1874	0.1916	0.1817	0.1777	0.1991	0.1847	0.2891	0.1777	0.1356	0.1777	0.1777	0.1777	0.1777	0.1777	0.1777	0.1777	0.1777	0.1777	0.1777	0.1832	0.1777	0.1777	0.1777	0.1777	0.1777	0.1777	0.1817	0.218	0.1777	0.1777	0.1777	0.1777	0.1804	0.1777	0.1777	0.1777
HLA-A68:24	0.1098	0.1033	0.1073	0.1294	0.1056	0.1114	0.1098	0.109	0.134	0.3166	0.109	0.1117	0.134	0.0924	0.1082	0.1056	0.1098	0.12	0.1113	0.2858	0.1098	0.0258	0.1098	0.1098	0.1098	0.1098	0.1098	0.1098	0.1098	0.1098	0.1098	0.1098	0.1099	0.1098	0.1098	0.1098	0.1098	0.1098	0.1098	0.101	0.0984	0.1098	0.1098	0.1098	0.1098	0.1077	0.1098	0.1098	0.1098
HLA-A68:25	0.1098	0.1033	0.1073	0.1294	0.1056	0.1114	0.1098	0.109	0.134	0.3166	0.109	0.1117	0.134	0.0924	0.1082	0.1056	0.1098	0.12	0.1113	0.2858	0.1098	0.0258	0.1098	0.1098	0.1098	0.1098	0.1098	0.1098	0.1098	0.1098	0.1098	0.1098	0.1099	0.1098	0.1098	0.1098	0.1098	0.1098	0.1098	0.101	0.0984	0.1098	0.1098	0.1098	0.1098	0.1077	0.1098	0.1098	0.1098
HLA-A68:26	0.2046	0.1996	0.203	0.2399	0.2041	0.2099	0.2046	0.2101	0.2453	0.428	0.2058	0.2105	0.2453	0.1876	0.2093	0.2044	0.2046	0.2227	0.2116	0.3905	0.2046	0.0598	0.2046	0.2046	0.2046	0.2046	0.2046	0.2046	0.2046	0.2046	0.2046	0.2046	0.2073	0.2046	0.2046	0.2046	0.2046	0.2046	0.2046	0.192	0.2019	0.2046	0.2046	0.2046	0.2046	0.2034	0.2046	0.2046	0.2046
HLA-A68:27	0.0477	0.0291	0.0558	0.0511	0.051	0.048	0.0477	0.0404	0.0415	0.0361	0.0443	0.0559	0.0415	0.0533	0.0529	0.0494	0.0477	0.0511	0.0466	0.0326	0.0477	0.248	0.0477	0.0477	0.0477	0.0477	0.0477	0.0477	0.0477	0.0477	0.0477	0.0477	0.0445	0.0477	0.0477	0.0477	0.0477	0.0477	0.0477	0.0649	0.0813	0.0477	0.0477	0.0477	0.0477	0.0506	0.0477	0.0477	0.0477
HLA-A68:28	0.0895	0.0517	0.1027	0.0724	0.0944	0.0876	0.0895	0.0715	0.0594	0.0583	0.085	0.0988	0.0594	0.0898	0.0917	0.0918	0.0895	0.0865	0.0843	0.0572	0.0895	0.3578	0.0895	0.0895	0.0895	0.0895	0.0895	0.0895	0.0895	0.0895	0.0895	0.0895	0.0784	0.0895	0.0895	0.0895	0.0895	0.0895	0.0895	0.1191	0.1296	0.0895	0.0895	0.0895	0.0895	0.0937	0.0895	0.0895	0.0895
HLA-A68:29	0.0703	0.072	0.0686	0.0866	0.0672	0.0718	0.0703	0.0696	0.0965	0.24	0.0709	0.0701	0.0965	0.061	0.0694	0.0683	0.0703	0.0786	0.0719	0.2205	0.0703	0.0136	0.0703	0.0703	0.0703	0.0703	0.0703	0.0703	0.0703	0.0703	0.0703	0.0703	0.071	0.0703	0.0703	0.0703	0.0703	0.0703	0.0703	0.0623	0.0644	0.0703	0.0703	0.0703	0.0703	0.0683	0.0703	0.0703	0.0703
HLA-A68:30	0.1041	0.0985	0.1016	0.127	0.1029	0.1073	0.1041	0.1072	0.1375	0.3295	0.1072	0.1068	0.1375	0.0875	0.1036	0.102	0.1041	0.1156	0.1081	0.2848	0.1041	0.0232	0.1041	0.1041	0.1041	0.1041	0.1041	0.1041	0.1041	0.1041	0.1041	0.1041	0.1036	0.1041	0.1041	0.1041	0.1041	0.1041	0.1041	0.0947	0.0878	0.1041	0.1041	0.1041	0.1041	0.1024	0.1041	0.1041	0.1041
HLA-A68:31	0.0558	0.0374	0.065	0.062	0.0611	0.0569	0.0558	0.049	0.0544	0.0419	0.0528	0.065	0.0544	0.0662	0.0627	0.0593	0.0558	0.06	0.0553	0.0385	0.0558	0.271	0.0558	0.0558	0.0558	0.0558	0.0558	0.0558	0.0558	0.0558	0.0558	0.0558	0.0524	0.0558	0.0558	0.0558	0.0558	0.0558	0.0558	0.0751	0.097	0.0558	0.0558	0.0558	0.0558	0.0596	0.0558	0.0558	0.0558
HLA-A68:32	0.1098	0.1033	0.1073	0.1294	0.1056	0.1114	0.1098	0.109	0.134	0.3166	0.109	0.1117	0.134	0.0924	0.1082	0.1056	0.1098	0.12	0.1113	0.2858	0.1098	0.0258	0.1098	0.1098	0.1098	0.1098	0.1098	0.1098	0.1098	0.1098	0.1098	0.1098	0.1099	0.1098	0.1098	0.1098	0.1098	0.1098	0.1098	0.101	0.0984	0.1098	0.1098	0.1098	0.1098	0.1077	0.1098	0.1098	0.1098
HLA-A68:33	0.1098	0.1033	0.1073	0.1294	0.1056	0.1114	0.1098	0.109	0.134	0.3166	0.109	0.1117	0.134	0.0924	0.1082	0.1056	0.1098	0.12	0.1113	0.2858	0.1098	0.0258	0.1098	0.1098	0.1098	0.1098	0.1098	0.1098	0.1098	0.1098	0.1098	0.1098	0.1099	0.1098	0.1098	0.1098	0.1098	0.1098	0.1098	0.101	0.0984	0.1098	0.1098	0.1098	0.1098	0.1077	0.1098	0.1098	0.1098
HLA-A68:34	0.0538	0.0343	0.0624	0.0581	0.0579	0.0546	0.0538	0.0466	0.0482	0.0415	0.0506	0.0628	0.0482	0.0614	0.0598	0.0561	0.0538	0.0577	0.0531	0.0378	0.0538	0.2639	0.0538	0.0538	0.0538	0.0538	0.0538	0.0538	0.0538	0.0538	0.0538	0.0538	0.0506	0.0538	0.0538	0.0538	0.0538	0.0538	0.0538	0.072	0.0898	0.0538	0.0538	0.0538	0.0538	0.0572	0.0538	0.0538	0.0538
HLA-A68:35	0.1098	0.1033	0.1073	0.1294	0.1056	0.1114	0.1098	0.109	0.134	0.3166	0.109	0.1117	0.134	0.0924	0.1082	0.1056	0.1098	0.12	0.1113	0.2858	0.1098	0.0258	0.1098	0.1098	0.1098	0.1098	0.1098	0.1098	0.1098	0.1098	0.1098	0.1098	0.1099	0.1098	0.1098	0.1098	0.1098	0.1098	0.1098	0.101	0.0984	0.1098	0.1098	0.1098	0.1098	0.1077	0.1098	0.1098	0.1098
HLA-A68:36	0.2661	0.2934	0.2796	0.3447	0.2901	0.2865	0.2661	0.2951	0.3722	0.2016	0.2749	0.2878	0.3722	0.3306	0.3063	0.2876	0.2661	0.2955	0.2881	0.1996	0.2661	0.2416	0.2661	0.2661	0.2661	0.2661	0.2661	0.2661	0.2661	0.2661	0.2661	0.2661	0.2834	0.2661	0.2661	0.2661	0.2661	0.2661	0.2661	0.2753	0.3513	0.2661	0.2661	0.2661	0.2661	0.2738	0.2661	0.2661	0.2661
HLA-A68:37	0.1098	0.1033	0.1073	0.1294	0.1056	0.1114	0.1098	0.109	0.134	0.3166	0.109	0.1117	0.134	0.0924	0.1082	0.1056	0.1098	0.12	0.1113	0.2858	0.1098	0.0258	0.1098	0.1098	0.1098	0.1098	0.1098	0.1098	0.1098	0.1098	0.1098	0.1098	0.1099	0.1098	0.1098	0.1098	0.1098	0.1098	0.1098	0.101	0.0984	0.1098	0.1098	0.1098	0.1098	0.1077	0.1098	0.1098	0.1098
HLA-A68:38	0.1098	0.1033	0.1073	0.1294	0.1056	0.1114	0.1098	0.109	0.134	0.3166	0.109	0.1117	0.134	0.0924	0.1082	0.1056	0.1098	0.12	0.1113	0.2858	0.1098	0.0258	0.1098	0.1098	0.1098	0.1098	0.1098	0.1098	0.1098	0.1098	0.1098	0.1098	0.1099	0.1098	0.1098	0.1098	0.1098	0.1098	0.1098	0.101	0.0984	0.1098	0.1098	0.1098	0.1098	0.1077	0.1098	0.1098	0.1098
HLA-A68:39	0.1098	0.1033	0.1073	0.1294	0.1056	0.1114	0.1098	0.109	0.134	0.3166	0.109	0.1117	0.134	0.0924	0.1082	0.1056	0.1098	0.12	0.1113	0.2858	0.1098	0.0258	0.1098	0.1098	0.1098	0.1098	0.1098	0.1098	0.1098	0.1098	0.1098	0.1098	0.1099	0.1098	0.1098	0.1098	0.1098	0.1098	0.1098	0.101	0.0984	0.1098	0.1098	0.1098	0.1098	0.1077	0.1098	0.1098	0.1098
HLA-A68:40	0.0533	0.033	0.0621	0.0558	0.0572	0.0537	0.0533	0.0452	0.045	0.0398	0.0497	0.0621	0.045	0.0602	0.0589	0.0553	0.0533	0.0566	0.0521	0.0362	0.0533	0.2635	0.0533	0.0533	0.0533	0.0533	0.0533	0.0533	0.0533	0.0533	0.0533	0.0533	0.0499	0.0533	0.0533	0.0533	0.0533	0.0533	0.0533	0.0721	0.0897	0.0533	0.0533	0.0533	0.0533	0.0565	0.0533	0.0533	0.0533
HLA-A68:41	0.123	0.1156	0.1206	0.1445	0.1187	0.1248	0.123	0.1223	0.1478	0.3333	0.1219	0.1254	0.1478	0.1051	0.1217	0.1187	0.123	0.1342	0.1246	0.3028	0.123	0.0328	0.123	0.123	0.123	0.123	0.123	0.123	0.123	0.123	0.123	0.123	0.1232	0.123	0.123	0.123	0.123	0.123	0.123	0.1141	0.1133	0.123	0.123	0.123	0.123	0.1209	0.123	0.123	0.123
HLA-A68:42	0.1249	0.1187	0.1224	0.1471	0.122	0.1276	0.1249	0.1277	0.1534	0.3346	0.1257	0.1268	0.1534	0.1078	0.1239	0.1217	0.1249	0.1362	0.1279	0.2951	0.1249	0.025	0.1249	0.1249	0.1249	0.1249	0.1249	0.1249	0.1249	0.1249	0.1249	0.1249	0.1249	0.1249	0.1249	0.1249	0.1249	0.1249	0.1249	0.1149	0.1133	0.1249	0.1249	0.1249	0.1249	0.1233	0.1249	0.1249	0.1249
HLA-A68:43	0.1098	0.1033	0.1073	0.1294	0.1056	0.1114	0.1098	0.109	0.134	0.3166	0.109	0.1117	0.134	0.0924	0.1082	0.1056	0.1098	0.12	0.1113	0.2858	0.1098	0.0258	0.1098	0.1098	0.1098	0.1098	0.1098	0.1098	0.1098	0.1098	0.1098	0.1098	0.1099	0.1098	0.1098	0.1098	0.1098	0.1098	0.1098	0.101	0.0984	0.1098	0.1098	0.1098	0.1098	0.1077	0.1098	0.1098	0.1098
HLA-A68:44	0.0477	0.0291	0.0558	0.0511	0.051	0.048	0.0477	0.0404	0.0415	0.0361	0.0443	0.0559	0.0415	0.0533	0.0529	0.0494	0.0477	0.0511	0.0466	0.0326	0.0477	0.248	0.0477	0.0477	0.0477	0.0477	0.0477	0.0477	0.0477	0.0477	0.0477	0.0477	0.0445	0.0477	0.0477	0.0477	0.0477	0.0477	0.0477	0.0649	0.0813	0.0477	0.0477	0.0477	0.0477	0.0506	0.0477	0.0477	0.0477
HLA-A68:45	0.0709	0.0749	0.0694	0.0874	0.068	0.0725	0.0709	0.0705	0.0977	0.2337	0.0717	0.0705	0.0977	0.0637	0.0705	0.0694	0.0709	0.0791	0.0727	0.2151	0.0709	0.0138	0.0709	0.0709	0.0709	0.0709	0.0709	0.0709	0.0709	0.0709	0.0709	0.0709	0.0721	0.0709	0.0709	0.0709	0.0709	0.0709	0.0709	0.0628	0.0666	0.0709	0.0709	0.0709	0.0709	0.069	0.0709	0.0709	0.0709
HLA-A68:46	0.2464	0.2509	0.2497	0.3119	0.2532	0.2585	0.2464	0.2627	0.3108	0.3938	0.2485	0.2591	0.3108	0.2525	0.2658	0.2534	0.2464	0.2743	0.26	0.3662	0.2464	0.0926	0.2464	0.2464	0.2464	0.2464	0.2464	0.2464	0.2464	0.2464	0.2464	0.2464	0.2577	0.2464	0.2464	0.2464	0.2464	0.2464	0.2464	0.2369	0.283	0.2464	0.2464	0.2464	0.2464	0.248	0.2464	0.2464	0.2464
HLA-A68:47	0.1098	0.1033	0.1073	0.1294	0.1056	0.1114	0.1098	0.109	0.134	0.3166	0.109	0.1117	0.134	0.0924	0.1082	0.1056	0.1098	0.12	0.1113	0.2858	0.1098	0.0258	0.1098	0.1098	0.1098	0.1098	0.1098	0.1098	0.1098	0.1098	0.1098	0.1098	0.1099	0.1098	0.1098	0.1098	0.1098	0.1098	0.1098	0.101	0.0984	0.1098	0.1098	0.1098	0.1098	0.1077	0.1098	0.1098	0.1098
HLA-A68:48	0.0477	0.0291	0.0558	0.0511	0.051	0.048	0.0477	0.0404	0.0415	0.0361	0.0443	0.0559	0.0415	0.0533	0.0529	0.0494	0.0477	0.0511	0.0466	0.0326	0.0477	0.248	0.0477	0.0477	0.0477	0.0477	0.0477	0.0477	0.0477	0.0477	0.0477	0.0477	0.0445	0.0477	0.0477	0.0477	0.0477	0.0477	0.0477	0.0649	0.0813	0.0477	0.0477	0.0477	0.0477	0.0506	0.0477	0.0477	0.0477
HLA-A68:50	0.1098	0.1033	0.1073	0.1294	0.1056	0.1114	0.1098	0.109	0.134	0.3166	0.109	0.1117	0.134	0.0924	0.1082	0.1056	0.1098	0.12	0.1113	0.2858	0.1098	0.0258	0.1098	0.1098	0.1098	0.1098	0.1098	0.1098	0.1098	0.1098	0.1098	0.1098	0.1099	0.1098	0.1098	0.1098	0.1098	0.1098	0.1098	0.101	0.0984	0.1098	0.1098	0.1098	0.1098	0.1077	0.1098	0.1098	0.1098
HLA-A68:51	0.0477	0.0291	0.0558	0.0511	0.051	0.048	0.0477	0.0404	0.0415	0.0361	0.0443	0.0559	0.0415	0.0533	0.0529	0.0494	0.0477	0.0511	0.0466	0.0326	0.0477	0.248	0.0477	0.0477	0.0477	0.0477	0.0477	0.0477	0.0477	0.0477	0.0477	0.0477	0.0445	0.0477	0.0477	0.0477	0.0477	0.0477	0.0477	0.0649	0.0813	0.0477	0.0477	0.0477	0.0477	0.0506	0.0477	0.0477	0.0477
HLA-A68:52	0.1098	0.1033	0.1073	0.1294	0.1056	0.1114	0.1098	0.109	0.134	0.3166	0.109	0.1117	0.134	0.0924	0.1082	0.1056	0.1098	0.12	0.1113	0.2858	0.1098	0.0258	0.1098	0.1098	0.1098	0.1098	0.1098	0.1098	0.1098	0.1098	0.1098	0.1098	0.1099	0.1098	0.1098	0.1098	0.1098	0.1098	0.1098	0.101	0.0984	0.1098	0.1098	0.1098	0.1098	0.1077	0.1098	0.1098	0.1098
HLA-A68:53	0.0477	0.0291	0.0558	0.0511	0.051	0.048	0.0477	0.0404	0.0415	0.0361	0.0443	0.0559	0.0415	0.0533	0.0529	0.0494	0.0477	0.0511	0.0466	0.0326	0.0477	0.248	0.0477	0.0477	0.0477	0.0477	0.0477	0.0477	0.0477	0.0477	0.0477	0.0477	0.0445	0.0477	0.0477	0.0477	0.0477	0.0477	0.0477	0.0649	0.0813	0.0477	0.0477	0.0477	0.0477	0.0506	0.0477	0.0477	0.0477
HLA-A68:54	0.0381	0.0232	0.045	0.0455	0.0419	0.0391	0.0381	0.0338	0.0385	0.0305	0.0361	0.0458	0.0385	0.0442	0.0432	0.0403	0.0381	0.0425	0.0381	0.0267	0.0381	0.221	0.0381	0.0381	0.0381	0.0381	0.0381	0.0381	0.0381	0.0381	0.0381	0.0381	0.0355	0.0381	0.0381	0.0381	0.0381	0.0381	0.0381	0.0527	0.0681	0.0381	0.0381	0.0381	0.0381	0.041	0.0381	0.0381	0.0381
HLA-A69:01	0.0648	0.0385	0.0745	0.0614	0.069	0.0642	0.0648	0.0541	0.051	0.0459	0.0612	0.0731	0.051	0.0681	0.0692	0.0674	0.0648	0.0661	0.0628	0.0438	0.0648	0.2769	0.0648	0.0648	0.0648	0.0648	0.0648	0.0648	0.0648	0.0648	0.0648	0.0648	0.0584	0.0648	0.0648	0.0648	0.0648	0.0648	0.0648	0.0852	0.1006	0.0648	0.0648	0.0648	0.0648	0.0682	0.0648	0.0648	0.0648
HLA-A74:01	0.0998	0.1009	0.0996	0.14	0.1054	0.1061	0.0998	0.1125	0.1708	0.2729	0.1073	0.1045	0.1708	0.0922	0.1072	0.1046	0.0998	0.116	0.1097	0.2411	0.0998	0.034	0.0998	0.0998	0.0998	0.0998	0.0998	0.0998	0.0998	0.0998	0.0998	0.0998	0.0998	0.0998	0.0998	0.0998	0.0998	0.0998	0.0998	0.0915	0.091	0.0998	0.0998	0.0998	0.0998	0.0998	0.0998	0.0998	0.0998
HLA-A74:02	0.0998	0.1009	0.0996	0.14	0.1054	0.1061	0.0998	0.1125	0.1708	0.2729	0.1073	0.1045	0.1708	0.0922	0.1072	0.1046	0.0998	0.116	0.1097	0.2411	0.0998	0.034	0.0998	0.0998	0.0998	0.0998	0.0998	0.0998	0.0998	0.0998	0.0998	0.0998	0.0998	0.0998	0.0998	0.0998	0.0998	0.0998	0.0998	0.0915	0.091	0.0998	0.0998	0.0998	0.0998	0.0998	0.0998	0.0998	0.0998
HLA-A74:03	0.0998	0.1009	0.0996	0.14	0.1054	0.1061	0.0998	0.1125	0.1708	0.2729	0.1073	0.1045	0.1708	0.0922	0.1072	0.1046	0.0998	0.116	0.1097	0.2411	0.0998	0.034	0.0998	0.0998	0.0998	0.0998	0.0998	0.0998	0.0998	0.0998	0.0998	0.0998	0.0998	0.0998	0.0998	0.0998	0.0998	0.0998	0.0998	0.0915	0.091	0.0998	0.0998	0.0998	0.0998	0.0998	0.0998	0.0998	0.0998
HLA-A74:04	0.1163	0.1164	0.1183	0.1638	0.1256	0.1235	0.1163	0.1307	0.2075	0.2544	0.1241	0.1224	0.2075	0.1149	0.1277	0.1254	0.1163	0.1338	0.1278	0.2286	0.1163	0.0771	0.1163	0.1163	0.1163	0.1163	0.1163	0.1163	0.1163	0.1163	0.1163	0.1163	0.115	0.1163	0.1163	0.1163	0.1163	0.1163	0.1163	0.111	0.1179	0.1163	0.1163	0.1163	0.1163	0.1185	0.1163	0.1163	0.1163
HLA-A74:05	0.0907	0.0921	0.0906	0.1294	0.096	0.0967	0.0907	0.1025	0.1595	0.2597	0.0978	0.0951	0.1595	0.0837	0.0976	0.0953	0.0907	0.1063	0.1001	0.23	0.0907	0.0324	0.0907	0.0907	0.0907	0.0907	0.0907	0.0907	0.0907	0.0907	0.0907	0.0907	0.0906	0.0907	0.0907	0.0907	0.0907	0.0907	0.0907	0.083	0.0828	0.0907	0.0907	0.0907	0.0907	0.0907	0.0907	0.0907	0.0907
HLA-A74:06	0.1273	0.1292	0.1285	0.1825	0.1376	0.1361	0.1273	0.146	0.2264	0.2848	0.1367	0.1353	0.2264	0.125	0.1404	0.1364	0.1273	0.148	0.141	0.2516	0.1273	0.0597	0.1273	0.1273	0.1273	0.1273	0.1273	0.1273	0.1273	0.1273	0.1273	0.1273	0.128	0.1273	0.1273	0.1273	0.1273	0.1273	0.1273	0.1204	0.1244	0.1273	0.1273	0.1273	0.1273	0.1287	0.1273	0.1273	0.1273
HLA-A74:07	0.0604	0.0606	0.0605	0.0925	0.0641	0.0651	0.0604	0.0679	0.1222	0.2244	0.066	0.064	0.1222	0.0548	0.0652	0.0633	0.0604	0.0731	0.067	0.1975	0.0604	0.0281	0.0604	0.0604	0.0604	0.0604	0.0604	0.0604	0.0604	0.0604	0.0604	0.0604	0.0599	0.0604	0.0604	0.0604	0.0604	0.0604	0.0604	0.0547	0.054	0.0604	0.0604	0.0604	0.0604	0.0601	0.0604	0.0604	0.0604
HLA-A74:08	0.0998	0.1009	0.0996	0.14	0.1054	0.1061	0.0998	0.1125	0.1708	0.2729	0.1073	0.1045	0.1708	0.0922	0.1072	0.1046	0.0998	0.116	0.1097	0.2411	0.0998	0.034	0.0998	0.0998	0.0998	0.0998	0.0998	0.0998	0.0998	0.0998	0.0998	0.0998	0.0998	0.0998	0.0998	0.0998	0.0998	0.0998	0.0998	0.0915	0.091	0.0998	0.0998	0.0998	0.0998	0.0998	0.0998	0.0998	0.0998
HLA-A74:09	0.0998	0.1009	0.0996	0.14	0.1054	0.1061	0.0998	0.1125	0.1708	0.2729	0.1073	0.1045	0.1708	0.0922	0.1072	0.1046	0.0998	0.116	0.1097	0.2411	0.0998	0.034	0.0998	0.0998	0.0998	0.0998	0.0998	0.0998	0.0998	0.0998	0.0998	0.0998	0.0998	0.0998	0.0998	0.0998	0.0998	0.0998	0.0998	0.0915	0.091	0.0998	0.0998	0.0998	0.0998	0.0998	0.0998	0.0998	0.0998
HLA-A74:10	0.2692	0.2986	0.2768	0.385	0.2991	0.2921	0.2692	0.3195	0.4998	0.2848	0.2913	0.2856	0.4998	0.2997	0.3088	0.2991	0.2692	0.3086	0.3025	0.2728	0.2692	0.1496	0.2692	0.2692	0.2692	0.2692	0.2692	0.2692	0.2692	0.2692	0.2692	0.2692	0.2769	0.2692	0.2692	0.2692	0.2692	0.2692	0.2692	0.2615	0.2936	0.2692	0.2692	0.2692	0.2692	0.2766	0.2692	0.2692	0.2692
HLA-A74:11	0.0998	0.1009	0.0996	0.14	0.1054	0.1061	0.0998	0.1125	0.1708	0.2729	0.1073	0.1045	0.1708	0.0922	0.1072	0.1046	0.0998	0.116	0.1097	0.2411	0.0998	0.034	0.0998	0.0998	0.0998	0.0998	0.0998	0.0998	0.0998	0.0998	0.0998	0.0998	0.0998	0.0998	0.0998	0.0998	0.0998	0.0998	0.0998	0.0915	0.091	0.0998	0.0998	0.0998	0.0998	0.0998	0.0998	0.0998	0.0998
HLA-A74:13	0.0952	0.0926	0.0942	0.1313	0.0991	0.1007	0.0952	0.1055	0.156	0.2945	0.1018	0.1002	0.156	0.0835	0.1002	0.098	0.0952	0.1105	0.1037	0.252	0.0952	0.0293	0.0952	0.0952	0.0952	0.0952	0.0952	0.0952	0.0952	0.0952	0.0952	0.0952	0.0946	0.0952	0.0952	0.0952	0.0952	0.0952	0.0952	0.0868	0.0832	0.0952	0.0952	0.0952	0.0952	0.0946	0.0952	0.0952	0.0952
HLA-A80:01	0.4282	0.5271	0.4281	0.571	0.4633	0.4577	0.4282	0.5171	0.6713	0.2899	0.4612	0.43	0.6713	0.4778	0.482	0.4744	0.4282	0.4745	0.4796	0.3072	0.4282	0.1087	0.4282	0.4282	0.4282	0.4282	0.4282	0.4282	0.4282	0.4282	0.4282	0.4282	0.4515	0.4282	0.4282	0.4282	0.4282	0.4282	0.4282	0.3872	0.4427	0.4282	0.4282	0.4282	0.4282	0.434	0.4282	0.4282	0.4282
HLA-A80:02	0.1765	0.1841	0.1747	0.2255	0.1829	0.1856	0.1765	0.1991	0.2463	0.3619	0.1883	0.1794	0.2463	0.1607	0.1861	0.1845	0.1765	0.1989	0.193	0.3285	0.1765	0.0329	0.1765	0.1765	0.1765	0.1765	0.1765	0.1765	0.1765	0.1765	0.1765	0.1765	0.1768	0.1765	0.1765	0.1765	0.1765	0.1765	0.1765	0.1583	0.1586	0.1765	0.1765	0.1765	0.1765	0.1758	0.1765	0.1765	0.1765
[truncated: 837 more columns]

## Sheet: HLA-B
HLA-alleles	HLA-B07:02	HLA-B07:03	HLA-B07:04	HLA-B07:05	HLA-B07:06	HLA-B07:07	HLA-B07:08	HLA-B07:09	HLA-B07:10	HLA-B07:100	HLA-B07:101	HLA-B07:102	HLA-B07:103	HLA-B07:104	HLA-B07:105	HLA-B07:106	HLA-B07:107	HLA-B07:108	HLA-B07:109	HLA-B07:11	HLA-B07:110	HLA-B07:112	HLA-B07:113	HLA-B07:114	HLA-B07:115	HLA-B07:12	HLA-B07:13	HLA-B07:14	HLA-B07:15	HLA-B07:16	HLA-B07:17	HLA-B07:18	HLA-B07:19	HLA-B07:20	HLA-B07:21	HLA-B07:22	HLA-B07:23	HLA-B07:24	HLA-B07:25	HLA-B07:26	HLA-B07:27	HLA-B07:28	HLA-B07:29	HLA-B07:30	HLA-B07:31	HLA-B07:32	HLA-B07:33	HLA-B07:34	HLA-B07:35
HLA-B07:02	1	0.8128	0.7733	0.9084	0.9084	0.7901	0.7245	0.5279	0.2384	0	1	1	1	1	0	0	1	1	1	0.4719	1	0.9084	1	1	0	0.794	0.2201	0.794	0.8332	0.6989	0.5279	0.794	0.7405	0.7256	1	1	0.959	0.8173	0.7547	0.7312	0.2149	0.4799	0.5033	1	0.9157	0.6653	1	0.6841	1
HLA-B07:03	0.8128	1	0.7995	0.8483	0.8483	0.784	0.8627	0.5078	0.2606	0	0.8128	0.8128	0.8128	0.8128	0	0	0.8128	0.8128	0.8128	0.454	0.8128	0.8483	0.8128	0.8128	0	0.7724	0.2516	0.7724	0.8171	0.7584	0.5078	0.7724	0.7822	0.7447	0.8128	0.8128	0.8196	0.7949	0.8076	0.7315	0.242	0.4526	0.5536	0.8128	0.8387	0.7902	0.8128	0.7151	0.8128
HLA-B07:04	0.7733	0.7995	1	0.7899	0.7899	0.7293	0.7702	0.5294	0.2702	0	0.7733	0.7733	0.7733	0.7733	0	0	0.7733	0.7733	0.7733	0.4733	0.7733	0.7899	0.7733	0.7733	0	0.7209	0.2638	0.7209	0.778	0.6732	0.5294	0.7209	0.9128	0.6949	0.7733	0.7733	0.7924	0.7764	0.792	0.8105	0.2492	0.4738	0.6201	0.7733	0.8079	0.7118	0.7733	0.7823	0.7733
HLA-B07:05	0.9084	0.8483	0.7899	1	1	0.8127	0.7713	0.5284	0.2482	0	0.9084	0.9084	0.9084	0.9084	0	0	0.9084	0.9084	0.9084	0.4715	0.9084	1	0.9084	0.9084	0	0.8142	0.2394	0.8142	0.8699	0.7312	0.5284	0.8142	0.7576	0.7415	0.9084	0.9084	0.9185	0.8325	0.7816	0.7495	0.2256	0.471	0.5148	0.9084	0.9002	0.7164	0.9084	0.7158	0.9084
HLA-B07:06	0.9084	0.8483	0.7899	1	1	0.8127	0.7713	0.5284	0.2482	0	0.9084	0.9084	0.9084	0.9084	0	0	0.9084	0.9084	0.9084	0.4715	0.9084	1	0.9084	0.9084	0	0.8142	0.2394	0.8142	0.8699	0.7312	0.5284	0.8142	0.7576	0.7415	0.9084	0.9084	0.9185	0.8325	0.7816	0.7495	0.2256	0.471	0.5148	0.9084	0.9002	0.7164	0.9084	0.7158	0.9084
HLA-B07:07	0.7901	0.784	0.7293	0.8127	0.8127	1	0.7427	0.5658	0.2702	0	0.7901	0.7901	0.7901	0.7901	0	0	0.7901	0.7901	0.7901	0.5078	0.7901	0.8127	0.7901	0.7901	0	0.9409	0.266	0.9409	0.7929	0.7563	0.5658	0.9409	0.7056	0.7815	0.7901	0.7901	0.8023	0.8034	0.7544	0.7203	0.2458	0.5111	0.5119	0.7901	0.7956	0.6995	0.7901	0.6842	0.7901
HLA-B07:08	0.7245	0.8627	0.7702	0.7713	0.7713	0.7427	1	0.4938	0.2787	0	0.7245	0.7245	0.7245	0.7245	0	0	0.7245	0.7245	0.7245	0.4437	0.7245	0.7713	0.7245	0.7245	0	0.7281	0.2893	0.7281	0.7723	0.7434	0.4938	0.7281	0.7683	0.7012	0.7245	0.7245	0.7379	0.7553	0.7986	0.7294	0.2576	0.4335	0.5823	0.7245	0.7525	0.8909	0.7245	0.7346	0.7245
HLA-B07:09	0.5279	0.5078	0.5294	0.5284	0.5284	0.5658	0.4938	1	0.2537	0	0.5279	0.5279	0.5279	0.5279	0	0	0.5279	0.5279	0.5279	0.8504	0.5279	0.5284	0.5279	0.5279	0	0.5664	0.2607	0.5664	0.5347	0.524	1	0.5664	0.5179	0.5293	0.5279	0.5279	0.5399	0.5735	0.5279	0.5573	0.2394	0.8054	0.4441	0.5279	0.5372	0.4659	0.5279	0.5217	0.5279
HLA-B07:10	0.2384	0.2606	0.2702	0.2482	0.2482	0.2702	0.2787	0.2537	1	0	0.2384	0.2384	0.2384	0.2384	0	0	0.2384	0.2384	0.2384	0.2358	0.2384	0.2482	0.2384	0.2384	0	0.2638	0.2791	0.2638	0.2634	0.2884	0.2537	0.2638	0.2651	0.2527	0.2384	0.2384	0.2439	0.2438	0.2675	0.2933	0.4894	0.2477	0.315	0.2384	0.2391	0.2841	0.2384	0.2929	0.2384
HLA-B07:100	0	0	0	0	0	0	0	0	0	1	0	0	0	0	0	0	0	0	0	0	0	0	0	0	0	0	0	0	0	0	0	0	0	0	0	0	0	0	0	0	0	0	0	0	0	0	0	0	0
HLA-B07:101	1	0.8128	0.7733	0.9084	0.9084	0.7901	0.7245	0.5279	0.2384	0	1	1	1	1	0	0	1	1	1	0.4719	1	0.9084	1	1	0	0.794	0.2201	0.794	0.8332	0.6989	0.5279	0.794	0.7405	0.7256	1	1	0.959	0.8173	0.7547	0.7312	0.2149	0.4799	0.5033	1	0.9157	0.6653	1	0.6841	1
HLA-B07:102	1	0.8128	0.7733	0.9084	0.9084	0.7901	0.7245	0.5279	0.2384	0	1	1	1	1	0	0	1	1	1	0.4719	1	0.9084	1	1	0	0.794	0.2201	0.794	0.8332	0.6989	0.5279	0.794	0.7405	0.7256	1	1	0.959	0.8173	0.7547	0.7312	0.2149	0.4799	0.5033	1	0.9157	0.6653	1	0.6841	1
HLA-B07:103	1	0.8128	0.7733	0.9084	0.9084	0.7901	0.7245	0.5279	0.2384	0	1	1	1	1	0	0	1	1	1	0.4719	1	0.9084	1	1	0	0.794	0.2201	0.794	0.8332	0.6989	0.5279	0.794	0.7405	0.7256	1	1	0.959	0.8173	0.7547	0.7312	0.2149	0.4799	0.5033	1	0.9157	0.6653	1	0.6841	1
HLA-B07:104	1	0.8128	0.7733	0.9084	0.9084	0.7901	0.7245	0.5279	0.2384	0	1	1	1	1	0	0	1	1	1	0.4719	1	0.9084	1	1	0	0.794	0.2201	0.794	0.8332	0.6989	0.5279	0.794	0.7405	0.7256	1	1	0.959	0.8173	0.7547	0.7312	0.2149	0.4799	0.5033	1	0.9157	0.6653	1	0.6841	1
HLA-B07:105	0	0	0	0	0	0	0	0	0	0	0	0	0	0	1	0	0	0	0	0	0	0	0	0	0	0	0	0	0	0	0	0	0	0	0	0	0	0	0	0	0	0	0	0	0	0	0	0	0
HLA-B07:106	0	0	0	0	0	0	0	0	0	0	0	0	0	0	0	1	0	0	0	0	0	0	0	0	0	0	0	0	0	0	0	0	0	0	0	0	0	0	0	0	0	0	0	0	0	0	0	0	0
HLA-B07:107	1	0.8128	0.7733	0.9084	0.9084	0.7901	0.7245	0.5279	0.2384	0	1	1	1	1	0	0	1	1	1	0.4719	1	0.9084	1	1	0	0.794	0.2201	0.794	0.8332	0.6989	0.5279	0.794	0.7405	0.7256	1	1	0.959	0.8173	0.7547	0.7312	0.2149	0.4799	0.5033	1	0.9157	0.6653	1	0.6841	1
HLA-B07:108	1	0.8128	0.7733	0.9084	0.9084	0.7901	0.7245	0.5279	0.2384	0	1	1	1	1	0	0	1	1	1	0.4719	1	0.9084	1	1	0	0.794	0.2201	0.794	0.8332	0.6989	0.5279	0.794	0.7405	0.7256	1	1	0.959	0.8173	0.7547	0.7312	0.2149	0.4799	0.5033	1	0.9157	0.6653	1	0.6841	1
HLA-B07:109	1	0.8128	0.7733	0.9084	0.9084	0.7901	0.7245	0.5279	0.2384	0	1	1	1	1	0	0	1	1	1	0.4719	1	0.9084	1	1	0	0.794	0.2201	0.794	0.8332	0.6989	0.5279	0.794	0.7405	0.7256	1	1	0.959	0.8173	0.7547	0.7312	0.2149	0.4799	0.5033	1	0.9157	0.6653	1	0.6841	1
HLA-B07:11	0.4719	0.454	0.4733	0.4715	0.4715	0.5078	0.4437	0.8504	0.2358	0	0.4719	0.4719	0.4719	0.4719	0	0	0.4719	0.4719	0.4719	1	0.4719	0.4715	0.4719	0.4719	0	0.507	0.2507	0.507	0.475	0.4671	0.8504	0.507	0.4666	0.4795	0.4719	0.4719	0.4814	0.5133	0.4759	0.4915	0.226	0.7723	0.4054	0.4719	0.4811	0.4196	0.4719	0.4633	0.4719
HLA-B07:110	1	0.8128	0.7733	0.9084	0.9084	0.7901	0.7245	0.5279	0.2384	0	1	1	1	1	0	0	1	1	1	0.4719	1	0.9084	1	1	0	0.794	0.2201	0.794	0.8332	0.6989	0.5279	0.794	0.7405	0.7256	1	1	0.959	0.8173	0.7547	0.7312	0.2149	0.4799	0.5033	1	0.9157	0.6653	1	0.6841	1
HLA-B07:112	0.9084	0.8483	0.7899	1	1	0.8127	0.7713	0.5284	0.2482	0	0.9084	0.9084	0.9084	0.9084	0	0	0.9084	0.9084	0.9084	0.4715	0.9084	1	0.9084	0.9084	0	0.8142	0.2394	0.8142	0.8699	0.7312	0.5284	0.8142	0.7576	0.7415	0.9084	0.9084	0.9185	0.8325	0.7816	0.7495	0.2256	0.471	0.5148	0.9084	0.9002	0.7164	0.9084	0.7158	0.9084
HLA-B07:113	1	0.8128	0.7733	0.9084	0.9084	0.7901	0.7245	0.5279	0.2384	0	1	1	1	1	0	0	1	1	1	0.4719	1	0.9084	1	1	0	0.794	0.2201	0.794	0.8332	0.6989	0.5279	0.794	0.7405	0.7256	1	1	0.959	0.8173	0.7547	0.7312	0.2149	0.4799	0.5033	1	0.9157	0.6653	1	0.6841	1
HLA-B07:114	1	0.8128	0.7733	0.9084	0.9084	0.7901	0.7245	0.5279	0.2384	0	1	1	1	1	0	0	1	1	1	0.4719	1	0.9084	1	1	0	0.794	0.2201	0.794	0.8332	0.6989	0.5279	0.794	0.7405	0.7256	1	1	0.959	0.8173	0.7547	0.7312	0.2149	0.4799	0.5033	1	0.9157	0.6653	1	0.6841	1
HLA-B07:115	0	0	0	0	0	0	0	0	0	0	0	0	0	0	0	0	0	0	0	0	0	0	0	0	1	0	0	0	0	0	0	0	0	0	0	0	0	0	0	0	0	0	0	0	0	0	0	0	0
HLA-B07:12	0.794	0.7724	0.7209	0.8142	0.8142	0.9409	0.7281	0.5664	0.2638	0	0.794	0.794	0.794	0.794	0	0	0.794	0.794	0.794	0.507	0.794	0.8142	0.794	0.794	0	1	0.2563	1	0.8006	0.7504	0.5664	1	0.6976	0.7869	0.794	0.794	0.8039	0.8067	0.75	0.7188	0.2386	0.5133	0.5023	0.794	0.7953	0.6875	0.794	0.6836	0.794
HLA-B07:13	0.2201	0.2516	0.2638	0.2394	0.2394	0.266	0.2893	0.2607	0.2791	0	0.2201	0.2201	0.2201	0.2201	0	0	0.2201	0.2201	0.2201	0.2507	0.2201	0.2394	0.2201	0.2201	0	0.2563	1	0.2563	0.254	0.2682	0.2607	0.2563	0.2656	0.2389	0.2201	0.2201	0.2306	0.2565	0.2717	0.2914	0.2495	0.2246	0.2831	0.2201	0.2307	0.3051	0.2201	0.3077	0.2201
HLA-B07:14	0.794	0.7724	0.7209	0.8142	0.8142	0.9409	0.7281	0.5664	0.2638	0	0.794	0.794	0.794	0.794	0	0	0.794	0.794	0.794	0.507	0.794	0.8142	0.794	0.794	0	1	0.2563	1	0.8006	0.7504	0.5664	1	0.6976	0.7869	0.794	0.794	0.8039	0.8067	0.75	0.7188	0.2386	0.5133	0.5023	0.794	0.7953	0.6875	0.794	0.6836	0.794
HLA-B07:15	0.8332	0.8171	0.778	0.8699	0.8699	0.7929	0.7723	0.5347	0.2634	0	0.8332	0.8332	0.8332	0.8332	0	0	0.8332	0.8332	0.8332	0.475	0.8332	0.8699	0.8332	0.8332	0	0.8006	0.254	0.8006	1	0.7511	0.5347	0.8006	0.751	0.7425	0.8332	0.8332	0.8419	0.812	0.7951	0.7766	0.2385	0.4783	0.5204	0.8332	0.8349	0.7345	0.8332	0.7507	0.8332
HLA-B07:16	0.6989	0.7584	0.6732	0.7312	0.7312	0.7563	0.7434	0.524	0.2884	0	0.6989	0.6989	0.6989	0.6989	0	0	0.6989	0.6989	0.6989	0.4671	0.6989	0.7312	0.6989	0.6989	0	0.7504	0.2682	0.7504	0.7511	1	0.524	0.7504	0.663	0.7281	0.6989	0.6989	0.7056	0.7391	0.7324	0.6984	0.2772	0.4762	0.4865	0.6989	0.7119	0.7233	0.6989	0.6798	0.6989
HLA-B07:17	0.5279	0.5078	0.5294	0.5284	0.5284	0.5658	0.4938	1	0.2537	0	0.5279	0.5279	0.5279	0.5279	0	0	0.5279	0.5279	0.5279	0.8504	0.5279	0.5284	0.5279	0.5279	0	0.5664	0.2607	0.5664	0.5347	0.524	1	0.5664	0.5179	0.5293	0.5279	0.5279	0.5399	0.5735	0.5279	0.5573	0.2394	0.8054	0.4441	0.5279	0.5372	0.4659	0.5279	0.5217	0.5279
HLA-B07:18	0.794	0.7724	0.7209	0.8142	0.8142	0.9409	0.7281	0.5664	0.2638	0	0.794	0.794	0.794	0.794	0	0	0.794	0.794	0.794	0.507	0.794	0.8142	0.794	0.794	0	1	0.2563	1	0.8006	0.7504	0.5664	1	0.6976	0.7869	0.794	0.794	0.8039	0.8067	0.75	0.7188	0.2386	0.5133	0.5023	0.794	0.7953	0.6875	0.794	0.6836	0.794
HLA-B07:19	0.7405	0.7822	0.9128	0.7576	0.7576	0.7056	0.7683	0.5179	0.2651	0	0.7405	0.7405	0.7405	0.7405	0	0	0.7405	0.7405	0.7405	0.4666	0.7405	0.7576	0.7405	0.7405	0	0.6976	0.2656	0.6976	0.751	0.663	0.5179	0.6976	1	0.699	0.7405	0.7405	0.7558	0.7678	0.7924	0.7845	0.2477	0.4639	0.6422	0.7405	0.7861	0.7159	0.7405	0.7822	0.7405
HLA-B07:20	0.7256	0.7447	0.6949	0.7415	0.7415	0.7815	0.7012	0.5293	0.2527	0	0.7256	0.7256	0.7256	0.7256	0	0	0.7256	0.7256	0.7256	0.4795	0.7256	0.7415	0.7256	0.7256	0	0.7869	0.2389	0.7869	0.7425	0.7281	0.5293	0.7869	0.699	1	0.7256	0.7256	0.7292	0.7732	0.7406	0.6775	0.2455	0.4904	0.5139	0.7256	0.7528	0.6713	0.7256	0.6653	0.7256
HLA-B07:21	1	0.8128	0.7733	0.9084	0.9084	0.7901	0.7245	0.5279	0.2384	0	1	1	1	1	0	0	1	1	1	0.4719	1	0.9084	1	1	0	0.794	0.2201	0.794	0.8332	0.6989	0.5279	0.794	0.7405	0.7256	1	1	0.959	0.8173	0.7547	0.7312	0.2149	0.4799	0.5033	1	0.9157	0.6653	1	0.6841	1
HLA-B07:22	1	0.8128	0.7733	0.9084	0.9084	0.7901	0.7245	0.5279	0.2384	0	1	1	1	1	0	0	1	1	1	0.4719	1	0.9084	1	1	0	0.794	0.2201	0.794	0.8332	0.6989	0.5279	0.794	0.7405	0.7256	1	1	0.959	0.8173	0.7547	0.7312	0.2149	0.4799	0.5033	1	0.9157	0.6653	1	0.6841	1
HLA-B07:23	0.959	0.8196	0.7924	0.9185	0.9185	0.8023	0.7379	0.5399	0.2439	0	0.959	0.959	0.959	0.959	0	0	0.959	0.959	0.959	0.4814	0.959	0.9185	0.959	0.959	0	0.8039	0.2306	0.8039	0.8419	0.7056	0.5399	0.8039	0.7558	0.7292	0.959	0.959	1	0.8298	0.7655	0.7502	0.2204	0.4868	0.5147	0.959	0.919	0.6763	0.959	0.7007	0.959
HLA-B07:24	0.8173	0.7949	0.7764	0.8325	0.8325	0.8034	0.7553	0.5735	0.2438	0	0.8173	0.8173	0.8173	0.8173	0	0	0.8173	0.8173	0.8173	0.5133	0.8173	0.8325	0.8173	0.8173	0	0.8067	0.2565	0.8067	0.812	0.7391	0.5735	0.8067	0.7678	0.7732	0.8173	0.8173	0.8298	1	0.7998	0.7747	0.2277	0.5081	0.5302	0.8173	0.8597	0.7007	0.8173	0.7368	0.8173
HLA-B07:25	0.7547	0.8076	0.792	0.7816	0.7816	0.7544	0.7986	0.5279	0.2675	0	0.7547	0.7547	0.7547	0.7547	0	0	0.7547	0.7547	0.7547	0.4759	0.7547	0.7816	0.7547	0.7547	0	0.75	0.2717	0.75	0.7951	0.7324	0.5279	0.75	0.7924	0.7406	0.7547	0.7547	0.7655	0.7998	1	0.7661	0.2476	0.4674	0.5546	0.7547	0.7906	0.7563	0.7547	0.7584	0.7547
HLA-B07:26	0.7312	0.7315	0.8105	0.7495	0.7495	0.7203	0.7294	0.5573	0.2933	0	0.7312	0.7312	0.7312	0.7312	0	0	0.7312	0.7312	0.7312	0.4915	0.7312	0.7495	0.7312	0.7312	0	0.7188	0.2914	0.7188	0.7766	0.6984	0.5573	0.7188	0.7845	0.6775	0.7312	0.7312	0.7502	0.7747	0.7661	1	0.2725	0.5005	0.5823	0.7312	0.7557	0.6911	0.7312	0.8734	0.7312
HLA-B07:27	0.2149	0.242	0.2492	0.2256	0.2256	0.2458	0.2576	0.2394	0.4894	0	0.2149	0.2149	0.2149	0.2149	0	0	0.2149	0.2149	0.2149	0.226	0.2149	0.2256	0.2149	0.2149	0	0.2386	0.2495	0.2386	0.2385	0.2772	0.2394	0.2386	0.2477	0.2455	0.2149	0.2149	0.2204	0.2277	0.2476	0.2725	1	0.2381	0.2872	0.2149	0.2197	0.2624	0.2149	0.2746	0.2149
HLA-B07:28	0.4799	0.4526	0.4738	0.471	0.471	0.5111	0.4335	0.8054	0.2477	0	0.4799	0.4799	0.4799	0.4799	0	0	0.4799	0.4799	0.4799	0.7723	0.4799	0.471	0.4799	0.4799	0	0.5133	0.2246	0.5133	0.4783	0.4762	0.8054	0.5133	0.4639	0.4904	0.4799	0.4799	0.4868	0.5081	0.4674	0.5005	0.2381	1	0.409	0.4799	0.4837	0.4096	0.4799	0.4663	0.4799
HLA-B07:29	0.5033	0.5536	0.6201	0.5148	0.5148	0.5119	0.5823	0.4441	0.315	0	0.5033	0.5033	0.5033	0.5033	0	0	0.5033	0.5033	0.5033	0.4054	0.5033	0.5148	0.5033	0.5033	0	0.5023	0.2831	0.5023	0.5204	0.4865	0.4441	0.5023	0.6422	0.5139	0.5033	0.5033	0.5147	0.5302	0.5546	0.5823	0.2872	0.409	1	0.5033	0.5305	0.5702	0.5033	0.5974	0.5033
HLA-B07:30	1	0.8128	0.7733	0.9084	0.9084	0.7901	0.7245	0.5279	0.2384	0	1	1	1	1	0	0	1	1	1	0.4719	1	0.9084	1	1	0	0.794	0.2201	0.794	0.8332	0.6989	0.5279	0.794	0.7405	0.7256	1	1	0.959	0.8173	0.7547	0.7312	0.2149	0.4799	0.5033	1	0.9157	0.6653	1	0.6841	1
HLA-B07:31	0.9157	0.8387	0.8079	0.9002	0.9002	0.7956	0.7525	0.5372	0.2391	0	0.9157	0.9157	0.9157	0.9157	0	0	0.9157	0.9157	0.9157	0.4811	0.9157	0.9002	0.9157	0.9157	0	0.7953	0.2307	0.7953	0.8349	0.7119	0.5372	0.7953	0.7861	0.7528	0.9157	0.9157	0.919	0.8597	0.7906	0.7557	0.2197	0.4837	0.5305	0.9157	1	0.6893	0.9157	0.7157	0.9157
HLA-B07:32	0.6653	0.7902	0.7118	0.7164	0.7164	0.6995	0.8909	0.4659	0.2841	0	0.6653	0.6653	0.6653	0.6653	0	0	0.6653	0.6653	0.6653	0.4196	0.6653	0.7164	0.6653	0.6653	0	0.6875	0.3051	0.6875	0.7345	0.7233	0.4659	0.6875	0.7159	0.6713	0.6653	0.6653	0.6763	0.7007	0.7563	0.6911	0.2624	0.4096	0.5702	0.6653	0.6893	1	0.6653	0.7164	0.6653
HLA-B07:33	1	0.8128	0.7733	0.9084	0.9084	0.7901	0.7245	0.5279	0.2384	0	1	1	1	1	0	0	1	1	1	0.4719	1	0.9084	1	1	0	0.794	0.2201	0.794	0.8332	0.6989	0.5279	0.794	0.7405	0.7256	1	1	0.959	0.8173	0.7547	0.7312	0.2149	0.4799	0.5033	1	0.9157	0.6653	1	0.6841	1
HLA-B07:34	0.6841	0.7151	0.7823	0.7158	0.7158	0.6842	0.7346	0.5217	0.2929	0	0.6841	0.6841	0.6841	0.6841	0	0	0.6841	0.6841	0.6841	0.4633	0.6841	0.7158	0.6841	0.6841	0	0.6836	0.3077	0.6836	0.7507	0.6798	0.5217	0.6836	0.7822	0.6653	0.6841	0.6841	0.7007	0.7368	0.7584	0.8734	0.2746	0.4663	0.5974	0.6841	0.7157	0.7164	0.6841	1	0.6841
HLA-B07:35	1	0.8128	0.7733	0.9084	0.9084	0.7901	0.7245	0.5279	0.2384	0	1	1	1	1	0	0	1	1	1	0.4719	1	0.9084	1	1	0	0.794	0.2201	0.794	0.8332	0.6989	0.5279	0.794	0.7405	0.7256	1	1	0.959	0.8173	0.7547	0.7312	0.2149	0.4799	0.5033	1	0.9157	0.6653	1	0.6841	1
HLA-B07:36	0.6013	0.6196	0.6347	0.6237	0.6237	0.647	0.6282	0.5192	0.2588	0	0.6013	0.6013	0.6013	0.6013	0	0	0.6013	0.6013	0.6013	0.4952	0.6013	0.6237	0.6013	0.6013	0	0.6391	0.3215	0.6391	0.6306	0.6232	0.5192	0.6391	0.6424	0.6391	0.6013	0.6013	0.6129	0.6767	0.6733	0.6557	0.2547	0.4592	0.4877	0.6013	0.6293	0.6102	0.6013	0.6529	0.6013
HLA-B07:37	0.7365	0.7757	0.7032	0.7636	0.7636	0.772	0.7477	0.5446	0.2807	0	0.7365	0.7365	0.7365	0.7365	0	0	0.7365	0.7365	0.7365	0.4847	0.7365	0.7636	0.7365	0.7365	0	0.7693	0.2624	0.7693	0.7804	0.9207	0.5446	0.7693	0.6898	0.7349	0.7365	0.7365	0.7437	0.7745	0.7593	0.7308	0.2674	0.4917	0.492	0.7365	0.749	0.7132	0.7365	0.7028	0.7365
HLA-B07:38	0.4532	0.492	0.4855	0.4731	0.4731	0.4999	0.5205	0.4435	0.2637	0	0.4532	0.4532	0.4532	0.4532	0	0	0.4532	0.4532	0.4532	0.4245	0.4532	0.4731	0.4532	0.4532	0	0.4944	0.3514	0.4944	0.498	0.555	0.4435	0.4944	0.4995	0.515	0.4532	0.4532	0.461	0.5259	0.541	0.5239	0.2667	0.3867	0.4132	0.4532	0.4763	0.527	0.4532	0.5392	0.4532
HLA-B07:39	1	0.8128	0.7733	0.9084	0.9084	0.7901	0.7245	0.5279	0.2384	0	1	1	1	1	0	0	1	1	1	0.4719	1	0.9084	1	1	0	0.794	0.2201	0.794	0.8332	0.6989	0.5279	0.794	0.7405	0.7256	1	1	0.959	0.8173	0.7547	0.7312	0.2149	0.4799	0.5033	1	0.9157	0.6653	1	0.6841	1
HLA-B07:40	0.9084	0.8483	0.7899	1	1	0.8127	0.7713	0.5284	0.2482	0	0.9084	0.9084	0.9084	0.9084	0	0	0.9084	0.9084	0.9084	0.4715	0.9084	1	0.9084	0.9084	0	0.8142	0.2394	0.8142	0.8699	0.7312	0.5284	0.8142	0.7576	0.7415	0.9084	0.9084	0.9185	0.8325	0.7816	0.7495	0.2256	0.471	0.5148	0.9084	0.9002	0.7164	0.9084	0.7158	0.9084
HLA-B07:41	1	0.8128	0.7733	0.9084	0.9084	0.7901	0.7245	0.5279	0.2384	0	1	1	1	1	0	0	1	1	1	0.4719	1	0.9084	1	1	0	0.794	0.2201	0.794	0.8332	0.6989	0.5279	0.794	0.7405	0.7256	1	1	0.959	0.8173	0.7547	0.7312	0.2149	0.4799	0.5033	1	0.9157	0.6653	1	0.6841	1
HLA-B07:42	1	0.8128	0.7733	0.9084	0.9084	0.7901	0.7245	0.5279	0.2384	0	1	1	1	1	0	0	1	1	1	0.4719	1	0.9084	1	1	0	0.794	0.2201	0.794	0.8332	0.6989	0.5279	0.794	0.7405	0.7256	1	1	0.959	0.8173	0.7547	0.7312	0.2149	0.4799	0.5033	1	0.9157	0.6653	1	0.6841	1
HLA-B07:43	0.7044	0.7222	0.8078	0.7249	0.7249	0.7012	0.7296	0.5527	0.2913	0	0.7044	0.7044	0.7044	0.7044	0	0	0.7044	0.7044	0.7044	0.4896	0.7044	0.7249	0.7044	0.7044	0	0.6991	0.2974	0.6991	0.7535	0.6887	0.5527	0.6991	0.8043	0.6805	0.7044	0.7044	0.722	0.7705	0.7653	0.9143	0.2727	0.4945	0.6031	0.7044	0.7393	0.6979	0.7044	0.9095	0.7044
HLA-B07:44	1	0.8128	0.7733	0.9084	0.9084	0.7901	0.7245	0.5279	0.2384	0	1	1	1	1	0	0	1	1	1	0.4719	1	0.9084	1	1	0	0.794	0.2201	0.794	0.8332	0.6989	0.5279	0.794	0.7405	0.7256	1	1	0.959	0.8173	0.7547	0.7312	0.2149	0.4799	0.5033	1	0.9157	0.6653	1	0.6841	1
HLA-B07:45	0.9035	0.8409	0.8116	0.9186	0.9186	0.8188	0.7687	0.5485	0.2561	0	0.9035	0.9035	0.9035	0.9035	0	0	0.9035	0.9035	0.9035	0.4882	0.9035	0.9186	0.9035	0.9035	0	0.8119	0.2467	0.8119	0.8468	0.7278	0.5485	0.8119	0.7725	0.7331	0.9035	0.9035	0.9291	0.8319	0.7755	0.7671	0.2337	0.4892	0.5282	0.9035	0.8982	0.7037	0.9035	0.7184	0.9035
HLA-B07:46	1	0.8128	0.7733	0.9084	0.9084	0.7901	0.7245	0.5279	0.2384	0	1	1	1	1	0	0	1	1	1	0.4719	1	0.9084	1	1	0	0.794	0.2201	0.794	0.8332	0.6989	0.5279	0.794	0.7405	0.7256	1	1	0.959	0.8173	0.7547	0.7312	0.2149	0.4799	0.5033	1	0.9157	0.6653	1	0.6841	1
HLA-B07:47	1	0.8128	0.7733	0.9084	0.9084	0.7901	0.7245	0.5279	0.2384	0	1	1	1	1	0	0	1	1	1	0.4719	1	0.9084	1	1	0	0.794	0.2201	0.794	0.8332	0.6989	0.5279	0.794	0.7405	0.7256	1	1	0.959	0.8173	0.7547	0.7312	0.2149	0.4799	0.5033	1	0.9157	0.6653	1	0.6841	1
HLA-B07:48	0.6683	0.6766	0.6609	0.6925	0.6925	0.7047	0.6821	0.5341	0.2916	0	0.6683	0.6683	0.6683	0.6683	0	0	0.6683	0.6683	0.6683	0.4794	0.6683	0.6925	0.6683	0.6683	0	0.7098	0.2879	0.7098	0.7388	0.7349	0.5341	0.7098	0.6492	0.6751	0.6683	0.6683	0.6771	0.7185	0.7642	0.7476	0.2694	0.4817	0.4775	0.6683	0.6777	0.6701	0.6683	0.7334	0.6683
HLA-B07:50	0.2599	0.288	0.2891	0.2702	0.2702	0.2902	0.3034	0.2758	0.4491	0	0.2599	0.2599	0.2599	0.2599	0	0	0.2599	0.2599	0.2599	0.2577	0.2599	0.2702	0.2599	0.2599	0	0.2832	0.2457	0.2832	0.2855	0.3362	0.2758	0.2832	0.2854	0.2852	0.2599	0.2599	0.2646	0.27	0.2891	0.3133	0.7404	0.2745	0.3094	0.2599	0.2628	0.3078	0.2599	0.3111	0.2599
HLA-B07:51	0.8551	0.8116	0.7411	0.8726	0.8726	0.8223	0.7525	0.5389	0.2529	0	0.8551	0.8551	0.8551	0.8551	0	0	0.8551	0.8551	0.8551	0.4837	0.8551	0.8726	0.8551	0.8551	0	0.8263	0.2413	0.8263	0.8422	0.7529	0.5389	0.8263	0.7159	0.7447	0.8551	0.8551	0.8599	0.8193	0.8067	0.7203	0.2283	0.4804	0.4873	0.8551	0.8436	0.7008	0.8551	0.6865	0.8551
HLA-B07:52	0.9077	0.8274	0.7414	0.8978	0.8978	0.7996	0.7368	0.5244	0.2344	0	0.9077	0.9077	0.9077	0.9077	0	0	0.9077	0.9077	0.9077	0.4721	0.9077	0.8978	0.9077	0.9077	0	0.8045	0.222	0.8045	0.8271	0.7293	0.5244	0.8045	0.717	0.7456	0.9077	0.9077	0.8976	0.8241	0.7525	0.7044	0.2153	0.474	0.4883	0.9077	0.89	0.6801	0.9077	0.6683	0.9077
HLA-B07:53	0.9084	0.8483	0.7899	1	1	0.8127	0.7713	0.5284	0.2482	0	0.9084	0.9084	0.9084	0.9084	0	0	0.9084	0.9084	0.9084	0.4715	0.9084	1	0.9084	0.9084	0	0.8142	0.2394	0.8142	0.8699	0.7312	0.5284	0.8142	0.7576	0.7415	0.9084	0.9084	0.9185	0.8325	0.7816	0.7495	0.2256	0.471	0.5148	0.9084	0.9002	0.7164	0.9084	0.7158	0.9084
HLA-B07:54	0.4549	0.5036	0.564	0.4805	0.4805	0.5178	0.5504	0.4722	0.3447	0	0.4549	0.4549	0.4549	0.4549	0	0	0.4549	0.4549	0.4549	0.4363	0.4549	0.4805	0.4549	0.4549	0	0.4996	0.4317	0.4996	0.4955	0.4966	0.4722	0.4996	0.5614	0.4639	0.4549	0.4549	0.474	0.5042	0.5216	0.582	0.3186	0.4189	0.5725	0.4549	0.4749	0.5448	0.4549	0.5873	0.4549
HLA-B07:55	0.6324	0.664	0.7376	0.6558	0.6558	0.6742	0.6915	0.5472	0.2981	0	0.6324	0.6324	0.6324	0.6324	0	0	0.6324	0.6324	0.6324	0.4868	0.6324	0.6558	0.6324	0.6324	0	0.6698	0.3247	0.6698	0.6826	0.6494	0.5472	0.6698	0.733	0.6476	0.6324	0.6324	0.6514	0.7096	0.7115	0.8156	0.2783	0.4896	0.6022	0.6324	0.6617	0.6756	0.6324	0.8221	0.6324
HLA-B07:56	0.9005	0.8251	0.8065	0.922	0.922	0.8203	0.7617	0.5494	0.2508	0	0.9005	0.9005	0.9005	0.9005	0	0	0.9005	0.9005	0.9005	0.4903	0.9005	0.922	0.9005	0.9005	0	0.8194	0.2474	0.8194	0.8537	0.7222	0.5494	0.8194	0.7691	0.7396	0.9005	0.9005	0.9252	0.8532	0.785	0.7719	0.2287	0.4882	0.5214	0.9005	0.9	0.7008	0.9005	0.7244	0.9005
HLA-B07:57	0.9044	0.8053	0.749	0.8757	0.8757	0.7779	0.7162	0.5226	0.2291	0	0.9044	0.9044	0.9044	0.9044	0	0	0.9044	0.9044	0.9044	0.4781	0.9044	0.8757	0.9044	0.9044	0	0.7806	0.218	0.7806	0.8057	0.6961	0.5226	0.7806	0.7239	0.7303	0.9044	0.9044	0.8936	0.8081	0.7478	0.701	0.2112	0.4751	0.4914	0.9044	0.889	0.6585	0.9044	0.6624	0.9044
HLA-B07:58	1	0.8128	0.7733	0.9084	0.9084	0.7901	0.7245	0.5279	0.2384	0	1	1	1	1	0	0	1	1	1	0.4719	1	0.9084	1	1	0	0.794	0.2201	0.794	0.8332	0.6989	0.5279	0.794	0.7405	0.7256	1	1	0.959	0.8173	0.7547	0.7312	0.2149	0.4799	0.5033	1	0.9157	0.6653	1	0.6841	1
HLA-B07:59	1	0.8128	0.7733	0.9084	0.9084	0.7901	0.7245	0.5279	0.2384	0	1	1	1	1	0	0	1	1	1	0.4719	1	0.9084	1	1	0	0.794	0.2201	0.794	0.8332	0.6989	0.5279	0.794	0.7405	0.7256	1	1	0.959	0.8173	0.7547	0.7312	0.2149	0.4799	0.5033	1	0.9157	0.6653	1	0.6841	1
HLA-B07:60	0.8173	0.7949	0.7764	0.8325	0.8325	0.8034	0.7553	0.5735	0.2438	0	0.8173	0.8173	0.8173	0.8173	0	0	0.8173	0.8173	0.8173	0.5133	0.8173	0.8325	0.8173	0.8173	0	0.8067	0.2565	0.8067	0.812	0.7391	0.5735	0.8067	0.7678	0.7732	0.8173	0.8173	0.8298	1	0.7998	0.7747	0.2277	0.5081	0.5302	0.8173	0.8597	0.7007	0.8173	0.7368	0.8173
HLA-B07:61	1	0.8128	0.7733	0.9084	0.9084	0.7901	0.7245	0.5279	0.2384	0	1	1	1	1	0	0	1	1	1	0.4719	1	0.9084	1	1	0	0.794	0.2201	0.794	0.8332	0.6989	0.5279	0.794	0.7405	0.7256	1	1	0.959	0.8173	0.7547	0.7312	0.2149	0.4799	0.5033	1	0.9157	0.6653	1	0.6841	1
HLA-B07:62	1	0.8128	0.7733	0.9084	0.9084	0.7901	0.7245	0.5279	0.2384	0	1	1	1	1	0	0	1	1	1	0.4719	1	0.9084	1	1	0	0.794	0.2201	0.794	0.8332	0.6989	0.5279	0.794	0.7405	0.7256	1	1	0.959	0.8173	0.7547	0.7312	0.2149	0.4799	0.5033	1	0.9157	0.6653	1	0.6841	1
HLA-B07:63	0.9189	0.838	0.7959	0.9373	0.9373	0.7889	0.7603	0.5277	0.2474	0	0.9189	0.9189	0.9189	0.9189	0	0	0.9189	0.9189	0.9189	0.4705	0.9189	0.9373	0.9189	0.9189	0	0.7892	0.2354	0.7892	0.8565	0.7189	0.5277	0.7892	0.7611	0.7229	0.9189	0.9189	0.9257	0.8241	0.7774	0.7526	0.2256	0.4703	0.5094	0.9189	0.8991	0.7011	0.9189	0.7111	0.9189
HLA-B07:64	0.8266	0.8114	0.7251	0.8343	0.8343	0.8048	0.73	0.507	0.2452	0	0.8266	0.8266	0.8266	0.8266	0	0	0.8266	0.8266	0.8266	0.4592	0.8266	0.8343	0.8266	0.8266	0	0.8111	0.2192	0.8111	0.8013	0.737	0.507	0.8111	0.7109	0.8067	0.8266	0.8266	0.8194	0.7759	0.7615	0.6826	0.2277	0.4667	0.4922	0.8266	0.8275	0.6864	0.8266	0.659	0.8266
HLA-B07:65	0.775	0.758	0.7269	0.8141	0.8141	0.8104	0.7442	0.5434	0.2534	0	0.775	0.775	0.775	0.775	0	0	0.775	0.775	0.775	0.491	0.775	0.8141	0.775	0.775	0	0.8115	0.2815	0.8115	0.8172	0.7506	0.5434	0.8115	0.708	0.7338	0.775	0.775	0.7899	0.8287	0.764	0.7479	0.2348	0.4786	0.4915	0.775	0.7874	0.7173	0.775	0.7244	0.775
HLA-B07:66	0.7651	0.7907	0.8934	0.7908	0.7908	0.7478	0.7723	0.5403	0.2847	0	0.7651	0.7651	0.7651	0.7651	0	0	0.7651	0.7651	0.7651	0.4765	0.7651	0.7908	0.7651	0.7651	0	0.7398	0.2804	0.7398	0.7945	0.69	0.5403	0.7398	0.8402	0.6906	0.7651	0.7651	0.7898	0.7748	0.7758	0.8504	0.2601	0.4816	0.6026	0.7651	0.7894	0.719	0.7651	0.805	0.7651
HLA-B07:68	1	0.8128	0.7733	0.9084	0.9084	0.7901	0.7245	0.5279	0.2384	0	1	1	1	1	0	0	1	1	1	0.4719	1	0.9084	1	1	0	0.794	0.2201	0.794	0.8332	0.6989	0.5279	0.794	0.7405	0.7256	1	1	0.959	0.8173	0.7547	0.7312	0.2149	0.4799	0.5033	1	0.9157	0.6653	1	0.6841	1
HLA-B07:69	0.1894	0.2154	0.2158	0.1989	0.1989	0.2169	0.2322	0.1964	0.7628	0	0.1894	0.1894	0.1894	0.1894	0	0	0.1894	0.1894	0.1894	0.1807	0.1894	0.1989	0.1894	0.1894	0	0.2118	0.2384	0.2118	0.2147	0.2444	0.1964	0.2118	0.2137	0.2103	0.1894	0.1894	0.193	0.1937	0.2174	0.2345	0.455	0.1948	0.2653	0.1894	0.1903	0.2425	0.1894	0.2369	0.1894
HLA-B07:70	0.5921	0.6592	0.722	0.6169	0.6169	0.6161	0.6995	0.4798	0.328	0	0.5921	0.5921	0.5921	0.5921	0	0	0.5921	0.5921	0.5921	0.434	0.5921	0.6169	0.5921	0.5921	0	0.6004	0.3167	0.6004	0.6217	0.5808	0.4798	0.6004	0.7261	0.5863	0.5921	0.5921	0.6092	0.6108	0.6511	0.6708	0.2892	0.4324	0.7424	0.5921	0.6179	0.6793	0.5921	0.6769	0.5921
HLA-B07:71	1	0.8128	0.7733	0.9084	0.9084	0.7901	0.7245	0.5279	0.2384	0	1	1	1	1	0	0	1	1	1	0.4719	1	0.9084	1	1	0	0.794	0.2201	0.794	0.8332	0.6989	0.5279	0.794	0.7405	0.7256	1	1	0.959	0.8173	0.7547	0.7312	0.2149	0.4799	0.5033	1	0.9157	0.6653	1	0.6841	1
HLA-B07:72	0.9005	0.8251	0.8065	0.922	0.922	0.8203	0.7617	0.5494	0.2508	0	0.9005	0.9005	0.9005	0.9005	0	0	0.9005	0.9005	0.9005	0.4903	0.9005	0.922	0.9005	0.9005	0	0.8194	0.2474	0.8194	0.8537	0.7222	0.5494	0.8194	0.7691	0.7396	0.9005	0.9005	0.9252	0.8532	0.785	0.7719	0.2287	0.4882	0.5214	0.9005	0.9	0.7008	0.9005	0.7244	0.9005
HLA-B07:73	1	0.8128	0.7733	0.9084	0.9084	0.7901	0.7245	0.5279	0.2384	0	1	1	1	1	0	0	1	1	1	0.4719	1	0.9084	1	1	0	0.794	0.2201	0.794	0.8332	0.6989	0.5279	0.794	0.7405	0.7256	1	1	0.959	0.8173	0.7547	0.7312	0.2149	0.4799	0.5033	1	0.9157	0.6653	1	0.6841	1
HLA-B07:74	1	0.8128	0.7733	0.9084	0.9084	0.7901	0.7245	0.5279	0.2384	0	1	1	1	1	0	0	1	1	1	0.4719	1	0.9084	1	1	0	0.794	0.2201	0.794	0.8332	0.6989	0.5279	0.794	0.7405	0.7256	1	1	0.959	0.8173	0.7547	0.7312	0.2149	0.4799	0.5033	1	0.9157	0.6653	1	0.6841	1
HLA-B07:75	0.7716	0.733	0.6849	0.7773	0.7773	0.7662	0.6832	0.5641	0.2457	0	0.7716	0.7716	0.7716	0.7716	0	0	0.7716	0.7716	0.7716	0.5173	0.7716	0.7773	0.7716	0.7716	0	0.773	0.24	0.773	0.765	0.7729	0.5641	0.773	0.6676	0.7207	0.7716	0.7716	0.776	0.7904	0.7312	0.6964	0.2334	0.5095	0.4571	0.7716	0.7737	0.641	0.7716	0.6581	0.7716
HLA-B07:76	1	0.8128	0.7733	0.9084	0.9084	0.7901	0.7245	0.5279	0.2384	0	1	1	1	1	0	0	1	1	1	0.4719	1	0.9084	1	1	0	0.794	0.2201	0.794	0.8332	0.6989	0.5279	0.794	0.7405	0.7256	1	1	0.959	0.8173	0.7547	0.7312	0.2149	0.4799	0.5033	1	0.9157	0.6653	1	0.6841	1
HLA-B07:77	0.7746	0.8204	0.7408	0.8136	0.8136	0.859	0.7971	0.5483	0.266	0	0.7746	0.7746	0.7746	0.7746	0	0	0.7746	0.7746	0.7746	0.4973	0.7746	0.8136	0.7746	0.7746	0	0.8378	0.283	0.8378	0.7984	0.7763	0.5483	0.8378	0.7222	0.7592	0.7746	0.7746	0.7903	0.8161	0.7793	0.7254	0.2462	0.4835	0.5165	0.7746	0.7936	0.7488	0.7746	0.6976	0.7746
HLA-B07:78	0.5757	0.5273	0.508	0.5825	0.5825	0.5395	0.4964	0.3963	0.1918	0	0.5757	0.5757	0.5757	0.5757	0	0	0.5757	0.5757	0.5757	0.3629	0.5757	0.5825	0.5757	0.5757	0	0.5577	0.2015	0.5577	0.5922	0.5261	0.3963	0.5577	0.4917	0.5343	0.5757	0.5757	0.5724	0.5536	0.5101	0.5327	0.1795	0.3728	0.3555	0.5757	0.5601	0.4948	0.5757	0.5273	0.5757
HLA-B07:79	1	0.8128	0.7733	0.9084	0.9084	0.7901	0.7245	0.5279	0.2384	0	1	1	1	1	0	0	1	1	1	0.4719	1	0.9084	1	1	0	0.794	0.2201	0.794	0.8332	0.6989	0.5279	0.794	0.7405	0.7256	1	1	0.959	0.8173	0.7547	0.7312	0.2149	0.4799	0.5033	1	0.9157	0.6653	1	0.6841	1
HLA-B07:80	0.7127	0.73	0.789	0.7448	0.7448	0.7011	0.7409	0.5245	0.2943	0	0.7127	0.7127	0.7127	0.7127	0	0	0.7127	0.7127	0.7127	0.4643	0.7127	0.7448	0.7127	0.7127	0	0.7003	0.303	0.7003	0.7741	0.6931	0.5245	0.7003	0.7671	0.6616	0.7127	0.7127	0.7302	0.7445	0.7613	0.9053	0.2742	0.4687	0.5725	0.7127	0.7326	0.7151	0.7127	0.9094	0.7127
HLA-B07:81	0.6303	0.6569	0.6797	0.6576	0.6576	0.6827	0.6717	0.5366	0.2801	0	0.6303	0.6303	0.6303	0.6303	0	0	0.6303	0.6303	0.6303	0.4983	0.6303	0.6576	0.6303	0.6303	0	0.6735	0.3324	0.6735	0.6709	0.6608	0.5366	0.6735	0.6835	0.659	0.6303	0.6303	0.6445	0.7081	0.7147	0.7151	0.2688	0.4732	0.52	0.6303	0.6591	0.6516	0.6303	0.71	0.6303
HLA-B07:82	1	0.8128	0.7733	0.9084	0.9084	0.7901	0.7245	0.5279	0.2384	0	1	1	1	1	0	0	1	1	1	0.4719	1	0.9084	1	1	0	0.794	0.2201	0.794	0.8332	0.6989	0.5279	0.794	0.7405	0.7256	1	1	0.959	0.8173	0.7547	0.7312	0.2149	0.4799	0.5033	1	0.9157	0.6653	1	0.6841	1
HLA-B07:83	0.8771	0.8539	0.8173	0.9214	0.9214	0.8037	0.7982	0.5297	0.253	0	0.8771	0.8771	0.8771	0.8771	0	0	0.8771	0.8771	0.8771	0.4734	0.8771	0.9214	0.8771	0.8771	0	0.8013	0.2509	0.8013	0.8568	0.7248	0.5297	0.8013	0.7797	0.728	0.8771	0.8771	0.8963	0.8344	0.7942	0.7715	0.2295	0.4691	0.5308	0.8771	0.8834	0.735	0.8771	0.733	0.8771
HLA-B07:84	0.7203	0.6587	0.6219	0.7258	0.7258	0.6493	0.6065	0.438	0.2133	0	0.7203	0.7203	0.7203	0.7203	0	0	0.7203	0.7203	0.7203	0.3978	0.7203	0.7258	0.7203	0.7203	0	0.6687	0.201	0.6687	0.7163	0.6267	0.438	0.6687	0.5997	0.6325	0.7203	0.7203	0.7114	0.6626	0.6218	0.6225	0.1954	0.4055	0.4138	0.7203	0.6976	0.5904	0.7203	0.6064	0.7203
HLA-B07:85	0.1952	0.2188	0.2196	0.2025	0.2025	0.2204	0.2321	0.2029	0.787	0	0.1952	0.1952	0.1952	0.1952	0	0	0.1952	0.1952	0.1952	0.1868	0.1952	0.2025	0.1952	0.1952	0	0.2154	0.2247	0.2154	0.2159	0.2467	0.2029	0.2154	0.2168	0.2141	0.1952	0.1952	0.1983	0.1963	0.2179	0.2359	0.4637	0.203	0.2706	0.1952	0.1952	0.2389	0.1952	0.2361	0.1952
HLA-B07:86	1	0.8128	0.7733	0.9084	0.9084	0.7901	0.7245	0.5279	0.2384	0	1	1	1	1	0	0	1	1	1	0.4719	1	0.9084	1	1	0	0.794	0.2201	0.794	0.8332	0.6989	0.5279	0.794	0.7405	0.7256	1	1	0.959	0.8173	0.7547	0.7312	0.2149	0.4799	0.5033	1	0.9157	0.6653	1	0.6841	1
HLA-B07:87	1	0.8128	0.7733	0.9084	0.9084	0.7901	0.7245	0.5279	0.2384	0	1	1	1	1	0	0	1	1	1	0.4719	1	0.9084	1	1	0	0.794	0.2201	0.794	0.8332	0.6989	0.5279	0.794	0.7405	0.7256	1	1	0.959	0.8173	0.7547	0.7312	0.2149	0.4799	0.5033	1	0.9157	0.6653	1	0.6841	1
HLA-B07:88	1	0.8128	0.7733	0.9084	0.9084	0.7901	0.7245	0.5279	0.2384	0	1	1	1	1	0	0	1	1	1	0.4719	1	0.9084	1	1	0	0.794	0.2201	0.794	0.8332	0.6989	0.5279	0.794	0.7405	0.7256	1	1	0.959	0.8173	0.7547	0.7312	0.2149	0.4799	0.5033	1	0.9157	0.6653	1	0.6841	1
HLA-B07:89	1	0.8128	0.7733	0.9084	0.9084	0.7901	0.7245	0.5279	0.2384	0	1	1	1	1	0	0	1	1	1	0.4719	1	0.9084	1	1	0	0.794	0.2201	0.794	0.8332	0.6989	0.5279	0.794	0.7405	0.7256	1	1	0.959	0.8173	0.7547	0.7312	0.2149	0.4799	0.5033	1	0.9157	0.6653	1	0.6841	1
HLA-B07:90	0.9084	0.8483	0.7899	1	1	0.8127	0.7713	0.5284	0.2482	0	0.9084	0.9084	0.9084	0.9084	0	0	0.9084	0.9084	0.9084	0.4715	0.9084	1	0.9084	0.9084	0	0.8142	0.2394	0.8142	0.8699	0.7312	0.5284	0.8142	0.7576	0.7415	0.9084	0.9084	0.9185	0.8325	0.7816	0.7495	0.2256	0.471	0.5148	0.9084	0.9002	0.7164	0.9084	0.7158	0.9084
HLA-B07:91	0.796	0.7551	0.7096	0.8047	0.8047	0.8017	0.7052	0.5776	0.2615	0	0.796	0.796	0.796	0.796	0	0	0.796	0.796	0.796	0.5148	0.796	0.8047	0.796	0.796	0	0.8088	0.2489	0.8088	0.8007	0.7978	0.5776	0.8088	0.6861	0.7298	0.796	0.796	0.8027	0.8045	0.7453	0.7306	0.2416	0.5192	0.4789	0.796	0.79	0.6611	0.796	0.6867	0.796
HLA-B07:92	0.8592	0.8233	0.7779	0.8899	0.8899	0.8032	0.7667	0.5393	0.2594	0	0.8592	0.8592	0.8592	0.8592	0	0	0.8592	0.8592	0.8592	0.4783	0.8592	0.8899	0.8592	0.8592	0	0.8114	0.2475	0.8114	0.9524	0.7529	0.5393	0.8114	0.7477	0.7442	0.8592	0.8592	0.8673	0.8203	0.7892	0.7686	0.2349	0.4828	0.5145	0.8592	0.8524	0.7214	0.8592	0.7362	0.8592
HLA-B07:93	1	0.8128	0.7733	0.9084	0.9084	0.7901	0.7245	0.5279	0.2384	0	1	1	1	1	0	0	1	1	1	0.4719	1	0.9084	1	1	0	0.794	0.2201	0.794	0.8332	0.6989	0.5279	0.794	0.7405	0.7256	1	1	0.959	0.8173	0.7547	0.7312	0.2149	0.4799	0.5033	1	0.9157	0.6653	1	0.6841	1
HLA-B07:94	0.8304	0.7909	0.8014	0.8406	0.8406	0.8257	0.7396	0.5754	0.2739	0	0.8304	0.8304	0.8304	0.8304	0	0	0.8304	0.8304	0.8304	0.5116	0.8304	0.8406	0.8304	0.8304	0	0.8142	0.2656	0.8142	0.8084	0.7306	0.5754	0.8142	0.7619	0.7283	0.8304	0.8304	0.8555	0.8085	0.7613	0.7795	0.2495	0.5147	0.5424	0.8304	0.8347	0.682	0.8304	0.7246	0.8304
HLA-B07:95	0.8662	0.8075	0.7635	0.8927	0.8927	0.7629	0.7381	0.5012	0.2425	0	0.8662	0.8662	0.8662	0.8662	0	0	0.8662	0.8662	0.8662	0.4475	0.8662	0.8927	0.8662	0.8662	0	0.7675	0.2322	0.7675	0.8347	0.7019	0.5012	0.7675	0.7296	0.7025	0.8662	0.8662	0.8669	0.7821	0.7393	0.7313	0.2215	0.4475	0.4949	0.8662	0.8439	0.6939	0.8662	0.6993	0.8662
HLA-B07:96	1	0.8128	0.7733	0.9084	0.9084	0.7901	0.7245	0.5279	0.2384	0	1	1	1	1	0	0	1	1	1	0.4719	1	0.9084	1	1	0	0.794	0.2201	0.794	0.8332	0.6989	0.5279	0.794	0.7405	0.7256	1	1	0.959	0.8173	0.7547	0.7312	0.2149	0.4799	0.5033	1	0.9157	0.6653	1	0.6841	1
HLA-B07:97	0.9084	0.8483	0.7899	1	1	0.8127	0.7713	0.5284	0.2482	0	0.9084	0.9084	0.9084	0.9084	0	0	0.9084	0.9084	0.9084	0.4715	0.9084	1	0.9084	0.9084	0	0.8142	0.2394	0.8142	0.8699	0.7312	0.5284	0.8142	0.7576	0.7415	0.9084	0.9084	0.9185	0.8325	0.7816	0.7495	0.2256	0.471	0.5148	0.9084	0.9002	0.7164	0.9084	0.7158	0.9084
HLA-B07:98	0.6941	0.7328	0.7649	0.728	0.728	0.7731	0.748	0.5479	0.3064	0	0.6941	0.6941	0.6941	0.6941	0	0	0.6941	0.6941	0.6941	0.4964	0.6941	0.728	0.6941	0.6941	0	0.7552	0.3203	0.7552	0.7471	0.6913	0.5479	0.7552	0.742	0.7003	0.6941	0.6941	0.7174	0.7437	0.7423	0.7682	0.277	0.4933	0.5759	0.6941	0.7191	0.7236	0.6941	0.7452	0.6941
HLA-B07:99	1	0.8128	0.7733	0.9084	0.9084	0.7901	0.7245	0.5279	0.2384	0	1	1	1	1	0	0	1	1	1	0.4719	1	0.9084	1	1	0	0.794	0.2201	0.794	0.8332	0.6989	0.5279	0.794	0.7405	0.7256	1	1	0.959	0.8173	0.7547	0.7312	0.2149	0.4799	0.5033	1	0.9157	0.6653	1	0.6841	1
HLA-B08:01	0.236	0.2788	0.302	0.2455	0.2455	0.2375	0.306	0.2076	0.2156	0	0.236	0.236	0.236	0.236	0	0	0.236	0.236	0.236	0.1915	0.236	0.2455	0.236	0.236	0	0.2345	0.2039	0.2345	0.2589	0.2488	0.2076	0.2345	0.324	0.2601	0.236	0.236	0.2396	0.2535	0.2914	0.2819	0.2024	0.1906	0.45	0.236	0.2535	0.3213	0.236	0.3109	0.236
HLA-B08:02	0.1952	0.2286	0.2477	0.2029	0.2029	0.2132	0.2509	0.2164	0.2495	0	0.1952	0.1952	0.1952	0.1952	0	0	0.1952	0.1952	0.1952	0.2081	0.1952	0.2029	0.1952	0.1952	0	0.2098	0.2161	0.2098	0.219	0.2259	0.2164	0.2098	0.2662	0.2407	0.1952	0.1952	0.1986	0.2187	0.2486	0.2456	0.2509	0.2051	0.3715	0.1952	0.2104	0.2656	0.1952	0.2676	0.1952
HLA-B08:03	0.2145	0.2472	0.2675	0.2229	0.2229	0.239	0.2714	0.2553	0.2737	0	0.2145	0.2145	0.2145	0.2145	0	0	0.2145	0.2145	0.2145	0.246	0.2145	0.2229	0.2145	0.2145	0	0.2348	0.2721	0.2348	0.241	0.2603	0.2553	0.2348	0.2855	0.2639	0.2145	0.2145	0.2189	0.2469	0.2773	0.2749	0.2866	0.2343	0.3676	0.2145	0.2307	0.2852	0.2145	0.2957	0.2145
HLA-B08:04	0.1353	0.1617	0.1786	0.1396	0.1396	0.1472	0.1745	0.1419	0.3646	0	0.1353	0.1353	0.1353	0.1353	0	0	0.1353	0.1353	0.1353	0.1287	0.1353	0.1396	0.1353	0.1353	0	0.1432	0.1493	0.1432	0.1505	0.1646	0.1419	0.1432	0.187	0.1624	0.1353	0.1353	0.1377	0.1389	0.1666	0.1778	0.3956	0.1474	0.2929	0.1353	0.1426	0.1831	0.1353	0.1887	0.1353
HLA-B08:05	0.2305	0.2727	0.2951	0.241	0.241	0.2372	0.3023	0.2115	0.2491	0	0.2305	0.2305	0.2305	0.2305	0	0	0.2305	0.2305	0.2305	0.1953	0.2305	0.241	0.2305	0.2305	0	0.2339	0.2227	0.2339	0.2565	0.2494	0.2115	0.2339	0.3163	0.2592	0.2305	0.2305	0.2345	0.2511	0.2887	0.2841	0.2208	0.1948	0.4477	0.2305	0.2476	0.3195	0.2305	0.3137	0.2305
HLA-B08:07	0.254	0.2984	0.3247	0.2633	0.2633	0.2564	0.3263	0.2272	0.2343	0	0.254	0.254	0.254	0.254	0	0	0.254	0.254	0.254	0.2098	0.254	0.2633	0.254	0.254	0	0.2528	0.2147	0.2528	0.2771	0.267	0.2272	0.2528	0.3475	0.2792	0.254	0.254	0.258	0.2728	0.3116	0.3045	0.2193	0.2089	0.4865	0.254	0.2724	0.3404	0.254	0.3333	0.254
HLA-B08:09	0.2425	0.2785	0.2992	0.2531	0.2531	0.2432	0.302	0.2024	0.2271	0	0.2425	0.2425	0.2425	0.2425	0	0	0.2425	0.2425	0.2425	0.1856	0.2425	0.2531	0.2425	0.2425	0	0.2425	0.2037	0.2425	0.2712	0.2591	0.2024	0.2425	0.317	0.266	0.2425	0.2425	0.2452	0.2555	0.2896	0.2905	0.2146	0.1899	0.4135	0.2425	0.2561	0.3212	0.2425	0.3214	0.2425
HLA-B08:10	0.2186	0.2602	0.2886	0.2275	0.2275	0.2209	0.2866	0.1975	0.2301	0	0.2186	0.2186	0.2186	0.2186	0	0	0.2186	0.2186	0.2186	0.1816	0.2186	0.2275	0.2186	0.2186	0	0.2166	0.2118	0.2166	0.2396	0.2299	0.1975	0.2166	0.3089	0.2395	0.2186	0.2186	0.223	0.2337	0.2712	0.2693	0.2156	0.1817	0.4532	0.2186	0.235	0.2997	0.2186	0.2964	0.2186
HLA-B08:11	0.2384	0.2813	0.305	0.2479	0.2479	0.2401	0.3089	0.2106	0.2191	0	0.2384	0.2384	0.2384	0.2384	0	0	0.2384	0.2384	0.2384	0.1941	0.2384	0.2479	0.2384	0.2384	0	0.237	0.2065	0.237	0.2615	0.2514	0.2106	0.237	0.327	0.2624	0.2384	0.2384	0.2421	0.2562	0.2944	0.2857	0.205	0.1932	0.4551	0.2384	0.2558	0.3244	0.2384	0.3147	0.2384
HLA-B08:12	0.2551	0.303	0.32	0.2667	0.2667	0.2687	0.3342	0.2382	0.2431	0	0.2551	0.2551	0.2551	0.2551	0	0	0.2551	0.2551	0.2551	0.2216	0.2551	0.2667	0.2551	0.2551	0	0.265	0.2325	0.265	0.2841	0.2854	0.2382	0.265	0.3423	0.295	0.2551	0.2551	0.2593	0.2801	0.3191	0.307	0.2372	0.2197	0.4653	0.2551	0.2736	0.3544	0.2551	0.3362	0.2551
HLA-B08:13	0.2774	0.3231	0.3456	0.29	0.29	0.2919	0.358	0.2632	0.3101	0	0.2774	0.2774	0.2774	0.2774	0	0	0.2774	0.2774	0.2774	0.2431	0.2774	0.29	0.2774	0.2774	0	0.289	0.2607	0.289	0.3121	0.3127	0.2632	0.289	0.3658	0.3134	0.2774	0.2774	0.2822	0.3041	0.3457	0.3476	0.278	0.2441	0.4963	0.2774	0.295	0.3788	0.2774	0.3789	0.2774
HLA-B08:14	0.2086	0.2354	0.2643	0.2126	0.2126	0.2204	0.2526	0.275	0.2553	0	0.2086	0.2086	0.2086	0.2086	0	0	0.2086	0.2086	0.2086	0.2699	0.2086	0.2126	0.2086	0.2086	0	0.2182	0.1792	0.2182	0.2247	0.2224	0.275	0.2182	0.2813	0.2422	0.2086	0.2086	0.2122	0.2301	0.2518	0.26	0.227	0.2698	0.4206	0.2086	0.2239	0.259	0.2086	0.2771	0.2086
HLA-B08:15	0.2318	0.2757	0.2983	0.2433	0.2433	0.2416	0.307	0.2151	0.2621	0	0.2318	0.2318	0.2318	0.2318	0	0	0.2318	0.2318	0.2318	0.198	0.2318	0.2433	0.2318	0.2318	0	0.2381	0.2387	0.2381	0.262	0.2564	0.2151	0.2381	0.3177	0.2599	0.2318	0.2318	0.2365	0.2523	0.2937	0.2892	0.2324	0.1982	0.4497	0.2318	0.2482	0.3263	0.2318	0.3186	0.2318
HLA-B08:16	0.2479	0.2939	0.312	0.259	0.259	0.2615	0.3242	0.2344	0.2464	0	0.2479	0.2479	0.2479	0.2479	0	0	0.2479	0.2479	0.2479	0.2182	0.2479	0.259	0.2479	0.2479	0	0.258	0.2317	0.258	0.2766	0.2774	0.2344	0.258	0.3338	0.287	0.2479	0.2479	0.252	0.2721	0.3112	0.3	0.237	0.2165	0.4581	0.2479	0.2658	0.3438	0.2479	0.3283	0.2479
HLA-B08:17	0.0735	0.0899	0.1064	0.0755	0.0755	0.0858	0.0961	0.0942	0.3691	0	0.0735	0.0735	0.0735	0.0735	0	0	0.0735	0.0735	0.0735	0.0843	0.0735	0.0755	0.0735	0.0735	0	0.0819	0.1087	0.0819	0.0837	0.0972	0.0942	0.0819	0.1105	0.0948	0.0735	0.0735	0.0755	0.0731	0.0931	0.1089	0.3882	0.1034	0.1974	0.0735	0.0774	0.0997	0.0735	0.1134	0.0735
HLA-B08:18	0.236	0.2788	0.302	0.2455	0.2455	0.2375	0.306	0.2076	0.2156	0	0.236	0.236	0.236	0.236	0	0	0.236	0.236	0.236	0.1915	0.236	0.2455	0.236	0.236	0	0.2345	0.2039	0.2345	0.2589	0.2488	0.2076	0.2345	0.324	0.2601	0.236	0.236	0.2396	0.2535	0.2914	0.2819	0.2024	0.1906	0.45	0.236	0.2535	0.3213	0.236	0.3109	0.236
HLA-B08:20	0.3397	0.3927	0.4221	0.3523	0.3523	0.3458	0.4273	0.2948	0.2832	0	0.3397	0.3397	0.3397	0.3397	0	0	0.3397	0.3397	0.3397	0.2713	0.3397	0.3523	0.3397	0.3397	0	0.3404	0.2591	0.3404	0.3664	0.3508	0.2948	0.3404	0.4461	0.3653	0.3397	0.3397	0.345	0.3603	0.3998	0.3981	0.2563	0.2708	0.617	0.3397	0.3601	0.4428	0.3397	0.4292	0.3397
HLA-B08:21	0.2583	0.3029	0.3269	0.269	0.269	0.2639	0.3341	0.2367	0.2297	0	0.2583	0.2583	0.2583	0.2583	0	0	0.2583	0.2583	0.2583	0.2198	0.2583	0.269	0.2583	0.2583	0	0.2611	0.2274	0.2611	0.2849	0.276	0.2367	0.2611	0.3504	0.2882	0.2583	0.2583	0.2625	0.2831	0.3206	0.3115	0.2138	0.2163	0.4761	0.2583	0.2772	0.3516	0.2583	0.3421	0.2583
HLA-B08:22	0.236	0.2788	0.302	0.2455	0.2455	0.2375	0.306	0.2076	0.2156	0	0.236	0.236	0.236	0.236	0	0	0.236	0.236	0.236	0.1915	0.236	0.2455	0.236	0.236	0	0.2345	0.2039	0.2345	0.2589	0.2488	0.2076	0.2345	0.324	0.2601	0.236	0.236	0.2396	0.2535	0.2914	0.2819	0.2024	0.1906	0.45	0.236	0.2535	0.3213	0.236	0.3109	0.236
HLA-B08:23	0.266	0.3127	0.332	0.2763	0.2763	0.2764	0.3413	0.2456	0.2666	0	0.266	0.266	0.266	0.266	0	0	0.266	0.266	0.266	0.2263	0.266	0.2763	0.266	0.266	0	0.2725	0.2316	0.2725	0.2952	0.3035	0.2456	0.2725	0.3529	0.3017	0.266	0.266	0.2698	0.2859	0.3286	0.3211	0.2693	0.2293	0.4755	0.266	0.2833	0.3594	0.266	0.3491	0.266
HLA-B08:24	0.236	0.2788	0.302	0.2455	0.2455	0.2375	0.306	0.2076	0.2156	0	0.236	0.236	0.236	0.236	0	0	0.236	0.236	0.236	0.1915	0.236	0.2455	0.236	0.236	0	0.2345	0.2039	0.2345	0.2589	0.2488	0.2076	0.2345	0.324	0.2601	0.236	0.236	0.2396	0.2535	0.2914	0.2819	0.2024	0.1906	0.45	0.236	0.2535	0.3213	0.236	0.3109	0.236
HLA-B08:25	0.2931	0.3403	0.3616	0.3075	0.3075	0.3152	0.3804	0.2931	0.3079	0	0.2931	0.2931	0.2931	0.2931	0	0	0.2931	0.2931	0.2931	0.2725	0.2931	0.3075	0.2931	0.2931	0	0.3122	0.2893	0.3122	0.3321	0.3371	0.2931	0.3122	0.3827	0.3373	0.2931	0.2931	0.2988	0.3306	0.3683	0.3719	0.2752	0.2683	0.5019	0.2931	0.3125	0.4037	0.2931	0.4047	0.2931
HLA-B08:26	0.4868	0.5703	0.5506	0.5196	0.5196	0.5143	0.6321	0.3781	0.2634	0	0.4868	0.4868	0.4868	0.4868	0	0	0.4868	0.4868	0.4868	0.3476	0.4868	0.5196	0.4868	0.4868	0	0.5095	0.3256	0.5095	0.5484	0.5483	0.3781	0.5095	0.5761	0.5335	0.4868	0.4868	0.4942	0.5347	0.6083	0.5445	0.2478	0.3344	0.5367	0.4868	0.5136	0.6842	0.4868	0.5948	0.4868
HLA-B08:27	0.236	0.2788	0.302	0.2455	0.2455	0.2375	0.306	0.2076	0.2156	0	0.236	0.236	0.236	0.236	0	0	0.236	0.236	0.236	0.1915	0.236	0.2455	0.236	0.236	0	0.2345	0.2039	0.2345	0.2589	0.2488	0.2076	0.2345	0.324	0.2601	0.236	0.236	0.2396	0.2535	0.2914	0.2819	0.2024	0.1906	0.45	0.236	0.2535	0.3213	0.236	0.3109	0.236
HLA-B08:28	0.2197	0.2455	0.2764	0.2235	0.2235	0.2351	0.2632	0.3041	0.2641	0	0.2197	0.2197	0.2197	0.2197	0	0	0.2197	0.2197	0.2197	0.3	0.2197	0.2235	0.2197	0.2197	0	0.233	0.1932	0.233	0.2361	0.2359	0.3041	0.233	0.2941	0.2569	0.2197	0.2197	0.2237	0.2454	0.2664	0.2745	0.2322	0.2957	0.4302	0.2197	0.2362	0.2682	0.2197	0.2902	0.2197
HLA-B08:29	0.236	0.2788	0.302	0.2455	0.2455	0.2375	0.306	0.2076	0.2156	0	0.236	0.236	0.236	0.236	0	0	0.236	0.236	0.236	0.1915	0.236	0.2455	0.236	0.236	0	0.2345	0.2039	0.2345	0.2589	0.2488	0.2076	0.2345	0.324	0.2601	0.236	0.236	0.2396	0.2535	0.2914	0.2819	0.2024	0.1906	0.45	0.236	0.2535	0.3213	0.236	0.3109	0.236
HLA-B08:31	0.236	0.2788	0.302	0.2455	0.2455	0.2375	0.306	0.2076	0.2156	0	0.236	0.236	0.236	0.236	0	0	0.236	0.236	0.236	0.1915	0.236	0.2455	0.236	0.236	0	0.2345	0.2039	0.2345	0.2589	0.2488	0.2076	0.2345	0.324	0.2601	0.236	0.236	0.2396	0.2535	0.2914	0.2819	0.2024	0.1906	0.45	0.236	0.2535	0.3213	0.236	0.3109	0.236
HLA-B08:32	0.2806	0.3286	0.3456	0.2933	0.2933	0.2838	0.3603	0.2369	0.209	0	0.2806	0.2806	0.2806	0.2806	0	0	0.2806	0.2806	0.2806	0.2199	0.2806	0.2933	0.2806	0.2806	0	0.2814	0.2289	0.2814	0.3091	0.2986	0.2369	0.2814	0.3704	0.3102	0.2806	0.2806	0.2844	0.304	0.3473	0.3245	0.2004	0.2153	0.4652	0.2806	0.3006	0.3814	0.2806	0.3588	0.2806
HLA-B08:33	0.236	0.2788	0.302	0.2455	0.2455	0.2375	0.306	0.2076	0.2156	0	0.236	0.236	0.236	0.236	0	0	0.236	0.236	0.236	0.1915	0.236	0.2455	0.236	0.236	0	0.2345	0.2039	0.2345	0.2589	0.2488	0.2076	0.2345	0.324	0.2601	0.236	0.236	0.2396	0.2535	0.2914	0.2819	0.2024	0.1906	0.45	0.236	0.2535	0.3213	0.236	0.3109	0.236
HLA-B08:34	0.236	0.2788	0.302	0.2455	0.2455	0.2375	0.306	0.2076	0.2156	0	0.236	0.236	0.236	0.236	0	0	0.236	0.236	0.236	0.1915	0.236	0.2455	0.236	0.236	0	0.2345	0.2039	0.2345	0.2589	0.2488	0.2076	0.2345	0.324	0.2601	0.236	0.236	0.2396	0.2535	0.2914	0.2819	0.2024	0.1906	0.45	0.236	0.2535	0.3213	0.236	0.3109	0.236
HLA-B08:35	0.21	0.2377	0.2669	0.2147	0.2147	0.224	0.2569	0.2781	0.2504	0	0.21	0.21	0.21	0.21	0	0	0.21	0.21	0.21	0.2721	0.21	0.2147	0.21	0.21	0	0.2217	0.1903	0.2217	0.2275	0.2262	0.2781	0.2217	0.2849	0.2468	0.21	0.21	0.2139	0.2348	0.2575	0.2635	0.2231	0.2688	0.4209	0.21	0.2264	0.2642	0.21	0.2815	0.21
HLA-B08:36	0.236	0.2788	0.302	0.2455	0.2455	0.2375	0.306	0.2076	0.2156	0	0.236	0.236	0.236	0.236	0	0	0.236	0.236	0.236	0.1915	0.236	0.2455	0.236	0.236	0	0.2345	0.2039	0.2345	0.2589	0.2488	0.2076	0.2345	0.324	0.2601	0.236	0.236	0.2396	0.2535	0.2914	0.2819	0.2024	0.1906	0.45	0.236	0.2535	0.3213	0.236	0.3109	0.236
HLA-B08:37	0.2197	0.2455	0.2764	0.2235	0.2235	0.2351	0.2632	0.3041	0.2641	0	0.2197	0.2197	0.2197	0.2197	0	0	0.2197	0.2197	0.2197	0.3	0.2197	0.2235	0.2197	0.2197	0	0.233	0.1932	0.233	0.2361	0.2359	0.3041	0.233	0.2941	0.2569	0.2197	0.2197	0.2237	0.2454	0.2664	0.2745	0.2322	0.2957	0.4302	0.2197	0.2362	0.2682	0.2197	0.2902	0.2197
HLA-B08:38	0.2029	0.2423	0.2737	0.2111	0.2111	0.2081	0.2677	0.1928	0.2636	0	0.2029	0.2029	0.2029	0.2029	0	0	0.2029	0.2029	0.2029	0.1766	0.2029	0.2111	0.2029	0.2029	0	0.203	0.2231	0.203	0.2229	0.2156	0.1928	0.203	0.2913	0.2222	0.2029	0.2029	0.2078	0.2167	0.2527	0.2598	0.2392	0.179	0.4504	0.2029	0.2181	0.2788	0.2029	0.2833	0.2029
HLA-B08:39	0.236	0.2788	0.302	0.2455	0.2455	0.2375	0.306	0.2076	0.2156	0	0.236	0.236	0.236	0.236	0	0	0.236	0.236	0.236	0.1915	0.236	0.2455	0.236	0.236	0	0.2345	0.2039	0.2345	0.2589	0.2488	0.2076	0.2345	0.324	0.2601	0.236	0.236	0.2396	0.2535	0.2914	0.2819	0.2024	0.1906	0.45	0.236	0.2535	0.3213	0.236	0.3109	0.236
HLA-B08:40	0.3236	0.3831	0.3978	0.3406	0.3406	0.3408	0.4272	0.2871	0.2813	0	0.3236	0.3236	0.3236	0.3236	0	0	0.3236	0.3236	0.3236	0.2647	0.3236	0.3406	0.3236	0.3236	0	0.3352	0.295	0.3352	0.3613	0.36	0.2871	0.3352	0.4206	0.359	0.3236	0.3236	0.3296	0.3529	0.4017	0.3856	0.26	0.2603	0.542	0.3236	0.3442	0.4544	0.3236	0.4201	0.3236
HLA-B08:41	0.236	0.2788	0.302	0.2455	0.2455	0.2375	0.306	0.2076	0.2156	0	0.236	0.236	0.236	0.236	0	0	0.236	0.236	0.236	0.1915	0.236	0.2455	0.236	0.236	0	0.2345	0.2039	0.2345	0.2589	0.2488	0.2076	0.2345	0.324	0.2601	0.236	0.236	0.2396	0.2535	0.2914	0.2819	0.2024	0.1906	0.45	0.236	0.2535	0.3213	0.236	0.3109	0.236
HLA-B08:42	0.236	0.2788	0.302	0.2455	0.2455	0.2375	0.306	0.2076	0.2156	0	0.236	0.236	0.236	0.236	0	0	0.236	0.236	0.236	0.1915	0.236	0.2455	0.236	0.236	0	0.2345	0.2039	0.2345	0.2589	0.2488	0.2076	0.2345	0.324	0.2601	0.236	0.236	0.2396	0.2535	0.2914	0.2819	0.2024	0.1906	0.45	0.236	0.2535	0.3213	0.236	0.3109	0.236
HLA-B08:43	0.236	0.2788	0.302	0.2455	0.2455	0.2375	0.306	0.2076	0.2156	0	0.236	0.236	0.236	0.236	0	0	0.236	0.236	0.236	0.1915	0.236	0.2455	0.236	0.236	0	0.2345	0.2039	0.2345	0.2589	0.2488	0.2076	0.2345	0.324	0.2601	0.236	0.236	0.2396	0.2535	0.2914	0.2819	0.2024	0.1906	0.45	0.236	0.2535	0.3213	0.236	0.3109	0.236
HLA-B08:44	0.236	0.2788	0.302	0.2455	0.2455	0.2375	0.306	0.2076	0.2156	0	0.236	0.236	0.236	0.236	0	0	0.236	0.236	0.236	0.1915	0.236	0.2455	0.236	0.236	0	0.2345	0.2039	0.2345	0.2589	0.2488	0.2076	0.2345	0.324	0.2601	0.236	0.236	0.2396	0.2535	0.2914	0.2819	0.2024	0.1906	0.45	0.236	0.2535	0.3213	0.236	0.3109	0.236
HLA-B08:45	0.236	0.2788	0.302	0.2455	0.2455	0.2375	0.306	0.2076	0.2156	0	0.236	0.236	0.236	0.236	0	0	0.236	0.236	0.236	0.1915	0.236	0.2455	0.236	0.236	0	0.2345	0.2039	0.2345	0.2589	0.2488	0.2076	0.2345	0.324	0.2601	0.236	0.236	0.2396	0.2535	0.2914	0.2819	0.2024	0.1906	0.45	0.236	0.2535	0.3213	0.236	0.3109	0.236
HLA-B08:46	0.236	0.2788	0.302	0.2455	0.2455	0.2375	0.306	0.2076	0.2156	0	0.236	0.236	0.236	0.236	0	0	0.236	0.236	0.236	0.1915	0.236	0.2455	0.236	0.236	0	0.2345	0.2039	0.2345	0.2589	0.2488	0.2076	0.2345	0.324	0.2601	0.236	0.236	0.2396	0.2535	0.2914	0.2819	0.2024	0.1906	0.45	0.236	0.2535	0.3213	0.236	0.3109	0.236
HLA-B08:47	0.2316	0.2722	0.2949	0.2401	0.2401	0.2335	0.2968	0.2061	0.2087	0	0.2316	0.2316	0.2316	0.2316	0	0	0.2316	0.2316	0.2316	0.1918	0.2316	0.2401	0.2316	0.2316	0	0.2304	0.1961	0.2304	0.2527	0.2427	0.2061	0.2304	0.3175	0.2589	0.2316	0.2316	0.2347	0.2489	0.2854	0.2741	0.1981	0.1901	0.4408	0.2316	0.2491	0.311	0.2316	0.3026	0.2316
HLA-B08:48	0.236	0.2788	0.302	0.2455	0.2455	0.2375	0.306	0.2076	0.2156	0	0.236	0.236	0.236	0.236	0	0	0.236	0.236	0.236	0.1915	0.236	0.2455	0.236	0.236	0	0.2345	0.2039	0.2345	0.2589	0.2488	0.2076	0.2345	0.324	0.2601	0.236	0.236	0.2396	0.2535	0.2914	0.2819	0.2024	0.1906	0.45	0.236	0.2535	0.3213	0.236	0.3109	0.236
HLA-B08:49	0.2657	0.3151	0.3286	0.2791	0.2791	0.2818	0.3492	0.2443	0.2489	0	0.2657	0.2657	0.2657	0.2657	0	0	0.2657	0.2657	0.2657	0.2273	0.2657	0.2791	0.2657	0.2657	0	0.2783	0.2574	0.2783	0.2999	0.3021	0.2443	0.2783	0.3509	0.3057	0.2657	0.2657	0.2702	0.2924	0.3356	0.3186	0.2363	0.2232	0.4572	0.2657	0.284	0.3732	0.2657	0.3495	0.2657
HLA-B08:50	0.4967	0.5832	0.5671	0.5278	0.5278	0.5192	0.6435	0.3829	0.266	0	0.4967	0.4967	0.4967	0.4967	0	0	0.4967	0.4967	0.4967	0.3508	0.4967	0.5278	0.4967	0.4967	0	0.5138	0.3133	0.5138	0.5561	0.5552	0.3829	0.5138	0.5954	0.5415	0.4967	0.4967	0.5038	0.5418	0.6199	0.5548	0.2519	0.3402	0.5627	0.4967	0.5248	0.6896	0.4967	0.605	0.4967
HLA-B08:51	0.236	0.2788	0.302	0.2455	0.2455	0.2375	0.306	0.2076	0.2156	0	0.236	0.236	0.236	0.236	0	0	0.236	0.236	0.236	0.1915	0.236	0.2455	0.236	0.236	0	0.2345	0.2039	0.2345	0.2589	0.2488	0.2076	0.2345	0.324	0.2601	0.236	0.236	0.2396	0.2535	0.2914	0.2819	0.2024	0.1906	0.45	0.236	0.2535	0.3213	0.236	0.3109	0.236
HLA-B08:52	0.2186	0.2567	0.2806	0.2294	0.2294	0.2398	0.2864	0.2426	0.2685	0	0.2186	0.2186	0.2186	0.2186	0	0	0.2186	0.2186	0.2186	0.2309	0.2186	0.2294	0.2186	0.2186	0	0.2359	0.272	0.2359	0.2478	0.2561	0.2426	0.2359	0.3002	0.2639	0.2186	0.2186	0.2237	0.2499	0.2826	0.2831	0.2632	0.2225	0.4078	0.2186	0.2357	0.3042	0.2186	0.3087	0.2186
HLA-B08:53	0.2742	0.3195	0.3488	0.284	0.284	0.2756	0.3469	0.2391	0.261	0	0.2742	0.2742	0.2742	0.2742	0	0	0.2742	0.2742	0.2742	0.22	0.2742	0.284	0.2742	0.2742	0	0.2712	0.2259	0.2712	0.2966	0.283	0.2391	0.2712	0.3703	0.2963	0.2742	0.2742	0.2785	0.2891	0.3283	0.3273	0.238	0.2219	0.5246	0.2742	0.2919	0.3601	0.2742	0.3554	0.2742
HLA-B08:54	0.0595	0.0717	0.0848	0.0606	0.0606	0.0717	0.0751	0.0821	0.3389	0	0.0595	0.0595	0.0595	0.0595	0	0	0.0595	0.0595	0.0595	0.0729	0.0595	0.0606	0.0595	0.0595	0	0.0684	0.0905	0.0684	0.0682	0.0859	0.0821	0.0684	0.0863	0.0792	0.0595	0.0595	0.0609	0.0576	0.0731	0.091	0.4659	0.0944	0.1554	0.0595	0.0614	0.0775	0.0595	0.0927	0.0595
HLA-B08:55	0.2794	0.3265	0.348	0.2924	0.2924	0.2952	0.3617	0.2629	0.3281	0	0.2794	0.2794	0.2794	0.2794	0	0	0.2794	0.2794	0.2794	0.2421	0.2794	0.2924	0.2794	0.2794	0	0.2916	0.2671	0.2916	0.3146	0.317	0.2629	0.2916	0.3673	0.3146	0.2794	0.2794	0.2844	0.3046	0.347	0.3503	0.2896	0.2448	0.5006	0.2794	0.2966	0.3831	0.2794	0.3808	0.2794
HLA-B08:56	0.2479	0.2919	0.3146	0.2581	0.2581	0.2504	0.3205	0.2175	0.2147	0	0.2479	0.2479	0.2479	0.2479	0	0	0.2479	0.2479	0.2479	0.2012	0.2479	0.2581	0.2479	0.2479	0	0.2473	0.2141	0.2473	0.2718	0.2607	0.2175	0.2473	0.3374	0.2733	0.2479	0.2479	0.2519	0.267	0.3061	0.2934	0.2011	0.1986	0.4595	0.2479	0.266	0.3368	0.2479	0.3235	0.2479
HLA-B08:57	0.236	0.2788	0.302	0.2455	0.2455	0.2375	0.306	0.2076	0.2156	0	0.236	0.236	0.236	0.236	0	0	0.236	0.236	0.236	0.1915	0.236	0.2455	0.236	0.236	0	0.2345	0.2039	0.2345	0.2589	0.2488	0.2076	0.2345	0.324	0.2601	0.236	0.236	0.2396	0.2535	0.2914	0.2819	0.2024	0.1906	0.45	0.236	0.2535	0.3213	0.236	0.3109	0.236
HLA-B08:58	0.236	0.2788	0.302	0.2455	0.2455	0.2375	0.306	0.2076	0.2156	0	0.236	0.236	0.236	0.236	0	0	0.236	0.236	0.236	0.1915	0.236	0.2455	0.236	0.236	0	0.2345	0.2039	0.2345	0.2589	0.2488	0.2076	0.2345	0.324	0.2601	0.236	0.236	0.2396	0.2535	0.2914	0.2819	0.2024	0.1906	0.45	0.236	0.2535	0.3213	0.236	0.3109	0.236
HLA-B08:59	0.236	0.2788	0.302	0.2455	0.2455	0.2375	0.306	0.2076	0.2156	0	0.236	0.236	0.236	0.236	0	0	0.236	0.236	0.236	0.1915	0.236	0.2455	0.236	0.236	0	0.2345	0.2039	0.2345	0.2589	0.2488	0.2076	0.2345	0.324	0.2601	0.236	0.236	0.2396	0.2535	0.2914	0.2819	0.2024	0.1906	0.45	0.236	0.2535	0.3213	0.236	0.3109	0.236
HLA-B08:60	0.2467	0.2903	0.3133	0.2566	0.2566	0.2487	0.3184	0.217	0.2175	0	0.2467	0.2467	0.2467	0.2467	0	0	0.2467	0.2467	0.2467	0.2005	0.2467	0.2566	0.2467	0.2467	0	0.2459	0.2088	0.2459	0.2705	0.2603	0.217	0.2459	0.336	0.272	0.2467	0.2467	0.2505	0.2656	0.3045	0.2933	0.2051	0.1991	0.4594	0.2467	0.2647	0.3342	0.2467	0.3231	0.2467
HLA-B08:61	0.236	0.2788	0.302	0.2455	0.2455	0.2375	0.306	0.2076	0.2156	0	0.236	0.236	0.236	0.236	0	0	0.236	0.236	0.236	0.1915	0.236	0.2455	0.236	0.236	0	0.2345	0.2039	0.2345	0.2589	0.2488	0.2076	0.2345	0.324	0.2601	0.236	0.236	0.2396	0.2535	0.2914	0.2819	0.2024	0.1906	0.45	0.236	0.2535	0.3213	0.236	0.3109	0.236
HLA-B08:62	0.3669	0.4238	0.444	0.3834	0.3834	0.387	0.4608	0.3212	0.2848	0	0.3669	0.3669	0.3669	0.3669	0	0	0.3669	0.3669	0.3669	0.2956	0.3669	0.3834	0.3669	0.3669	0	0.3826	0.274	0.3826	0.4079	0.4175	0.3212	0.3826	0.4688	0.4176	0.3669	0.3669	0.3724	0.3975	0.4517	0.4345	0.3008	0.2977	0.5487	0.3669	0.3886	0.4865	0.3669	0.4717	0.3669
HLA-B13:01	0.0848	0.0985	0.1072	0.0916	0.0916	0.1174	0.1099	0.1544	0.2311	0	0.0848	0.0848	0.0848	0.0848	0	0	0.0848	0.0848	0.0848	0.1557	0.0848	0.0916	0.0848	0.0848	0	0.1125	0.2487	0.1125	0.1023	0.1331	0.1544	0.1125	0.1071	0.1148	0.0848	0.0848	0.0897	0.1022	0.1152	0.1281	0.4108	0.1507	0.1208	0.0848	0.0886	0.1144	0.0848	0.1295	0.0848
HLA-B13:02	0.0593	0.0677	0.0776	0.0653	0.0653	0.0772	0.0756	0.0852	0.1892	0	0.0593	0.0593	0.0593	0.0593	0	0	0.0593	0.0593	0.0593	0.083	0.0593	0.0653	0.0593	0.0593	0	0.0747	0.2127	0.0747	0.075	0.0954	0.0852	0.0747	0.0768	0.0756	0.0593	0.0593	0.0627	0.0671	0.0786	0.0955	0.3546	0.0859	0.0823	0.0593	0.0608	0.0815	0.0593	0.1007	0.0593
HLA-B13:03	0.0717	0.082	0.0922	0.0789	0.0789	0.0937	0.0919	0.1082	0.1851	0	0.0717	0.0717	0.0717	0.0717	0	0	0.0717	0.0717	0.0717	0.107	0.0717	0.0789	0.0717	0.0717	0	0.0906	0.2603	0.0906	0.0892	0.1132	0.1082	0.0906	0.0925	0.092	0.0717	0.0717	0.0759	0.0858	0.0948	0.1125	0.3519	0.1051	0.0957	0.0717	0.075	0.0978	0.0717	0.1189	0.0717
HLA-B13:04	0.0602	0.0641	0.0759	0.062	0.062	0.0838	0.0685	0.1822	0.1613	0	0.0602	0.0602	0.0602	0.0602	0	0	0.0602	0.0602	0.0602	0.202	0.0602	0.062	0.0602	0.0602	0	0.0815	0.1548	0.0815	0.0689	0.094	0.1822	0.0815	0.0771	0.084	0.0602	0.0602	0.0637	0.0773	0.0788	0.094	0.2895	0.1846	0.0896	0.0602	0.0641	0.0676	0.0602	0.0927	0.0602
HLA-B13:06	0.0792	0.0911	0.0999	0.0847	0.0847	0.1094	0.1003	0.1521	0.2172	0	0.0792	0.0792	0.0792	0.0792	0	0	0.0792	0.0792	0.0792	0.1544	0.0792	0.0847	0.0792	0.0792	0	0.1051	0.2145	0.1051	0.0951	0.1257	0.1521	0.1051	0.1005	0.1103	0.0792	0.0792	0.0836	0.0964	0.1075	0.1202	0.411	0.1502	0.1139	0.0792	0.0832	0.1037	0.0792	0.1211	0.0792
HLA-B13:09	0.0929	0.1031	0.1129	0.1007	0.1007	0.117	0.1137	0.1298	0.2241	0	0.0929	0.0929	0.0929	0.0929	0	0	0.0929	0.0929	0.0929	0.1269	0.0929	0.1007	0.0929	0.0929	0	0.1143	0.2497	0.1143	0.1113	0.1314	0.1298	0.1143	0.1104	0.1081	0.0929	0.0929	0.0973	0.1011	0.113	0.1329	0.3618	0.1293	0.1197	0.0929	0.0939	0.1207	0.0929	0.1376	0.0929
HLA-B13:10	0.0535	0.0575	0.0664	0.0535	0.0535	0.078	0.0602	0.1791	0.1645	0	0.0535	0.0535	0.0535	0.0535	0	0	0.0535	0.0535	0.0535	0.1973	0.0535	0.0535	0.0535	0.0535	0	0.0757	0.1211	0.0757	0.0596	0.0851	0.1791	0.0757	0.067	0.0797	0.0535	0.0535	0.0562	0.0672	0.0698	0.0805	0.2649	0.1851	0.0852	0.0535	0.0565	0.0585	0.0535	0.0759	0.0535
HLA-B13:11	0.08	0.0927	0.1008	0.0861	0.0861	0.1107	0.1027	0.1445	0.2303	0	0.08	0.08	0.08	0.08	0	0	0.08	0.08	0.08	0.145	0.08	0.0861	0.08	0.08	0	0.1059	0.2275	0.1059	0.0964	0.1274	0.1445	0.1059	0.1004	0.1085	0.08	0.08	0.0845	0.0955	0.1078	0.1212	0.4194	0.1425	0.1137	0.08	0.0832	0.1067	0.08	0.1217	0.08
HLA-B13:12	0.0827	0.0953	0.1038	0.0887	0.0887	0.1139	0.1053	0.1559	0.2215	0	0.0827	0.0827	0.0827	0.0827	0	0	0.0827	0.0827	0.0827	0.1581	0.0827	0.0887	0.0827	0.0827	0	0.1096	0.2267	0.1096	0.0995	0.1308	0.1559	0.1096	0.1042	0.114	0.0827	0.0827	0.0872	0.1005	0.112	0.1247	0.4126	0.1533	0.1167	0.0827	0.0867	0.1092	0.0827	0.1259	0.0827
HLA-B13:13	0.0904	0.1045	0.1126	0.097	0.097	0.1225	0.1157	0.1487	0.2426	0	0.0904	0.0904	0.0904	0.0904	0	0	0.0904	0.0904	0.0904	0.1475	0.0904	0.097	0.0904	0.0904	0	0.1175	0.2385	0.1175	0.1087	0.1406	0.1487	0.1175	0.1124	0.1208	0.0904	0.0904	0.095	0.1067	0.1208	0.1342	0.4359	0.1463	0.125	0.0904	0.0938	0.1205	0.0904	0.1351	0.0904
HLA-B13:14	0.0593	0.0677	0.0776	0.0653	0.0653	0.0772	0.0756	0.0852	0.1892	0	0.0593	0.0593	0.0593	0.0593	0	0	0.0593	0.0593	0.0593	0.083	0.0593	0.0653	0.0593	0.0593	0	0.0747	0.2127	0.0747	0.075	0.0954	0.0852	0.0747	0.0768	0.0756	0.0593	0.0593	0.0627	0.0671	0.0786	0.0955	0.3546	0.0859	0.0823	0.0593	0.0608	0.0815	0.0593	0.1007	0.0593
HLA-B13:15	0.0423	0.0495	0.0588	0.0469	0.0469	0.0564	0.0554	0.0643	0.1756	0	0.0423	0.0423	0.0423	0.0423	0	0	0.0423	0.0423	0.0423	0.0619	0.0423	0.0469	0.0423	0.0423	0	0.0549	0.1564	0.0549	0.0568	0.0762	0.0643	0.0549	0.0587	0.0592	0.0423	0.0423	0.0448	0.0483	0.0599	0.0751	0.336	0.0683	0.0663	0.0423	0.0437	0.0608	0.0423	0.0801	0.0423
HLA-B13:16	0.0866	0.0977	0.1138	0.0948	0.0948	0.1088	0.1091	0.1233	0.2288	0	0.0866	0.0866	0.0866	0.0866	0	0	0.0866	0.0866	0.0866	0.1213	0.0866	0.0948	0.0866	0.0866	0	0.1052	0.2919	0.1052	0.1043	0.1218	0.1233	0.1052	0.1136	0.1045	0.0866	0.0866	0.0915	0.0983	0.1085	0.1338	0.3727	0.121	0.1297	0.0866	0.0899	0.1154	0.0866	0.1413	0.0866
HLA-B13:17	0.0955	0.111	0.1198	0.1036	0.1036	0.1321	0.1248	0.176	0.2348	0	0.0955	0.0955	0.0955	0.0955	0	0	0.0955	0.0955	0.0955	0.1791	0.0955	0.1036	0.0955	0.0955	0	0.1268	0.2982	0.1268	0.1145	0.1453	0.176	0.1268	0.1201	0.1273	0.0955	0.0955	0.1009	0.1163	0.1294	0.141	0.3818	0.1674	0.1343	0.0955	0.1001	0.1308	0.0955	0.1437	0.0955
HLA-B13:18	0.0633	0.0729	0.0789	0.0701	0.0701	0.0841	0.0808	0.0861	0.1742	0	0.0633	0.0633	0.0633	0.0633	0	0	0.0633	0.0633	0.0633	0.0847	0.0633	0.0701	0.0633	0.0633	0	0.0809	0.2275	0.0809	0.0789	0.1018	0.0861	0.0809	0.078	0.0813	0.0633	0.0633	0.0668	0.0706	0.0806	0.0931	0.3468	0.0866	0.0803	0.0633	0.0646	0.0875	0.0633	0.098	0.0633
HLA-B13:19	0.0592	0.0679	0.0777	0.0654	0.0654	0.0776	0.0763	0.0856	0.1941	0	0.0592	0.0592	0.0592	0.0592	0	0	0.0592	0.0592	0.0592	0.0834	0.0592	0.0654	0.0592	0.0592	0	0.075	0.2202	0.075	0.0753	0.0957	0.0856	0.075	0.077	0.0756	0.0592	0.0592	0.0626	0.0675	0.0791	0.0962	0.3542	0.0858	0.0829	0.0592	0.0607	0.0823	0.0592	0.1016	0.0592
HLA-B13:20	0.1139	0.132	0.1467	0.1232	0.1232	0.1516	0.1476	0.1968	0.2626	0	0.1139	0.1139	0.1139	0.1139	0	0	0.1139	0.1139	0.1139	0.1982	0.1139	0.1232	0.1139	0.1139	0	0.1451	0.3207	0.1451	0.1327	0.1613	0.1968	0.1451	0.1473	0.1449	0.1139	0.1139	0.1205	0.1356	0.1487	0.1679	0.4235	0.1878	0.1724	0.1139	0.1197	0.1526	0.1139	0.1717	0.1139
HLA-B13:21	0.0904	0.1045	0.1126	0.097	0.097	0.1225	0.1157	0.1487	0.2426	0	0.0904	0.0904	0.0904	0.0904	0	0	0.0904	0.0904	0.0904	0.1475	0.0904	0.097	0.0904	0.0904	0	0.1175	0.2385	0.1175	0.1087	0.1406	0.1487	0.1175	0.1124	0.1208	0.0904	0.0904	0.095	0.1067	0.1208	0.1342	0.4359	0.1463	0.125	0.0904	0.0938	0.1205	0.0904	0.1351	0.0904
HLA-B13:22	0.0848	0.0985	0.1072	0.0916	0.0916	0.1174	0.1099	0.1544	0.2311	0	0.0848	0.0848	0.0848	0.0848	0	0	0.0848	0.0848	0.0848	0.1557	0.0848	0.0916	0.0848	0.0848	0	0.1125	0.2487	0.1125	0.1023	0.1331	0.1544	0.1125	0.1071	0.1148	0.0848	0.0848	0.0897	0.1022	0.1152	0.1281	0.4108	0.1507	0.1208	0.0848	0.0886	0.1144	0.0848	0.1295	0.0848
HLA-B13:23	0.0249	0.0295	0.0347	0.025	0.025	0.04	0.0292	0.0603	0.1429	0	0.0249	0.0249	0.0249	0.0249	0	0	0.0249	0.0249	0.0249	0.059	0.0249	0.025	0.0249	0.0249	0	0.038	0.0611	0.038	0.0312	0.0553	0.0603	0.038	0.0341	0.0449	0.0249	0.0249	0.0263	0.0271	0.0336	0.0447	0.3475	0.0752	0.049	0.0249	0.0253	0.0298	0.0249	0.0423	0.0249
HLA-B13:25	0.0922	0.1072	0.1162	0.0997	0.0997	0.1248	0.12	0.1553	0.255	0	0.0922	0.0922	0.0922	0.0922	0	0	0.0922	0.0922	0.0922	0.1538	0.0922	0.0997	0.0922	0.0922	0	0.1199	0.2597	0.1199	0.1115	0.1434	0.1553	0.1199	0.1158	0.122	0.0922	0.0922	0.0972	0.1096	0.1242	0.1393	0.4375	0.1516	0.1304	0.0922	0.0958	0.1255	0.0922	0.1411	0.0922
HLA-B13:26	0.0573	0.0617	0.0709	0.0576	0.0576	0.0823	0.065	0.1857	0.1665	0	0.0573	0.0573	0.0573	0.0573	0	0	0.0573	0.0573	0.0573	0.2053	0.0573	0.0576	0.0573	0.0573	0	0.0801	0.1275	0.0801	0.0639	0.0897	0.1857	0.0801	0.0714	0.0841	0.0573	0.0573	0.0601	0.0717	0.0749	0.0851	0.2658	0.1909	0.0894	0.0573	0.0605	0.0635	0.0573	0.0808	0.0573
HLA-B13:27	0.0585	0.0679	0.0778	0.0648	0.0648	0.0774	0.0766	0.0858	0.2111	0	0.0585	0.0585	0.0585	0.0585	0	0	0.0585	0.0585	0.0585	0.0833	0.0585	0.0648	0.0585	0.0585	0	0.0746	0.2255	0.0746	0.0748	0.0949	0.0858	0.0746	0.0773	0.0756	0.0585	0.0585	0.062	0.067	0.0794	0.0961	0.3609	0.0852	0.0863	0.0585	0.0603	0.0827	0.0585	0.1015	0.0585
HLA-B13:28	0.0865	0.1014	0.1097	0.0942	0.0942	0.1208	0.1142	0.1565	0.2345	0	0.0865	0.0865	0.0865	0.0865	0	0	0.0865	0.0865	0.0865	0.1579	0.0865	0.0942	0.0865	0.0865	0	0.1158	0.2715	0.1158	0.1053	0.1364	0.1565	0.1158	0.1096	0.1168	0.0865	0.0865	0.0917	0.1049	0.1187	0.1315	0.4046	0.1515	0.1233	0.0865	0.0905	0.1199	0.0865	0.1338	0.0865
HLA-B13:29	0.0848	0.0985	0.1072	0.0916	0.0916	0.1174	0.1099	0.1544	0.2311	0	0.0848	0.0848	0.0848	0.0848	0	0	0.0848	0.0848	0.0848	0.1557	0.0848	0.0916	0.0848	0.0848	0	0.1125	0.2487	0.1125	0.1023	0.1331	0.1544	0.1125	0.1071	0.1148	0.0848	0.0848	0.0897	0.1022	0.1152	0.1281	0.4108	0.1507	0.1208	0.0848	0.0886	0.1144	0.0848	0.1295	0.0848
HLA-B13:30	0.0593	0.0677	0.0776	0.0653	0.0653	0.0772	0.0756	0.0852	0.1892	0	0.0593	0.0593	0.0593	0.0593	0	0	0.0593	0.0593	0.0593	0.083	0.0593	0.0653	0.0593	0.0593	0	0.0747	0.2127	0.0747	0.075	0.0954	0.0852	0.0747	0.0768	0.0756	0.0593	0.0593	0.0627	0.0671	0.0786	0.0955	0.3546	0.0859	0.0823	0.0593	0.0608	0.0815	0.0593	0.1007	0.0593
HLA-B13:31	0.0853	0.0987	0.1149	0.0938	0.0938	0.1075	0.1107	0.1107	0.211	0	0.0853	0.0853	0.0853	0.0853	0	0	0.0853	0.0853	0.0853	0.107	0.0853	0.0938	0.0853	0.0853	0	0.1039	0.2822	0.1039	0.1025	0.1175	0.1107	0.1039	0.1148	0.1038	0.0853	0.0853	0.0905	0.0962	0.1079	0.1304	0.351	0.1073	0.1343	0.0853	0.089	0.1175	0.0853	0.1386	0.0853
HLA-B13:32	0.0593	0.0677	0.0776	0.0653	0.0653	0.0772	0.0756	0.0852	0.1892	0	0.0593	0.0593	0.0593	0.0593	0	0	0.0593	0.0593	0.0593	0.083	0.0593	0.0653	0.0593	0.0593	0	0.0747	0.2127	0.0747	0.075	0.0954	0.0852	0.0747	0.0768	0.0756	0.0593	0.0593	0.0627	0.0671	0.0786	0.0955	0.3546	0.0859	0.0823	0.0593	0.0608	0.0815	0.0593	0.1007	0.0593
HLA-B13:33	0.0705	0.0805	0.091	0.0778	0.0778	0.0923	0.091	0.104	0.1969	0	0.0705	0.0705	0.0705	0.0705	0	0	0.0705	0.0705	0.0705	0.1026	0.0705	0.0778	0.0705	0.0705	0	0.0892	0.2689	0.0892	0.0881	0.1088	0.104	0.0892	0.0907	0.0888	0.0705	0.0705	0.0746	0.0819	0.0937	0.1106	0.3418	0.1008	0.0963	0.0705	0.0729	0.0978	0.0705	0.117	0.0705
HLA-B13:34	0.0593	0.0677	0.0776	0.0653	0.0653	0.0772	0.0756	0.0852	0.1892	0	0.0593	0.0593	0.0593	0.0593	0	0	0.0593	0.0593	0.0593	0.083	0.0593	0.0653	0.0593	0.0593	0	0.0747	0.2127	0.0747	0.075	0.0954	0.0852	0.0747	0.0768	0.0756	0.0593	0.0593	0.0627	0.0671	0.0786	0.0955	0.3546	0.0859	0.0823	0.0593	0.0608	0.0815	0.0593	0.1007	0.0593
HLA-B13:35	0.0754	0.0858	0.0953	0.0819	0.0819	0.0935	0.0938	0.0965	0.2066	0	0.0754	0.0754	0.0754	0.0754	0	0	0.0754	0.0754	0.0754	0.0922	0.0754	0.0819	0.0754	0.0754	0	0.0907	0.2056	0.0907	0.093	0.1177	0.0965	0.0907	0.0946	0.0932	0.0754	0.0754	0.0789	0.084	0.0971	0.1144	0.3988	0.0964	0.0977	0.0754	0.0772	0.0995	0.0754	0.1194	0.0754
HLA-B13:36	0.1424	0.1565	0.1596	0.1497	0.1497	0.1774	0.1677	0.2083	0.2406	0	0.1424	0.1424	0.1424	0.1424	0	0	0.1424	0.1424	0.1424	0.2092	0.1424	0.1497	0.1424	0.1424	0	0.1748	0.2306	0.1748	0.1643	0.2011	0.2083	0.1748	0.1614	0.1857	0.1424	0.1424	0.1461	0.1653	0.1766	0.1847	0.4185	0.2054	0.1592	0.1424	0.1472	0.1755	0.1424	0.1882	0.1424
HLA-B13:37	0.0593	0.0677	0.0776	0.0653	0.0653	0.0772	0.0756	0.0852	0.1892	0	0.0593	0.0593	0.0593	0.0593	0	0	0.0593	0.0593	0.0593	0.083	0.0593	0.0653	0.0593	0.0593	0	0.0747	0.2127	0.0747	0.075	0.0954	0.0852	0.0747	0.0768	0.0756	0.0593	0.0593	0.0627	0.0671	0.0786	0.0955	0.3546	0.0859	0.0823	0.0593	0.0608	0.0815	0.0593	0.1007	0.0593
HLA-B13:38	0.0593	0.0677	0.0776	0.0653	0.0653	0.0772	0.0756	0.0852	0.1892	0	0.0593	0.0593	0.0593	0.0593	0	0	0.0593	0.0593	0.0593	0.083	0.0593	0.0653	0.0593	0.0593	0	0.0747	0.2127	0.0747	0.075	0.0954	0.0852	0.0747	0.0768	0.0756	0.0593	0.0593	0.0627	0.0671	0.0786	0.0955	0.3546	0.0859	0.0823	0.0593	0.0608	0.0815	0.0593	0.1007	0.0593
HLA-B13:39	0.1137	0.1334	0.1404	0.1243	0.1243	0.1572	0.151	0.1915	0.2553	0	0.1137	0.1137	0.1137	0.1137	0	0	0.1137	0.1137	0.1137	0.1927	0.1137	0.1243	0.1137	0.1137	0	0.1507	0.3409	0.1507	0.1351	0.1681	0.1915	0.1507	0.1388	0.1424	0.1137	0.1137	0.1204	0.1333	0.1498	0.1615	0.4133	0.1825	0.157	0.1137	0.1176	0.1592	0.1137	0.1649	0.1137
HLA-B14:01	0.171	0.2	0.2113	0.1826	0.1826	0.2016	0.2262	0.1997	0.5524	0	0.171	0.171	0.171	0.171	0	0	0.171	0.171	0.171	0.1849	0.171	0.1826	0.171	0.171	0	0.1986	0.2535	0.1986	0.2059	0.229	0.1997	0.1986	0.2172	0.2078	0.171	0.171	0.176	0.1937	0.2211	0.2385	0.3636	0.1935	0.2821	0.171	0.1796	0.243	0.171	0.2551	0.171
HLA-B14:02	0.171	0.2	0.2113	0.1826	0.1826	0.2016	0.2262	0.1997	0.5524	0	0.171	0.171	0.171	0.171	0	0	0.171	0.171	0.171	0.1849	0.171	0.1826	0.171	0.171	0	0.1986	0.2535	0.1986	0.2059	0.229	0.1997	0.1986	0.2172	0.2078	0.171	0.171	0.176	0.1937	0.2211	0.2385	0.3636	0.1935	0.2821	0.171	0.1796	0.243	0.171	0.2551	0.171
HLA-B14:03	0.2011	0.236	0.2436	0.2145	0.2145	0.236	0.2664	0.2262	0.5484	0	0.2011	0.2011	0.2011	0.2011	0	0	0.2011	0.2011	0.2011	0.2098	0.2011	0.2145	0.2011	0.2011	0	0.2317	0.2837	0.2317	0.2379	0.2671	0.2262	0.2317	0.2508	0.2451	0.2011	0.2011	0.2064	0.2266	0.2548	0.2672	0.3931	0.2176	0.3217	0.2011	0.211	0.2881	0.2011	0.2856	0.2011
HLA-B14:04	0.1507	0.1776	0.1889	0.163	0.163	0.1855	0.2059	0.1911	0.5199	0	0.1507	0.1507	0.1507	0.1507	0	0	0.1507	0.1507	0.1507	0.1792	0.1507	0.163	0.1507	0.1507	0	0.182	0.2971	0.182	0.1842	0.2074	0.1911	0.182	0.1945	0.1874	0.1507	0.1507	0.1565	0.1774	0.1994	0.2205	0.3475	0.1815	0.2487	0.1507	0.1593	0.2224	0.1507	0.2376	0.1507
HLA-B14:05	0.1258	0.1451	0.1523	0.1331	0.1331	0.1451	0.1606	0.1378	0.5801	0	0.1258	0.1258	0.1258	0.1258	0	0	0.1258	0.1258	0.1258	0.1258	0.1258	0.1331	0.1258	0.1258	0	0.1427	0.1812	0.1427	0.1512	0.1679	0.1378	0.1427	0.1525	0.1435	0.1258	0.1258	0.1288	0.132	0.1561	0.1741	0.3267	0.1382	0.2039	0.1258	0.128	0.1704	0.1258	0.1802	0.1258
HLA-B14:06	0.1258	0.1462	0.1505	0.1339	0.1339	0.1529	0.1622	0.1445	0.5894	0	0.1258	0.1258	0.1258	0.1258	0	0	0.1258	0.1258	0.1258	0.1334	0.1258	0.1339	0.1258	0.1258	0	0.1499	0.191	0.1499	0.1529	0.1774	0.1445	0.1499	0.1509	0.1537	0.1258	0.1258	0.1289	0.1347	0.1566	0.1732	0.3681	0.1468	0.1989	0.1258	0.1284	0.1749	0.1258	0.1792	0.1258
HLA-B14:08	0.1258	0.1462	0.1505	0.1339	0.1339	0.1529	0.1622	0.1445	0.5894	0	0.1258	0.1258	0.1258	0.1258	0	0	0.1258	0.1258	0.1258	0.1334	0.1258	0.1339	0.1258	0.1258	0	0.1499	0.191	0.1499	0.1529	0.1774	0.1445	0.1499	0.1509	0.1537	0.1258	0.1258	0.1289	0.1347	0.1566	0.1732	0.3681	0.1468	0.1989	0.1258	0.1284	0.1749	0.1258	0.1792	0.1258
HLA-B14:09	0.171	0.2	0.2113	0.1826	0.1826	0.2016	0.2262	0.1997	0.5524	0	0.171	0.171	0.171	0.171	0	0	0.171	0.171	0.171	0.1849	0.171	0.1826	0.171	0.171	0	0.1986	0.2535	0.1986	0.2059	0.229	0.1997	0.1986	0.2172	0.2078	0.171	0.171	0.176	0.1937	0.2211	0.2385	0.3636	0.1935	0.2821	0.171	0.1796	0.243	0.171	0.2551	0.171
HLA-B14:10	0.1332	0.1539	0.159	0.1418	0.1418	0.1611	0.1711	0.1524	0.5827	0	0.1332	0.1332	0.1332	0.1332	0	0	0.1332	0.1332	0.1332	0.1409	0.1332	0.1418	0.1332	0.1332	0	0.1585	0.2016	0.1585	0.1615	0.1856	0.1524	0.1585	0.1597	0.1631	0.1332	0.1332	0.1364	0.1435	0.166	0.1828	0.3736	0.154	0.2072	0.1332	0.1361	0.1847	0.1332	0.1901	0.1332
HLA-B14:11	0.171	0.2	0.2113	0.1826	0.1826	0.2016	0.2262	0.1997	0.5524	0	0.171	0.171	0.171	0.171	0	0	0.171	0.171	0.171	0.1849	0.171	0.1826	0.171	0.171	0	0.1986	0.2535	0.1986	0.2059	0.229	0.1997	0.1986	0.2172	0.2078	0.171	0.171	0.176	0.1937	0.2211	0.2385	0.3636	0.1935	0.2821	0.171	0.1796	0.243	0.171	0.2551	0.171
HLA-B14:12	0.171	0.2	0.2113	0.1826	0.1826	0.2016	0.2262	0.1997	0.5524	0	0.171	0.171	0.171	0.171	0	0	0.171	0.171	0.171	0.1849	0.171	0.1826	0.171	0.171	0	0.1986	0.2535	0.1986	0.2059	0.229	0.1997	0.1986	0.2172	0.2078	0.171	0.171	0.176	0.1937	0.2211	0.2385	0.3636	0.1935	0.2821	0.171	0.1796	0.243	0.171	0.2551	0.171
HLA-B14:13	0.1278	0.1471	0.1552	0.1349	0.1349	0.1476	0.162	0.1423	0.5914	0	0.1278	0.1278	0.1278	0.1278	0	0	0.1278	0.1278	0.1278	0.1299	0.1278	0.1349	0.1278	0.1278	0	0.1454	0.181	0.1454	0.1535	0.1723	0.1423	0.1454	0.1556	0.147	0.1278	0.1278	0.1308	0.1351	0.1589	0.1783	0.339	0.1433	0.2064	0.1278	0.1303	0.171	0.1278	0.1842	0.1278
HLA-B14:14	0.1555	0.1796	0.1881	0.1655	0.1655	0.1845	0.2005	0.1906	0.5464	0	0.1555	0.1555	0.1555	0.1555	0	0	0.1555	0.1555	0.1555	0.1765	0.1555	0.1655	0.1555	0.1555	0	0.182	0.2304	0.182	0.1873	0.2202	0.1906	0.182	0.1918	0.1916	0.1555	0.1555	0.1598	0.1759	0.1971	0.2178	0.4176	0.1893	0.2434	0.1555	0.162	0.214	0.1555	0.2296	0.1555
HLA-B14:15	0.171	0.2	0.2113	0.1826	0.1826	0.2016	0.2262	0.1997	0.5524	0	0.171	0.171	0.171	0.171	0	0	0.171	0.171	0.171	0.1849	0.171	0.1826	0.171	0.171	0	0.1986	0.2535	0.1986	0.2059	0.229	0.1997	0.1986	0.2172	0.2078	0.171	0.171	0.176	0.1937	0.2211	0.2385	0.3636	0.1935	0.2821	0.171	0.1796	0.243	0.171	0.2551	0.171
HLA-B14:16	0.171	0.2	0.2113	0.1826	0.1826	0.2016	0.2262	0.1997	0.5524	0	0.171	0.171	0.171	0.171	0	0	0.171	0.171	0.171	0.1849	0.171	0.1826	0.171	0.171	0	0.1986	0.2535	0.1986	0.2059	0.229	0.1997	0.1986	0.2172	0.2078	0.171	0.171	0.176	0.1937	0.2211	0.2385	0.3636	0.1935	0.2821	0.171	0.1796	0.243	0.171	0.2551	0.171
HLA-B14:17	0.171	0.2	0.2113	0.1826	0.1826	0.2016	0.2262	0.1997	0.5524	0	0.171	0.171	0.171	0.171	0	0	0.171	0.171	0.171	0.1849	0.171	0.1826	0.171	0.171	0	0.1986	0.2535	0.1986	0.2059	0.229	0.1997	0.1986	0.2172	0.2078	0.171	0.171	0.176	0.1937	0.2211	0.2385	0.3636	0.1935	0.2821	0.171	0.1796	0.243	0.171	0.2551	0.171
HLA-B14:18	0.1555	0.1796	0.1881	0.1655	0.1655	0.1845	0.2005	0.1906	0.5464	0	0.1555	0.1555	0.1555	0.1555	0	0	0.1555	0.1555	0.1555	0.1765	0.1555	0.1655	0.1555	0.1555	0	0.182	0.2304	0.182	0.1873	0.2202	0.1906	0.182	0.1918	0.1916	0.1555	0.1555	0.1598	0.1759	0.1971	0.2178	0.4176	0.1893	0.2434	0.1555	0.162	0.214	0.1555	0.2296	0.1555
HLA-B15:01	0.0876	0.0939	0.1054	0.0877	0.0877	0.114	0.1001	0.2657	0.142	0	0.0876	0.0876	0.0876	0.0876	0	0	0.0876	0.0876	0.0876	0.3028	0.0876	0.0877	0.0876	0.0876	0	0.1117	0.1501	0.1117	0.0901	0.1052	0.2657	0.1117	0.1063	0.1071	0.0876	0.0876	0.0916	0.1058	0.1043	0.1135	0.1542	0.2603	0.139	0.0876	0.0928	0.0957	0.0876	0.108	0.0876
HLA-B15:02	0.1354	0.1442	0.1518	0.1379	0.1379	0.176	0.1527	0.3274	0.1688	0	0.1354	0.1354	0.1354	0.1354	0	0	0.1354	0.1354	0.1354	0.3657	0.1354	0.1379	0.1354	0.1354	0	0.1751	0.1801	0.1751	0.1482	0.1755	0.3274	0.1751	0.1543	0.1737	0.1354	0.1354	0.1401	0.1645	0.1613	0.1694	0.1825	0.3226	0.1774	0.1354	0.1426	0.1513	0.1354	0.165	0.1354
HLA-B15:03	0.0704	0.0739	0.0883	0.0696	0.0696	0.0949	0.0779	0.2246	0.2467	0	0.0704	0.0704	0.0704	0.0704	0	0	0.0704	0.0704	0.0704	0.2434	0.0704	0.0696	0.0704	0.0704	0	0.0926	0.1318	0.0926	0.0756	0.0969	0.2246	0.0926	0.0881	0.0924	0.0704	0.0704	0.0734	0.0845	0.0842	0.1058	0.2574	0.2332	0.1329	0.0704	0.0737	0.0746	0.0704	0.1	0.0704
HLA-B15:04	0.1229	0.1336	0.1554	0.1287	0.1287	0.1549	0.1468	0.277	0.1882	0	0.1229	0.1229	0.1229	0.1229	0	0	0.1229	0.1229	0.1229	0.3015	0.1229	0.1287	0.1229	0.1229	0	0.1513	0.2496	0.1513	0.1335	0.1435	0.277	0.1513	0.1547	0.1385	0.1229	0.1229	0.1299	0.1451	0.1451	0.1699	0.2001	0.2662	0.1912	0.1229	0.1295	0.1455	0.1229	0.17	0.1229
HLA-B15:05	0.0915	0.0994	0.1074	0.0938	0.0938	0.1251	0.1073	0.2618	0.1779	0	0.0915	0.0915	0.0915	0.0915	0	0	0.0915	0.0915	0.0915	0.2963	0.0915	0.0938	0.0915	0.0915	0	0.1221	0.1792	0.1221	0.1003	0.1259	0.2618	0.1221	0.1077	0.1166	0.0915	0.0915	0.096	0.1116	0.1146	0.1224	0.1984	0.2577	0.1304	0.0915	0.0957	0.1059	0.0915	0.1175	0.0915
HLA-B15:06	0.104	0.1127	0.1242	0.1056	0.1056	0.1356	0.1212	0.2828	0.1797	0	0.104	0.104	0.104	0.104	0	0	0.104	0.104	0.104	0.3172	0.104	0.1056	0.104	0.104	0	0.1326	0.1871	0.1326	0.1109	0.1291	0.2828	0.1326	0.1248	0.126	0.104	0.104	0.1087	0.124	0.1256	0.1359	0.1833	0.2754	0.1595	0.104	0.1092	0.1183	0.104	0.1312	0.104
HLA-B15:07	0.1069	0.114	0.1289	0.1078	0.1078	0.1332	0.1216	0.2877	0.1554	0	0.1069	0.1069	0.1069	0.1069	0	0	0.1069	0.1069	0.1069	0.3242	0.1069	0.1078	0.1069	0.1069	0	0.1303	0.1716	0.1303	0.1095	0.1209	0.2877	0.1303	0.1299	0.123	0.1069	0.1069	0.1118	0.1267	0.1261	0.1376	0.1592	0.2771	0.1646	0.1069	0.1129	0.1167	0.1069	0.1327	0.1069
HLA-B15:08	0.2136	0.2239	0.2289	0.2194	0.2194	0.2595	0.2387	0.4152	0.1668	0	0.2136	0.2136	0.2136	0.2136	0	0	0.2136	0.2136	0.2136	0.4567	0.2136	0.2194	0.2136	0.2136	0	0.26	0.2259	0.26	0.2319	0.2536	0.4152	0.26	0.2343	0.259	0.2136	0.2136	0.2191	0.2615	0.249	0.2506	0.1624	0.387	0.2376	0.2136	0.2253	0.2392	0.2136	0.25	0.2136
HLA-B15:09	0.1326	0.1501	0.1522	0.1402	0.1402	0.1619	0.1645	0.1664	0.5598	0	0.1326	0.1326	0.1326	0.1326	0	0	0.1326	0.1326	0.1326	0.156	0.1326	0.1402	0.1326	0.1326	0	0.1593	0.2008	0.1593	0.158	0.1943	0.1664	0.1593	0.1519	0.162	0.1326	0.1326	0.1358	0.1464	0.158	0.1805	0.4532	0.1699	0.1878	0.1326	0.1349	0.1752	0.1326	0.1835	0.1326
HLA-B15:10	0.1355	0.1517	0.1547	0.1424	0.1424	0.1644	0.1647	0.1715	0.573	0	0.1355	0.1355	0.1355	0.1355	0	0	0.1355	0.1355	0.1355	0.1607	0.1355	0.1424	0.1355	0.1355	0	0.1617	0.1918	0.1617	0.1595	0.1959	0.1715	0.1617	0.1541	0.1638	0.1355	0.1355	0.1387	0.149	0.1593	0.1825	0.4598	0.1759	0.1914	0.1355	0.1377	0.1729	0.1355	0.1837	0.1355
HLA-B15:101	0	0	0	0	0	0	0	0	0	0	0	0	0	0	0	0	0	0	0	0	0	0	0	0	0	0	0	0	0	0	0	0	0	0	0	0	0	0	0	0	0	0	0	0	0	0	0	0	0
HLA-B15:102	0.0876	0.0939	0.1054	0.0877	0.0877	0.114	0.1001	0.2657	0.142	0	0.0876	0.0876	0.0876	0.0876	0	0	0.0876	0.0876	0.0876	0.3028	0.0876	0.0877	0.0876	0.0876	0	0.1117	0.1501	0.1117	0.0901	0.1052	0.2657	0.1117	0.1063	0.1071	0.0876	0.0876	0.0916	0.1058	0.1043	0.1135	0.1542	0.2603	0.139	0.0876	0.0928	0.0957	0.0876	0.108	0.0876
HLA-B15:103	0.0704	0.0739	0.0883	0.0696	0.0696	0.0949	0.0779	0.2246	0.2467	0	0.0704	0.0704	0.0704	0.0704	0	0	0.0704	0.0704	0.0704	0.2434	0.0704	0.0696	0.0704	0.0704	0	0.0926	0.1318	0.0926	0.0756	0.0969	0.2246	0.0926	0.0881	0.0924	0.0704	0.0704	0.0734	0.0845	0.0842	0.1058	0.2574	0.2332	0.1329	0.0704	0.0737	0.0746	0.0704	0.1	0.0704
HLA-B15:104	0.0876	0.0939	0.1054	0.0877	0.0877	0.114	0.1001	0.2657	0.142	0	0.0876	0.0876	0.0876	0.0876	0	0	0.0876	0.0876	0.0876	0.3028	0.0876	0.0877	0.0876	0.0876	0	0.1117	0.1501	0.1117	0.0901	0.1052	0.2657	0.1117	0.1063	0.1071	0.0876	0.0876	0.0916	0.1058	0.1043	0.1135	0.1542	0.2603	0.139	0.0876	0.0928	0.0957	0.0876	0.108	0.0876
HLA-B15:105	0.0876	0.0939	0.1054	0.0877	0.0877	0.114	0.1001	0.2657	0.142	0	0.0876	0.0876	0.0876	0.0876	0	0	0.0876	0.0876	0.0876	0.3028	0.0876	0.0877	0.0876	0.0876	0	0.1117	0.1501	0.1117	0.0901	0.1052	0.2657	0.1117	0.1063	0.1071	0.0876	0.0876	0.0916	0.1058	0.1043	0.1135	0.1542	0.2603	0.139	0.0876	0.0928	0.0957	0.0876	0.108	0.0876
HLA-B15:106	0	0	0	0	0	0	0	0	0	0	0	0	0	0	0	0	0	0	0	0	0	0	0	0	0	0	0	0	0	0	0	0	0	0	0	0	0	0	0	0	0	0	0	0	0	0	0	0	0
HLA-B15:107	0.0915	0.0994	0.1074	0.0938	0.0938	0.1251	0.1073	0.2618	0.1779	0	0.0915	0.0915	0.0915	0.0915	0	0	0.0915	0.0915	0.0915	0.2963	0.0915	0.0938	0.0915	0.0915	0	0.1221	0.1792	0.1221	0.1003	0.1259	0.2618	0.1221	0.1077	0.1166	0.0915	0.0915	0.096	0.1116	0.1146	0.1224	0.1984	0.2577	0.1304	0.0915	0.0957	0.1059	0.0915	0.1175	0.0915
HLA-B15:108	0	0	0	0	0	0	0	0	0	0	0	0	0	0	0	0	0	0	0	0	0	0	0	0	0	0	0	0	0	0	0	0	0	0	0	0	0	0	0	0	0	0	0	0	0	0	0	0	0
HLA-B15:109	0	0	0	0	0	0	0	0	0	0	0	0	0	0	0	0	0	0	0	0	0	0	0	0	0	0	0	0	0	0	0	0	0	0	0	0	0	0	0	0	0	0	0	0	0	0	0	0	0
HLA-B15:11	0.2142	0.2238	0.2293	0.2201	0.2201	0.2601	0.2376	0.4189	0.165	0	0.2142	0.2142	0.2142	0.2142	0	0	0.2142	0.2142	0.2142	0.4627	0.2142	0.2201	0.2142	0.2142	0	0.2608	0.2247	0.2608	0.2324	0.2538	0.4189	0.2608	0.2341	0.2587	0.2142	0.2142	0.2199	0.2621	0.2482	0.2506	0.1647	0.3943	0.2351	0.2142	0.2257	0.2375	0.2142	0.2491	0.2142
HLA-B15:110	0	0	0	0	0	0	0	0	0	0	0	0	0	0	0	0	0	0	0	0	0	0	0	0	0	0	0	0	0	0	0	0	0	0	0	0	0	0	0	0	0	0	0	0	0	0	0	0	0
HLA-B15:112	0.1354	0.1442	0.1518	0.1379	0.1379	0.176	0.1527	0.3274	0.1688	0	0.1354	0.1354	0.1354	0.1354	0	0	0.1354	0.1354	0.1354	0.3657	0.1354	0.1379	0.1354	0.1354	0	0.1751	0.1801	0.1751	0.1482	0.1755	0.3274	0.1751	0.1543	0.1737	0.1354	0.1354	0.1401	0.1645	0.1613	0.1694	0.1825	0.3226	0.1774	0.1354	0.1426	0.1513	0.1354	0.165	0.1354
HLA-B15:113	0.0876	0.0939	0.1054	0.0877	0.0877	0.114	0.1001	0.2657	0.142	0	0.0876	0.0876	0.0876	0.0876	0	0	0.0876	0.0876	0.0876	0.3028	0.0876	0.0877	0.0876	0.0876	0	0.1117	0.1501	0.1117	0.0901	0.1052	0.2657	0.1117	0.1063	0.1071	0.0876	0.0876	0.0916	0.1058	0.1043	0.1135	0.1542	0.2603	0.139	0.0876	0.0928	0.0957	0.0876	0.108	0.0876
HLA-B15:114	0	0	0	0	0	0	0	0	0	0	0	0	0	0	0	0	0	0	0	0	0	0	0	0	0	0	0	0	0	0	0	0	0	0	0	0	0	0	0	0	0	0	0	0	0	0	0	0	0
HLA-B15:115	0	0	0	0	0	0	0	0	0	0	0	0	0	0	0	0	0	0	0	0	0	0	0	0	0	0	0	0	0	0	0	0	0	0	0	0	0	0	0	0	0	0	0	0	0	0	0	0	0
HLA-B15:116	0	0	0	0	0	0	0	0	0	0	0	0	0	0	0	0	0	0	0	0	0	0	0	0	0	0	0	0	0	0	0	0	0	0	0	0	0	0	0	0	0	0	0	0	0	0	0	0	0
HLA-B15:117	0	0	0	0	0	0	0	0	0	0	0	0	0	0	0	0	0	0	0	0	0	0	0	0	0	0	0	0	0	0	0	0	0	0	0	0	0	0	0	0	0	0	0	0	0	0	0	0	0
HLA-B15:118	0	0	0	0	0	0	0	0	0	0	0	0	0	0	0	0	0	0	0	0	0	0	0	0	0	0	0	0	0	0	0	0	0	0	0	0	0	0	0	0	0	0	0	0	0	0	0	0	0
HLA-B15:119	0	0	0	0	0	0	0	0	0	0	0	0	0	0	0	0	0	0	0	0	0	0	0	0	0	0	0	0	0	0	0	0	0	0	0	0	0	0	0	0	0	0	0	0	0	0	0	0	0
HLA-B15:12	0.0798	0.0878	0.0978	0.0799	0.0799	0.1087	0.0929	0.2554	0.1445	0	0.0798	0.0798	0.0798	0.0798	0	0	0.0798	0.0798	0.0798	0.2928	0.0798	0.0799	0.0798	0.0798	0	0.1063	0.143	0.1063	0.084	0.1048	0.2554	0.1063	0.0993	0.1072	0.0798	0.0798	0.0835	0.098	0.0987	0.1058	0.1694	0.2546	0.1316	0.0798	0.0852	0.0897	0.0798	0.1009	0.0798
HLA-B15:120	0	0	0	0	0	0	0	0	0	0	0	0	0	0	0	0	0	0	0	0	0	0	0	0	0	0	0	0	0	0	0	0	0	0	0	0	0	0	0	0	0	0	0	0	0	0	0	0	0
HLA-B15:121	0	0	0	0	0	0	0	0	0	0	0	0	0	0	0	0	0	0	0	0	0	0	0	0	0	0	0	0	0	0	0	0	0	0	0	0	0	0	0	0	0	0	0	0	0	0	0	0	0
HLA-B15:122	0.0876	0.0939	0.1054	0.0877	0.0877	0.114	0.1001	0.2657	0.142	0	0.0876	0.0876	0.0876	0.0876	0	0	0.0876	0.0876	0.0876	0.3028	0.0876	0.0877	0.0876	0.0876	0	0.1117	0.1501	0.1117	0.0901	0.1052	0.2657	0.1117	0.1063	0.1071	0.0876	0.0876	0.0916	0.1058	0.1043	0.1135	0.1542	0.2603	0.139	0.0876	0.0928	0.0957	0.0876	0.108	0.0876
HLA-B15:123	0	0	0	0	0	0	0	0	0	0	0	0	0	0	0	0	0	0	0	0	0	0	0	0	0	0	0	0	0	0	0	0	0	0	0	0	0	0	0	0	0	0	0	0	0	0	0	0	0
HLA-B15:124	0	0	0	0	0	0	0	0	0	0	0	0	0	0	0	0	0	0	0	0	0	0	0	0	0	0	0	0	0	0	0	0	0	0	0	0	0	0	0	0	0	0	0	0	0	0	0	0	0
HLA-B15:125	0.0876	0.0939	0.1054	0.0877	0.0877	0.114	0.1001	0.2657	0.142	0	0.0876	0.0876	0.0876	0.0876	0	0	0.0876	0.0876	0.0876	0.3028	0.0876	0.0877	0.0876	0.0876	0	0.1117	0.1501	0.1117	0.0901	0.1052	0.2657	0.1117	0.1063	0.1071	0.0876	0.0876	0.0916	0.1058	0.1043	0.1135	0.1542	0.2603	0.139	0.0876	0.0928	0.0957	0.0876	0.108	0.0876
HLA-B15:126	0	0	0	0	0	0	0	0	0	0	0	0	0	0	0	0	0	0	0	0	0	0	0	0	0	0	0	0	0	0	0	0	0	0	0	0	0	0	0	0	0	0	0	0	0	0	0	0	0
HLA-B15:127	0.0704	0.0739	0.0883	0.0696	0.0696	0.0949	0.0779	0.2246	0.2467	0	0.0704	0.0704	0.0704	0.0704	0	0	0.0704	0.0704	0.0704	0.2434	0.0704	0.0696	0.0704	0.0704	0	0.0926	0.1318	0.0926	0.0756	0.0969	0.2246	0.0926	0.0881	0.0924	0.0704	0.0704	0.0734	0.0845	0.0842	0.1058	0.2574	0.2332	0.1329	0.0704	0.0737	0.0746	0.0704	0.1	0.0704
HLA-B15:128	0.0876	0.0939	0.1054	0.0877	0.0877	0.114	0.1001	0.2657	0.142	0	0.0876	0.0876	0.0876	0.0876	0	0	0.0876	0.0876	0.0876	0.3028	0.0876	0.0877	0.0876	0.0876	0	0.1117	0.1501	0.1117	0.0901	0.1052	0.2657	0.1117	0.1063	0.1071	0.0876	0.0876	0.0916	0.1058	0.1043	0.1135	0.1542	0.2603	0.139	0.0876	0.0928	0.0957	0.0876	0.108	0.0876
HLA-B15:129	0	0	0	0	0	0	0	0	0	0	0	0	0	0	0	0	0	0	0	0	0	0	0	0	0	0	0	0	0	0	0	0	0	0	0	0	0	0	0	0	0	0	0	0	0	0	0	0	0
HLA-B15:13	0.1329	0.1427	0.1542	0.1378	0.1378	0.17	0.1532	0.3007	0.1813	0	0.1329	0.1329	0.1329	0.1329	0	0	0.1329	0.1329	0.1329	0.3348	0.1329	0.1378	0.1329	0.1329	0	0.1685	0.2098	0.1685	0.1497	0.1765	0.3007	0.1685	0.1589	0.1775	0.1329	0.1329	0.1375	0.1657	0.1665	0.1759	0.2196	0.293	0.1705	0.1329	0.1415	0.1551	0.1329	0.1772	0.1329
HLA-B15:131	0	0	0	0	0	0	0	0	0	0	0	0	0	0	0	0	0	0	0	0	0	0	0	0	0	0	0	0	0	0	0	0	0	0	0	0	0	0	0	0	0	0	0	0	0	0	0	0	0
HLA-B15:132	0.0704	0.0739	0.0883	0.0696	0.0696	0.0949	0.0779	0.2246	0.2467	0	0.0704	0.0704	0.0704	0.0704	0	0	0.0704	0.0704	0.0704	0.2434	0.0704	0.0696	0.0704	0.0704	0	0.0926	0.1318	0.0926	0.0756	0.0969	0.2246	0.0926	0.0881	0.0924	0.0704	0.0704	0.0734	0.0845	0.0842	0.1058	0.2574	0.2332	0.1329	0.0704	0.0737	0.0746	0.0704	0.1	0.0704
HLA-B15:133	0	0	0	0	0	0	0	0	0	0	0	0	0	0	0	0	0	0	0	0	0	0	0	0	0	0	0	0	0	0	0	0	0	0	0	0	0	0	0	0	0	0	0	0	0	0	0	0	0
HLA-B15:134	0	0	0	0	0	0	0	0	0	0	0	0	0	0	0	0	0	0	0	0	0	0	0	0	0	0	0	0	0	0	0	0	0	0	0	0	0	0	0	0	0	0	0	0	0	0	0	0	0
HLA-B15:135	0	0	0	0	0	0	0	0	0	0	0	0	0	0	0	0	0	0	0	0	0	0	0	0	0	0	0	0	0	0	0	0	0	0	0	0	0	0	0	0	0	0	0	0	0	0	0	0	0
HLA-B15:136	0	0	0	0	0	0	0	0	0	0	0	0	0	0	0	0	0	0	0	0	0	0	0	0	0	0	0	0	0	0	0	0	0	0	0	0	0	0	0	0	0	0	0	0	0	0	0	0	0
HLA-B15:137	0	0	0	0	0	0	0	0	0	0	0	0	0	0	0	0	0	0	0	0	0	0	0	0	0	0	0	0	0	0	0	0	0	0	0	0	0	0	0	0	0	0	0	0	0	0	0	0	0
HLA-B15:138	0	0	0	0	0	0	0	0	0	0	0	0	0	0	0	0	0	0	0	0	0	0	0	0	0	0	0	0	0	0	0	0	0	0	0	0	0	0	0	0	0	0	0	0	0	0	0	0	0
HLA-B15:139	0	0	0	0	0	0	0	0	0	0	0	0	0	0	0	0	0	0	0	0	0	0	0	0	0	0	0	0	0	0	0	0	0	0	0	0	0	0	0	0	0	0	0	0	0	0	0	0	0
HLA-B15:14	0.0666	0.0729	0.0826	0.0659	0.0659	0.0938	0.076	0.2357	0.1402	0	0.0666	0.0666	0.0666	0.0666	0	0	0.0666	0.0666	0.0666	0.2707	0.0666	0.0659	0.0666	0.0666	0	0.0915	0.119	0.0915	0.0698	0.0934	0.2357	0.0915	0.0843	0.096	0.0666	0.0666	0.0697	0.0828	0.0828	0.0905	0.1801	0.2407	0.1152	0.0666	0.0715	0.0725	0.0666	0.0852	0.0666
HLA-B15:140	0.0876	0.0939	0.1054	0.0877	0.0877	0.114	0.1001	0.2657	0.142	0	0.0876	0.0876	0.0876	0.0876	0	0	0.0876	0.0876	0.0876	0.3028	0.0876	0.0877	0.0876	0.0876	0	0.1117	0.1501	0.1117	0.0901	0.1052	0.2657	0.1117	0.1063	0.1071	0.0876	0.0876	0.0916	0.1058	0.1043	0.1135	0.1542	0.2603	0.139	0.0876	0.0928	0.0957	0.0876	0.108	0.0876
HLA-B15:141	0	0	0	0	0	0	0	0	0	0	0	0	0	0	0	0	0	0	0	0	0	0	0	0	0	0	0	0	0	0	0	0	0	0	0	0	0	0	0	0	0	0	0	0	0	0	0	0	0
HLA-B15:142	0	0	0	0	0	0	0	0	0	0	0	0	0	0	0	0	0	0	0	0	0	0	0	0	0	0	0	0	0	0	0	0	0	0	0	0	0	0	0	0	0	0	0	0	0	0	0	0	0
HLA-B15:143	0	0	0	0	0	0	0	0	0	0	0	0	0	0	0	0	0	0	0	0	0	0	0	0	0	0	0	0	0	0	0	0	0	0	0	0	0	0	0	0	0	0	0	0	0	0	0	0	0
HLA-B15:144	0	0	0	0	0	0	0	0	0	0	0	0	0	0	0	0	0	0	0	0	0	0	0	0	0	0	0	0	0	0	0	0	0	0	0	0	0	0	0	0	0	0	0	0	0	0	0	0	0
HLA-B15:145	0.0876	0.0939	0.1054	0.0877	0.0877	0.114	0.1001	0.2657	0.142	0	0.0876	0.0876	0.0876	0.0876	0	0	0.0876	0.0876	0.0876	0.3028	0.0876	0.0877	0.0876	0.0876	0	0.1117	0.1501	0.1117	0.0901	0.1052	0.2657	0.1117	0.1063	0.1071	0.0876	0.0876	0.0916	0.1058	0.1043	0.1135	0.1542	0.2603	0.139	0.0876	0.0928	0.0957	0.0876	0.108	0.0876
HLA-B15:146	0.0876	0.0939	0.1054	0.0877	0.0877	0.114	0.1001	0.2657	0.142	0	0.0876	0.0876	0.0876	0.0876	0	0	0.0876	0.0876	0.0876	0.3028	0.0876	0.0877	0.0876	0.0876	0	0.1117	0.1501	0.1117	0.0901	0.1052	0.2657	0.1117	0.1063	0.1071	0.0876	0.0876	0.0916	0.1058	0.1043	0.1135	0.1542	0.2603	0.139	0.0876	0.0928	0.0957	0.0876	0.108	0.0876
HLA-B15:147	0.0876	0.0939	0.1054	0.0877	0.0877	0.114	0.1001	0.2657	0.142	0	0.0876	0.0876	0.0876	0.0876	0	0	0.0876	0.0876	0.0876	0.3028	0.0876	0.0877	0.0876	0.0876	0	0.1117	0.1501	0.1117	0.0901	0.1052	0.2657	0.1117	0.1063	0.1071	0.0876	0.0876	0.0916	0.1058	0.1043	0.1135	0.1542	0.2603	0.139	0.0876	0.0928	0.0957	0.0876	0.108	0.0876
HLA-B15:148	0.2142	0.2238	0.2293	0.2201	0.2201	0.2601	0.2376	0.4189	0.165	0	0.2142	0.2142	0.2142	0.2142	0	0	0.2142	0.2142	0.2142	0.4627	0.2142	0.2201	0.2142	0.2142	0	0.2608	0.2247	0.2608	0.2324	0.2538	0.4189	0.2608	0.2341	0.2587	0.2142	0.2142	0.2199	0.2621	0.2482	0.2506	0.1647	0.3943	0.2351	0.2142	0.2257	0.2375	0.2142	0.2491	0.2142
HLA-B15:15	0.1095	0.117	0.1256	0.11	0.11	0.1436	0.1232	0.2948	0.1411	0	0.1095	0.1095	0.1095	0.1095	0	0	0.1095	0.1095	0.1095	0.3331	0.1095	0.11	0.1095	0.1095	0	0.1426	0.1483	0.1426	0.1172	0.1395	0.2948	0.1426	0.1284	0.1431	0.1095	0.1095	0.1135	0.1349	0.1318	0.1382	0.1564	0.2918	0.156	0.1095	0.1166	0.12	0.1095	0.1335	0.1095
HLA-B15:150	0	0	0	0	0	0	0	0	0	0	0	0	0	0	0	0	0	0	0	0	0	0	0	0	0	0	0	0	0	0	0	0	0	0	0	0	0	0	0	0	0	0	0	0	0	0	0	0	0
HLA-B15:151	0	0	0	0	0	0	0	0	0	0	0	0	0	0	0	0	0	0	0	0	0	0	0	0	0	0	0	0	0	0	0	0	0	0	0	0	0	0	0	0	0	0	0	0	0	0	0	0	0
HLA-B15:152	0	0	0	0	0	0	0	0	0	0	0	0	0	0	0	0	0	0	0	0	0	0	0	0	0	0	0	0	0	0	0	0	0	0	0	0	0	0	0	0	0	0	0	0	0	0	0	0	0
HLA-B15:153	0	0	0	0	0	0	0	0	0	0	0	0	0	0	0	0	0	0	0	0	0	0	0	0	0	0	0	0	0	0	0	0	0	0	0	0	0	0	0	0	0	0	0	0	0	0	0	0	0
HLA-B15:154	0	0	0	0	0	0	0	0	0	0	0	0	0	0	0	0	0	0	0	0	0	0	0	0	0	0	0	0	0	0	0	0	0	0	0	0	0	0	0	0	0	0	0	0	0	0	0	0	0
HLA-B15:155	0	0	0	0	0	0	0	0	0	0	0	0	0	0	0	0	0	0	0	0	0	0	0	0	0	0	0	0	0	0	0	0	0	0	0	0	0	0	0	0	0	0	0	0	0	0	0	0	0
HLA-B15:156	0.0704	0.0739	0.0883	0.0696	0.0696	0.0949	0.0779	0.2246	0.2467	0	0.0704	0.0704	0.0704	0.0704	0	0	0.0704	0.0704	0.0704	0.2434	0.0704	0.0696	0.0704	0.0704	0	0.0926	0.1318	0.0926	0.0756	0.0969	0.2246	0.0926	0.0881	0.0924	0.0704	0.0704	0.0734	0.0845	0.0842	0.1058	0.2574	0.2332	0.1329	0.0704	0.0737	0.0746	0.0704	0.1	0.0704
HLA-B15:157	0	0	0	0	0	0	0	0	0	0	0	0	0	0	0	0	0	0	0	0	0	0	0	0	0	0	0	0	0	0	0	0	0	0	0	0	0	0	0	0	0	0	0	0	0	0	0	0	0
HLA-B15:158	0	0	0	0	0	0	0	0	0	0	0	0	0	0	0	0	0	0	0	0	0	0	0	0	0	0	0	0	0	0	0	0	0	0	0	0	0	0	0	0	0	0	0	0	0	0	0	0	0
HLA-B15:159	0	0	0	0	0	0	0	0	0	0	0	0	0	0	0	0	0	0	0	0	0	0	0	0	0	0	0	0	0	0	0	0	0	0	0	0	0	0	0	0	0	0	0	0	0	0	0	0	0
HLA-B15:16	0.1123	0.116	0.1333	0.1196	0.1196	0.1391	0.1289	0.238	0.0954	0	0.1123	0.1123	0.1123	0.1123	0	0	0.1123	0.1123	0.1123	0.2653	0.1123	0.1196	0.1123	0.1123	0	0.1357	0.3092	0.1357	0.1213	0.1304	0.238	0.1357	0.136	0.124	0.1123	0.1123	0.1191	0.1455	0.1376	0.1516	0.1001	0.2061	0.1321	0.1123	0.1205	0.1273	0.1123	0.1551	0.1123
HLA-B15:160	0	0	0	0	0	0	0	0	0	0	0	0	0	0	0	0	0	0	0	0	0	0	0	0	0	0	0	0	0	0	0	0	0	0	0	0	0	0	0	0	0	0	0	0	0	0	0	0	0
HLA-B15:161	0	0	0	0	0	0	0	0	0	0	0	0	0	0	0	0	0	0	0	0	0	0	0	0	0	0	0	0	0	0	0	0	0	0	0	0	0	0	0	0	0	0	0	0	0	0	0	0	0
HLA-B15:162	0	0	0	0	0	0	0	0	0	0	0	0	0	0	0	0	0	0	0	0	0	0	0	0	0	0	0	0	0	0	0	0	0	0	0	0	0	0	0	0	0	0	0	0	0	0	0	0	0
HLA-B15:163	0.0876	0.0939	0.1054	0.0877	0.0877	0.114	0.1001	0.2657	0.142	0	0.0876	0.0876	0.0876	0.0876	0	0	0.0876	0.0876	0.0876	0.3028	0.0876	0.0877	0.0876	0.0876	0	0.1117	0.1501	0.1117	0.0901	0.1052	0.2657	0.1117	0.1063	0.1071	0.0876	0.0876	0.0916	0.1058	0.1043	0.1135	0.1542	0.2603	0.139	0.0876	0.0928	0.0957	0.0876	0.108	0.0876
HLA-B15:164	0.0876	0.0939	0.1054	0.0877	0.0877	0.114	0.1001	0.2657	0.142	0	0.0876	0.0876	0.0876	0.0876	0	0	0.0876	0.0876	0.0876	0.3028	0.0876	0.0877	0.0876	0.0876	0	0.1117	0.1501	0.1117	0.0901	0.1052	0.2657	0.1117	0.1063	0.1071	0.0876	0.0876	0.0916	0.1058	0.1043	0.1135	0.1542	0.2603	0.139	0.0876	0.0928	0.0957	0.0876	0.108	0.0876
HLA-B15:165	0	0	0	0	0	0	0	0	0	0	0	0	0	0	0	0	0	0	0	0	0	0	0	0	0	0	0	0	0	0	0	0	0	0	0	0	0	0	0	0	0	0	0	0	0	0	0	0	0
HLA-B15:166	0.0876	0.0939	0.1054	0.0877	0.0877	0.114	0.1001	0.2657	0.142	0	0.0876	0.0876	0.0876	0.0876	0	0	0.0876	0.0876	0.0876	0.3028	0.0876	0.0877	0.0876	0.0876	0	0.1117	0.1501	0.1117	0.0901	0.1052	0.2657	0.1117	0.1063	0.1071	0.0876	0.0876	0.0916	0.1058	0.1043	0.1135	0.1542	0.2603	0.139	0.0876	0.0928	0.0957	0.0876	0.108	0.0876
HLA-B15:167	0.0876	0.0939	0.1054	0.0877	0.0877	0.114	0.1001	0.2657	0.142	0	0.0876	0.0876	0.0876	0.0876	0	0	0.0876	0.0876	0.0876	0.3028	0.0876	0.0877	0.0876	0.0876	0	0.1117	0.1501	0.1117	0.0901	0.1052	0.2657	0.1117	0.1063	0.1071	0.0876	0.0876	0.0916	0.1058	0.1043	0.1135	0.1542	0.2603	0.139	0.0876	0.0928	0.0957	0.0876	0.108	0.0876
HLA-B15:168	0	0	0	0	0	0	0	0	0	0	0	0	0	0	0	0	0	0	0	0	0	0	0	0	0	0	0	0	0	0	0	0	0	0	0	0	0	0	0	0	0	0	0	0	0	0	0	0	0
HLA-B15:169	0.0876	0.0939	0.1054	0.0877	0.0877	0.114	0.1001	0.2657	0.142	0	0.0876	0.0876	0.0876	0.0876	0	0	0.0876	0.0876	0.0876	0.3028	0.0876	0.0877	0.0876	0.0876	0	0.1117	0.1501	0.1117	0.0901	0.1052	0.2657	0.1117	0.1063	0.1071	0.0876	0.0876	0.0916	0.1058	0.1043	0.1135	0.1542	0.2603	0.139	0.0876	0.0928	0.0957	0.0876	0.108	0.0876
HLA-B15:17	0	0	0	0	0	0	0	0	0	0	0	0	0	0	0	0	0	0	0	0	0	0	0	0	0	0	0	0	0	0	0	0	0	0	0	0	0	0	0	0	0	0	0	0	0	0	0	0	0
HLA-B15:170	0.1354	0.1442	0.1518	0.1379	0.1379	0.176	0.1527	0.3274	0.1688	0	0.1354	0.1354	0.1354	0.1354	0	0	0.1354	0.1354	0.1354	0.3657	0.1354	0.1379	0.1354	0.1354	0	0.1751	0.1801	0.1751	0.1482	0.1755	0.3274	0.1751	0.1543	0.1737	0.1354	0.1354	0.1401	0.1645	0.1613	0.1694	0.1825	0.3226	0.1774	0.1354	0.1426	0.1513	0.1354	0.165	0.1354
HLA-B15:171	0.0876	0.0939	0.1054	0.0877	0.0877	0.114	0.1001	0.2657	0.142	0	0.0876	0.0876	0.0876	0.0876	0	0	0.0876	0.0876	0.0876	0.3028	0.0876	0.0877	0.0876	0.0876	0	0.1117	0.1501	0.1117	0.0901	0.1052	0.2657	0.1117	0.1063	0.1071	0.0876	0.0876	0.0916	0.1058	0.1043	0.1135	0.1542	0.2603	0.139	0.0876	0.0928	0.0957	0.0876	0.108	0.0876
HLA-B15:172	0.0876	0.0939	0.1054	0.0877	0.0877	0.114	0.1001	0.2657	0.142	0	0.0876	0.0876	0.0876	0.0876	0	0	0.0876	0.0876	0.0876	0.3028	0.0876	0.0877	0.0876	0.0876	0	0.1117	0.1501	0.1117	0.0901	0.1052	0.2657	0.1117	0.1063	0.1071	0.0876	0.0876	0.0916	0.1058	0.1043	0.1135	0.1542	0.2603	0.139	0.0876	0.0928	0.0957	0.0876	0.108	0.0876
HLA-B15:173	0.0704	0.0739	0.0883	0.0696	0.0696	0.0949	0.0779	0.2246	0.2467	0	0.0704	0.0704	0.0704	0.0704	0	0	0.0704	0.0704	0.0704	0.2434	0.0704	0.0696	0.0704	0.0704	0	0.0926	0.1318	0.0926	0.0756	0.0969	0.2246	0.0926	0.0881	0.0924	0.0704	0.0704	0.0734	0.0845	0.0842	0.1058	0.2574	0.2332	0.1329	0.0704	0.0737	0.0746	0.0704	0.1	0.0704
HLA-B15:174	0.0876	0.0939	0.1054	0.0877	0.0877	0.114	0.1001	0.2657	0.142	0	0.0876	0.0876	0.0876	0.0876	0	0	0.0876	0.0876	0.0876	0.3028	0.0876	0.0877	0.0876	0.0876	0	0.1117	0.1501	0.1117	0.0901	0.1052	0.2657	0.1117	0.1063	0.1071	0.0876	0.0876	0.0916	0.1058	0.1043	0.1135	0.1542	0.2603	0.139	0.0876	0.0928	0.0957	0.0876	0.108	0.0876
HLA-B15:175	0	0	0	0	0	0	0	0	0	0	0	0	0	0	0	0	0	0	0	0	0	0	0	0	0	0	0	0	0	0	0	0	0	0	0	0	0	0	0	0	0	0	0	0	0	0	0	0	0
HLA-B15:176	0	0	0	0	0	0	0	0	0	0	0	0	0	0	0	0	0	0	0	0	0	0	0	0	0	0	0	0	0	0	0	0	0	0	0	0	0	0	0	0	0	0	0	0	0	0	0	0	0
HLA-B15:177	0	0	0	0	0	0	0	0	0	0	0	0	0	0	0	0	0	0	0	0	0	0	0	0	0	0	0	0	0	0	0	0	0	0	0	0	0	0	0	0	0	0	0	0	0	0	0	0	0
HLA-B15:178	0.0876	0.0939	0.1054	0.0877	0.0877	0.114	0.1001	0.2657	0.142	0	0.0876	0.0876	0.0876	0.0876	0	0	0.0876	0.0876	0.0876	0.3028	0.0876	0.0877	0.0876	0.0876	0	0.1117	0.1501	0.1117	0.0901	0.1052	0.2657	0.1117	0.1063	0.1071	0.0876	0.0876	0.0916	0.1058	0.1043	0.1135	0.1542	0.2603	0.139	0.0876	0.0928	0.0957	0.0876	0.108	0.0876
HLA-B15:179	0	0	0	0	0	0	0	0	0	0	0	0	0	0	0	0	0	0	0	0	0	0	0	0	0	0	0	0	0	0	0	0	0	0	0	0	0	0	0	0	0	0	0	0	0	0	0	0	0
HLA-B15:18	0	0	0	0	0	0	0	0	0	0	0	0	0	0	0	0	0	0	0	0	0	0	0	0	0	0	0	0	0	0	0	0	0	0	0	0	0	0	0	0	0	0	0	0	0	0	0	0	0
HLA-B15:180	0	0	0	0	0	0	0	0	0	0	0	0	0	0	0	0	0	0	0	0	0	0	0	0	0	0	0	0	0	0	0	0	0	0	0	0	0	0	0	0	0	0	0	0	0	0	0	0	0
HLA-B15:183	0	0	0	0	0	0	0	0	0	0	0	0	0	0	0	0	0	0	0	0	0	0	0	0	0	0	0	0	0	0	0	0	0	0	0	0	0	0	0	0	0	0	0	0	0	0	0	0	0
HLA-B15:184	0.0876	0.0939	0.1054	0.0877	0.0877	0.114	0.1001	0.2657	0.142	0	0.0876	0.0876	0.0876	0.0876	0	0	0.0876	0.0876	0.0876	0.3028	0.0876	0.0877	0.0876	0.0876	0	0.1117	0.1501	0.1117	0.0901	0.1052	0.2657	0.1117	0.1063	0.1071	0.0876	0.0876	0.0916	0.1058	0.1043	0.1135	0.1542	0.2603	0.139	0.0876	0.0928	0.0957	0.0876	0.108	0.0876
HLA-B15:185	0	0	0	0	0	0	0	0	0	0	0	0	0	0	0	0	0	0	0	0	0	0	0	0	0	0	0	0	0	0	0	0	0	0	0	0	0	0	0	0	0	0	0	0	0	0	0	0	0
HLA-B15:186	0	0	0	0	0	0	0	0	0	0	0	0	0	0	0	0	0	0	0	0	0	0	0	0	0	0	0	0	0	0	0	0	0	0	0	0	0	0	0	0	0	0	0	0	0	0	0	0	0
HLA-B15:187	0.0876	0.0939	0.1054	0.0877	0.0877	0.114	0.1001	0.2657	0.142	0	0.0876	0.0876	0.0876	0.0876	0	0	0.0876	0.0876	0.0876	0.3028	0.0876	0.0877	0.0876	0.0876	0	0.1117	0.1501	0.1117	0.0901	0.1052	0.2657	0.1117	0.1063	0.1071	0.0876	0.0876	0.0916	0.1058	0.1043	0.1135	0.1542	0.2603	0.139	0.0876	0.0928	0.0957	0.0876	0.108	0.0876
HLA-B15:188	0	0	0	0	0	0	0	0	0	0	0	0	0	0	0	0	0	0	0	0	0	0	0	0	0	0	0	0	0	0	0	0	0	0	0	0	0	0	0	0	0	0	0	0	0	0	0	0	0
HLA-B15:189	0	0	0	0	0	0	0	0	0	0	0	0	0	0	0	0	0	0	0	0	0	0	0	0	0	0	0	0	0	0	0	0	0	0	0	0	0	0	0	0	0	0	0	0	0	0	0	0	0
HLA-B15:19	0.0798	0.0878	0.0978	0.0799	0.0799	0.1087	0.0929	0.2554	0.1445	0	0.0798	0.0798	0.0798	0.0798	0	0	0.0798	0.0798	0.0798	0.2928	0.0798	0.0799	0.0798	0.0798	0	0.1063	0.143	0.1063	0.084	0.1048	0.2554	0.1063	0.0993	0.1072	0.0798	0.0798	0.0835	0.098	0.0987	0.1058	0.1694	0.2546	0.1316	0.0798	0.0852	0.0897	0.0798	0.1009	0.0798
HLA-B15:191	0.2136	0.2239	0.2289	0.2194	0.2194	0.2595	0.2387	0.4152	0.1668	0	0.2136	0.2136	0.2136	0.2136	0	0	0.2136	0.2136	0.2136	0.4567	0.2136	0.2194	0.2136	0.2136	0	0.26	0.2259	0.26	0.2319	0.2536	0.4152	0.26	0.2343	0.259	0.2136	0.2136	0.2191	0.2615	0.249	0.2506	0.1624	0.387	0.2376	0.2136	0.2253	0.2392	0.2136	0.25	0.2136
HLA-B15:192	0.0876	0.0939	0.1054	0.0877	0.0877	0.114	0.1001	0.2657	0.142	0	0.0876	0.0876	0.0876	0.0876	0	0	0.0876	0.0876	0.0876	0.3028	0.0876	0.0877	0.0876	0.0876	0	0.1117	0.1501	0.1117	0.0901	0.1052	0.2657	0.1117	0.1063	0.1071	0.0876	0.0876	0.0916	0.1058	0.1043	0.1135	0.1542	0.2603	0.139	0.0876	0.0928	0.0957	0.0876	0.108	0.0876
HLA-B15:193	0.0876	0.0939	0.1054	0.0877	0.0877	0.114	0.1001	0.2657	0.142	0	0.0876	0.0876	0.0876	0.0876	0	0	0.0876	0.0876	0.0876	0.3028	0.0876	0.0877	0.0876	0.0876	0	0.1117	0.1501	0.1117	0.0901	0.1052	0.2657	0.1117	0.1063	0.1071	0.0876	0.0876	0.0916	0.1058	0.1043	0.1135	0.1542	0.2603	0.139	0.0876	0.0928	0.0957	0.0876	0.108	0.0876
HLA-B15:194	0.1354	0.1442	0.1518	0.1379	0.1379	0.176	0.1527	0.3274	0.1688	0	0.1354	0.1354	0.1354	0.1354	0	0	0.1354	0.1354	0.1354	0.3657	0.1354	0.1379	0.1354	0.1354	0	0.1751	0.1801	0.1751	0.1482	0.1755	0.3274	0.1751	0.1543	0.1737	0.1354	0.1354	0.1401	0.1645	0.1613	0.1694	0.1825	0.3226	0.1774	0.1354	0.1426	0.1513	0.1354	0.165	0.1354
HLA-B15:195	0.104	0.1127	0.1242	0.1056	0.1056	0.1356	0.1212	0.2828	0.1797	0	0.104	0.104	0.104	0.104	0	0	0.104	0.104	0.104	0.3172	0.104	0.1056	0.104	0.104	0	0.1326	0.1871	0.1326	0.1109	0.1291	0.2828	0.1326	0.1248	0.126	0.104	0.104	0.1087	0.124	0.1256	0.1359	0.1833	0.2754	0.1595	0.104	0.1092	0.1183	0.104	0.1312	0.104
HLA-B15:196	0	0	0	0	0	0	0	0	0	0	0	0	0	0	0	0	0	0	0	0	0	0	0	0	0	0	0	0	0	0	0	0	0	0	0	0	0	0	0	0	0	0	0	0	0	0	0	0	0
HLA-B15:197	0	0	0	0	0	0	0	0	0	0	0	0	0	0	0	0	0	0	0	0	0	0	0	0	0	0	0	0	0	0	0	0	0	0	0	0	0	0	0	0	0	0	0	0	0	0	0	0	0
HLA-B15:198	0	0	0	0	0	0	0	0	0	0	0	0	0	0	0	0	0	0	0	0	0	0	0	0	0	0	0	0	0	0	0	0	0	0	0	0	0	0	0	0	0	0	0	0	0	0	0	0	0
HLA-B15:199	0	0	0	0	0	0	0	0	0	0	0	0	0	0	0	0	0	0	0	0	0	0	0	0	0	0	0	0	0	0	0	0	0	0	0	0	0	0	0	0	0	0	0	0	0	0	0	0	0
HLA-B15:20	0.0942	0.1019	0.1099	0.0966	0.0966	0.1283	0.1099	0.2655	0.1764	0	0.0942	0.0942	0.0942	0.0942	0	0	0.0942	0.0942	0.0942	0.301	0.0942	0.0966	0.0942	0.0942	0	0.1255	0.1814	0.1255	0.1035	0.1288	0.2655	0.1255	0.1102	0.1197	0.0942	0.0942	0.0988	0.1149	0.1179	0.1253	0.195	0.2609	0.1321	0.0942	0.0984	0.1087	0.0942	0.1206	0.0942
HLA-B15:200	0	0	0	0	0	0	0	0	0	0	0	0	0	0	0	0	0	0	0	0	0	0	0	0	0	0	0	0	0	0	0	0	0	0	0	0	0	0	0	0	0	0	0	0	0	0	0	0	0
HLA-B15:201	0.0876	0.0939	0.1054	0.0877	0.0877	0.114	0.1001	0.2657	0.142	0	0.0876	0.0876	0.0876	0.0876	0	0	0.0876	0.0876	0.0876	0.3028	0.0876	0.0877	0.0876	0.0876	0	0.1117	0.1501	0.1117	0.0901	0.1052	0.2657	0.1117	0.1063	0.1071	0.0876	0.0876	0.0916	0.1058	0.1043	0.1135	0.1542	0.2603	0.139	0.0876	0.0928	0.0957	0.0876	0.108	0.0876
HLA-B15:202	0	0	0	0	0	0	0	0	0	0	0	0	0	0	0	0	0	0	0	0	0	0	0	0	0	0	0	0	0	0	0	0	0	0	0	0	0	0	0	0	0	0	0	0	0	0	0	0	0
HLA-B15:21	0.121	0.1323	0.1398	0.1255	0.1255	0.1621	0.1464	0.2957	0.2333	0	0.121	0.121	0.121	0.121	0	0	0.121	0.121	0.121	0.3249	0.121	0.1255	0.121	0.121	0	0.1606	0.2073	0.1606	0.1386	0.1624	0.2957	0.1606	0.1416	0.1567	0.121	0.121	0.1259	0.1491	0.151	0.164	0.2034	0.2921	0.1778	0.121	0.1274	0.1496	0.121	0.1624	0.121
HLA-B15:23	0.0679	0.0698	0.0804	0.0674	0.0674	0.0893	0.0728	0.1715	0.3159	0	0.0679	0.0679	0.0679	0.0679	0	0	0.0679	0.0679	0.0679	0.1771	0.0679	0.0674	0.0679	0.0679	0	0.088	0.1158	0.088	0.0755	0.0962	0.1715	0.088	0.0809	0.0926	0.0679	0.0679	0.0699	0.0817	0.0814	0.1013	0.2531	0.1808	0.1121	0.0679	0.0707	0.0715	0.0679	0.0966	0.0679
HLA-B15:24	0	0	0	0	0	0	0	0	0	0	0	0	0	0	0	0	0	0	0	0	0	0	0	0	0	0	0	0	0	0	0	0	0	0	0	0	0	0	0	0	0	0	0	0	0	0	0	0	0
HLA-B15:25	0.1123	0.1209	0.1329	0.1144	0.1144	0.1449	0.1298	0.295	0.1756	0	0.1123	0.1123	0.1123	0.1123	0	0	0.1123	0.1123	0.1123	0.3322	0.1123	0.1144	0.1123	0.1123	0	0.1421	0.1947	0.1421	0.1193	0.1372	0.295	0.1421	0.1332	0.1335	0.1123	0.1123	0.1175	0.1336	0.1346	0.1456	0.1821	0.2863	0.1646	0.1123	0.1177	0.1267	0.1123	0.1407	0.1123
HLA-B15:27	0	0	0	0	0	0	0	0	0	0	0	0	0	0	0	0	0	0	0	0	0	0	0	0	0	0	0	0	0	0	0	0	0	0	0	0	0	0	0	0	0	0	0	0	0	0	0	0	0
HLA-B15:28	0.0876	0.0939	0.1054	0.0877	0.0877	0.114	0.1001	0.2657	0.142	0	0.0876	0.0876	0.0876	0.0876	0	0	0.0876	0.0876	0.0876	0.3028	0.0876	0.0877	0.0876	0.0876	0	0.1117	0.1501	0.1117	0.0901	0.1052	0.2657	0.1117	0.1063	0.1071	0.0876	0.0876	0.0916	0.1058	0.1043	0.1135	0.1542	0.2603	0.139	0.0876	0.0928	0.0957	0.0876	0.108	0.0876
HLA-B15:29	0.2553	0.2616	0.266	0.2591	0.2591	0.2985	0.2717	0.4805	0.2114	0	0.2553	0.2553	0.2553	0.2553	0	0	0.2553	0.2553	0.2553	0.5176	0.2553	0.2591	0.2553	0.2553	0	0.2995	0.2245	0.2995	0.2749	0.3076	0.4805	0.2995	0.2698	0.2971	0.2553	0.2553	0.2605	0.2998	0.2873	0.2971	0.207	0.46	0.265	0.2553	0.2655	0.2697	0.2553	0.2925	0.2553
HLA-B15:30	0	0	0	0	0	0	0	0	0	0	0	0	0	0	0	0	0	0	0	0	0	0	0	0	0	0	0	0	0	0	0	0	0	0	0	0	0	0	0	0	0	0	0	0	0	0	0	0	0
HLA-B15:31	0.1128	0.1199	0.1242	0.1152	0.1152	0.1516	0.127	0.2847	0.1666	0	0.1128	0.1128	0.1128	0.1128	0	0	0.1128	0.1128	0.1128	0.3199	0.1128	0.1152	0.1128	0.1128	0	0.1503	0.1616	0.1503	0.1259	0.1584	0.2847	0.1503	0.1265	0.1521	0.1128	0.1128	0.1164	0.1391	0.1385	0.1427	0.196	0.2837	0.1398	0.1128	0.1186	0.1275	0.1128	0.139	0.1128
HLA-B15:32	0.1061	0.116	0.1274	0.1077	0.1077	0.1368	0.1253	0.2882	0.1559	0	0.1061	0.1061	0.1061	0.1061	0	0	0.1061	0.1061	0.1061	0.3249	0.1061	0.1077	0.1061	0.1061	0	0.1339	0.1841	0.1339	0.1112	0.1281	0.2882	0.1339	0.1286	0.1274	0.1061	0.1061	0.1111	0.1286	0.1292	0.1371	0.1672	0.2751	0.1614	0.1061	0.1123	0.1216	0.1061	0.1329	0.1061
HLA-B15:33	0.0876	0.0939	0.1054	0.0877	0.0877	0.114	0.1001	0.2657	0.142	0	0.0876	0.0876	0.0876	0.0876	0	0	0.0876	0.0876	0.0876	0.3028	0.0876	0.0877	0.0876	0.0876	0	0.1117	0.1501	0.1117	0.0901	0.1052	0.2657	0.1117	0.1063	0.1071	0.0876	0.0876	0.0916	0.1058	0.1043	0.1135	0.1542	0.2603	0.139	0.0876	0.0928	0.0957	0.0876	0.108	0.0876
HLA-B15:34	0.0876	0.0939	0.1054	0.0877	0.0877	0.114	0.1001	0.2657	0.142	0	0.0876	0.0876	0.0876	0.0876	0	0	0.0876	0.0876	0.0876	0.3028	0.0876	0.0877	0.0876	0.0876	0	0.1117	0.1501	0.1117	0.0901	0.1052	0.2657	0.1117	0.1063	0.1071	0.0876	0.0876	0.0916	0.1058	0.1043	0.1135	0.1542	0.2603	0.139	0.0876	0.0928	0.0957	0.0876	0.108	0.0876
HLA-B15:35	0	0	0	0	0	0	0	0	0	0	0	0	0	0	0	0	0	0	0	0	0	0	0	0	0	0	0	0	0	0	0	0	0	0	0	0	0	0	0	0	0	0	0	0	0	0	0	0	0
HLA-B15:36	0.0862	0.093	0.1066	0.0879	0.0879	0.1141	0.0992	0.2518	0.1697	0	0.0862	0.0862	0.0862	0.0862	0	0	0.0862	0.0862	0.0862	0.2861	0.0862	0.0879	0.0862	0.0862	0	0.1113	0.1706	0.1113	0.0931	0.1132	0.2518	0.1113	0.1085	0.1132	0.0862	0.0862	0.0905	0.1064	0.1076	0.12	0.2051	0.2493	0.1341	0.0862	0.0918	0.0965	0.0862	0.1164	0.0862
HLA-B15:37	0.1259	0.142	0.1468	0.1327	0.1327	0.1526	0.1551	0.1624	0.5348	0	0.1259	0.1259	0.1259	0.1259	0	0	0.1259	0.1259	0.1259	0.1519	0.1259	0.1327	0.1259	0.1259	0	0.1507	0.1786	0.1507	0.1511	0.1852	0.1624	0.1507	0.1473	0.1567	0.1259	0.1259	0.1289	0.1399	0.1525	0.1752	0.4261	0.1681	0.1852	0.1259	0.1288	0.1642	0.1259	0.1785	0.1259
HLA-B15:38	0.072	0.0773	0.0885	0.0713	0.0713	0.0966	0.0819	0.2484	0.1299	0	0.072	0.072	0.072	0.072	0	0	0.072	0.072	0.072	0.2846	0.072	0.0713	0.072	0.072	0	0.095	0.1259	0.095	0.0753	0.0919	0.2484	0.095	0.09	0.0944	0.072	0.072	0.0753	0.0895	0.0888	0.0974	0.1438	0.2478	0.1225	0.072	0.0772	0.0781	0.072	0.0923	0.072
HLA-B15:39	0.1085	0.117	0.1289	0.1104	0.1104	0.1406	0.1257	0.29	0.1773	0	0.1085	0.1085	0.1085	0.1085	0	0	0.1085	0.1085	0.1085	0.3263	0.1085	0.1104	0.1085	0.1085	0	0.1376	0.1917	0.1376	0.115	0.1332	0.29	0.1376	0.1291	0.1294	0.1085	0.1085	0.1135	0.129	0.13	0.1413	0.1852	0.282	0.1616	0.1085	0.1137	0.1224	0.1085	0.1363	0.1085
HLA-B15:40	0	0	0	0	0	0	0	0	0	0	0	0	0	0	0	0	0	0	0	0	0	0	0	0	0	0	0	0	0	0	0	0	0	0	0	0	0	0	0	0	0	0	0	0	0	0	0	0	0
HLA-B15:42	0.134	0.1472	0.1643	0.1438	0.1438	0.1671	0.1618	0.2275	0.2362	0	0.134	0.134	0.134	0.134	0	0	0.134	0.134	0.134	0.2345	0.134	0.1438	0.134	0.134	0	0.1631	0.3215	0.1631	0.1538	0.1708	0.2275	0.1631	0.1632	0.1524	0.134	0.134	0.1408	0.1507	0.1568	0.1848	0.3033	0.2219	0.1876	0.134	0.1383	0.1682	0.134	0.1911	0.134
HLA-B15:43	0.0873	0.0939	0.1075	0.0883	0.0883	0.1145	0.1003	0.2563	0.1479	0	0.0873	0.0873	0.0873	0.0873	0	0	0.0873	0.0873	0.0873	0.2933	0.0873	0.0883	0.0873	0.0873	0	0.1115	0.1597	0.1115	0.0899	0.1021	0.2563	0.1115	0.108	0.1073	0.0873	0.0873	0.0919	0.1047	0.1044	0.1163	0.1608	0.2543	0.1404	0.0873	0.0924	0.0959	0.0873	0.1115	0.0873
HLA-B15:44	0.126	0.1388	0.1481	0.1312	0.1312	0.1687	0.1538	0.2939	0.2913	0	0.126	0.126	0.126	0.126	0	0	0.126	0.126	0.126	0.3191	0.126	0.1312	0.126	0.126	0	0.1662	0.2236	0.1662	0.1447	0.1706	0.2939	0.1662	0.1499	0.1633	0.126	0.126	0.131	0.1529	0.1579	0.1737	0.2497	0.2931	0.194	0.126	0.1323	0.158	0.126	0.1733	0.126
HLA-B15:45	0.1807	0.2098	0.2386	0.1943	0.1943	0.2237	0.2391	0.2709	0.2544	0	0.1807	0.1807	0.1807	0.1807	0	0	0.1807	0.1807	0.1807	0.2615	0.1807	0.1943	0.1807	0.1807	0	0.2154	0.4205	0.2154	0.2014	0.2165	0.2709	0.2154	0.242	0.1998	0.1807	0.1807	0.1915	0.2159	0.229	0.2537	0.262	0.2344	0.2903	0.1807	0.1931	0.243	0.1807	0.2625	0.1807
HLA-B15:46	0.0612	0.0651	0.0773	0.0599	0.0599	0.0855	0.0673	0.2215	0.1702	0	0.0612	0.0612	0.0612	0.0612	0	0	0.0612	0.0612	0.0612	0.2467	0.0612	0.0599	0.0612	0.0612	0	0.0834	0.11	0.0834	0.0645	0.087	0.2215	0.0834	0.078	0.086	0.0612	0.0612	0.064	0.0752	0.0742	0.0895	0.2156	0.2322	0.1138	0.0612	0.0651	0.0636	0.0612	0.0835	0.0612
HLA-B15:47	0.0778	0.0825	0.0939	0.0772	0.0772	0.1043	0.0853	0.228	0.2456	0	0.0778	0.0778	0.0778	0.0778	0	0	0.0778	0.0778	0.0778	0.246	0.0778	0.0772	0.0778	0.0778	0	0.1012	0.138	0.1012	0.083	0.1084	0.228	0.1012	0.0933	0.102	0.0778	0.0778	0.0807	0.0896	0.0907	0.1096	0.2952	0.2398	0.136	0.0778	0.0806	0.0825	0.0778	0.1032	0.0778
HLA-B15:48	0.1366	0.1623	0.1693	0.1499	0.1499	0.1869	0.1864	0.2165	0.2788	0	0.1366	0.1366	0.1366	0.1366	0	0	0.1366	0.1366	0.1366	0.2126	0.1366	0.1499	0.1366	0.1366	0	0.1791	0.4296	0.1791	0.1632	0.2009	0.2165	0.1791	0.1695	0.1702	0.1366	0.1366	0.1444	0.1646	0.1809	0.193	0.3848	0.1981	0.1916	0.1366	0.143	0.198	0.1366	0.199	0.1366
HLA-B15:49	0.0778	0.0825	0.0939	0.0772	0.0772	0.1043	0.0853	0.228	0.2456	0	0.0778	0.0778	0.0778	0.0778	0	0	0.0778	0.0778	0.0778	0.246	0.0778	0.0772	0.0778	0.0778	0	0.1012	0.138	0.1012	0.083	0.1084	0.228	0.1012	0.0933	0.102	0.0778	0.0778	0.0807	0.0896	0.0907	0.1096	0.2952	0.2398	0.136	0.0778	0.0806	0.0825	0.0778	0.1032	0.0778
HLA-B15:50	0.0922	0.1	0.1126	0.0925	0.0925	0.1206	0.1058	0.2694	0.1582	0	0.0922	0.0922	0.0922	0.0922	0	0	0.0922	0.0922	0.0922	0.3048	0.0922	0.0925	0.0922	0.0922	0	0.1179	0.1552	0.1179	0.0959	0.1133	0.2694	0.1179	0.1134	0.1142	0.0922	0.0922	0.0965	0.1098	0.1105	0.1211	0.174	0.2675	0.1482	0.0922	0.0975	0.1015	0.0922	0.1156	0.0922
HLA-B15:51	0.0756	0.0783	0.085	0.0751	0.0751	0.1005	0.0802	0.191	0.2921	0	0.0756	0.0756	0.0756	0.0756	0	0	0.0756	0.0756	0.0756	0.2007	0.0756	0.0751	0.0756	0.0756	0	0.0992	0.1129	0.0992	0.0833	0.1094	0.191	0.0992	0.0855	0.1043	0.0756	0.0756	0.0775	0.0882	0.0876	0.1038	0.282	0.2068	0.1185	0.0756	0.0782	0.079	0.0756	0.0988	0.0756
HLA-B15:52	0	0	0	0	0	0	0	0	0	0	0	0	0	0	0	0	0	0	0	0	0	0	0	0	0	0	0	0	0	0	0	0	0	0	0	0	0	0	0	0	0	0	0	0	0	0	0	0	0
HLA-B15:53	0.0553	0.0585	0.0711	0.0539	0.0539	0.0785	0.0601	0.2058	0.1761	0	0.0553	0.0553	0.0553	0.0553	0	0	0.0553	0.0553	0.0553	0.2267	0.0553	0.0539	0.0553	0.0553	0	0.0765	0.1012	0.0765	0.0585	0.0811	0.2058	0.0765	0.0715	0.0797	0.0553	0.0553	0.0579	0.0681	0.0671	0.0842	0.2355	0.2197	0.1081	0.0553	0.0589	0.0565	0.0553	0.0781	0.0553
HLA-B15:54	0.0612	0.0643	0.079	0.0597	0.0597	0.0838	0.0669	0.2157	0.2149	0	0.0612	0.0612	0.0612	0.0612	0	0	0.0612	0.0612	0.0612	0.2352	0.0612	0.0597	0.0612	0.0612	0	0.0818	0.1115	0.0818	0.0646	0.0843	0.2157	0.0818	0.0792	0.0838	0.0612	0.0612	0.0639	0.0746	0.0733	0.0944	0.2309	0.2268	0.1257	0.0612	0.0649	0.0632	0.0612	0.0883	0.0612
HLA-B15:55	0.1265	0.1352	0.1417	0.1298	0.1298	0.1655	0.1445	0.309	0.1726	0	0.1265	0.1265	0.1265	0.1265	0	0	0.1265	0.1265	0.1265	0.347	0.1265	0.1298	0.1265	0.1265	0	0.1643	0.1818	0.1643	0.1411	0.1722	0.309	0.1643	0.1443	0.1637	0.1265	0.1265	0.1308	0.1555	0.1566	0.1619	0.1919	0.3034	0.1596	0.1265	0.1333	0.1448	0.1265	0.1588	0.1265
HLA-B15:56	0.1728	0.1848	0.1949	0.1792	0.1792	0.2143	0.1992	0.3749	0.1545	0	0.1728	0.1728	0.1728	0.1728	0	0	0.1728	0.1728	0.1728	0.4176	0.1728	0.1792	0.1728	0.1728	0	0.2113	0.2381	0.2113	0.185	0.2043	0.3749	0.2113	0.1971	0.1979	0.1728	0.1728	0.1804	0.2133	0.2039	0.212	0.152	0.3369	0.2126	0.1728	0.1833	0.1948	0.1728	0.2084	0.1728
HLA-B15:57	0.0995	0.1076	0.1198	0.1012	0.1012	0.1295	0.1158	0.2769	0.1548	0	0.0995	0.0995	0.0995	0.0995	0	0	0.0995	0.0995	0.0995	0.3154	0.0995	0.1012	0.0995	0.0995	0	0.1266	0.1748	0.1266	0.1044	0.1187	0.2769	0.1266	0.1204	0.1203	0.0995	0.0995	0.1044	0.12	0.1203	0.1299	0.1643	0.27	0.1508	0.0995	0.1052	0.1117	0.0995	0.1253	0.0995
HLA-B15:58	0.163	0.194	0.2089	0.1786	0.1786	0.2149	0.2231	0.2352	0.2596	0	0.163	0.163	0.163	0.163	0	0	0.163	0.163	0.163	0.2273	0.163	0.1786	0.163	0.163	0	0.2063	0.4403	0.2063	0.1877	0.2143	0.2352	0.2063	0.2104	0.1916	0.163	0.163	0.1731	0.1953	0.2084	0.2248	0.2856	0.2076	0.2459	0.163	0.1727	0.2332	0.163	0.234	0.163
HLA-B15:60	0.0876	0.0939	0.1054	0.0877	0.0877	0.114	0.1001	0.2657	0.142	0	0.0876	0.0876	0.0876	0.0876	0	0	0.0876	0.0876	0.0876	0.3028	0.0876	0.0877	0.0876	0.0876	0	0.1117	0.1501	0.1117	0.0901	0.1052	0.2657	0.1117	0.1063	0.1071	0.0876	0.0876	0.0916	0.1058	0.1043	0.1135	0.1542	0.2603	0.139	0.0876	0.0928	0.0957	0.0876	0.108	0.0876
HLA-B15:61	0.0874	0.0932	0.109	0.0878	0.0878	0.1136	0.099	0.2329	0.3394	0	0.0874	0.0874	0.0874	0.0874	0	0	0.0874	0.0874	0.0874	0.2461	0.0874	0.0878	0.0874	0.0874	0	0.1106	0.1543	0.1106	0.0943	0.1143	0.2329	0.1106	0.1084	0.1095	0.0874	0.0874	0.091	0.1009	0.1035	0.1267	0.3055	0.2411	0.1615	0.0874	0.0908	0.0963	0.0874	0.1216	0.0874
HLA-B15:62	0.0737	0.0773	0.0917	0.073	0.073	0.0983	0.0813	0.2306	0.2402	0	0.0737	0.0737	0.0737	0.0737	0	0	0.0737	0.0737	0.0737	0.2514	0.0737	0.073	0.0737	0.0737	0	0.0961	0.1341	0.0961	0.0791	0.1004	0.2306	0.0961	0.0915	0.0958	0.0737	0.0737	0.0768	0.0881	0.088	0.1092	0.2521	0.2393	0.1355	0.0737	0.0772	0.0781	0.0737	0.1034	0.0737
HLA-B15:63	0.1691	0.1982	0.2181	0.1825	0.1825	0.2184	0.225	0.2758	0.2598	0	0.1691	0.1691	0.1691	0.1691	0	0	0.1691	0.1691	0.1691	0.2702	0.1691	0.1825	0.1691	0.1691	0	0.2102	0.3932	0.2102	0.1901	0.2161	0.2758	0.2102	0.2205	0.1974	0.1691	0.1691	0.1791	0.2046	0.2156	0.2341	0.2902	0.2444	0.2609	0.1691	0.1803	0.2303	0.1691	0.2402	0.1691
HLA-B15:64	0.0942	0.0966	0.1082	0.0932	0.0932	0.1225	0.0992	0.2576	0.2303	0	0.0942	0.0942	0.0942	0.0942	0	0	0.0942	0.0942	0.0942	0.2817	0.0942	0.0932	0.0942	0.0942	0	0.121	0.1326	0.121	0.101	0.1284	0.2576	0.121	0.1093	0.1251	0.0942	0.0942	0.097	0.112	0.1089	0.1269	0.2588	0.2691	0.1483	0.0942	0.0986	0.0964	0.0942	0.1212	0.0942
HLA-B15:65	0.1156	0.126	0.1331	0.1179	0.1179	0.1514	0.1343	0.2976	0.1703	0	0.1156	0.1156	0.1156	0.1156	0	0	0.1156	0.1156	0.1156	0.3364	0.1156	0.1179	0.1156	0.1156	0	0.1476	0.1968	0.1476	0.1217	0.1432	0.2976	0.1476	0.1334	0.14	0.1156	0.1156	0.1206	0.1361	0.1365	0.1421	0.1865	0.287	0.1639	0.1156	0.1207	0.1318	0.1156	0.1365	0.1156
HLA-B15:66	0.0866	0.0945	0.1071	0.088	0.088	0.1161	0.1041	0.2513	0.2193	0	0.0866	0.0866	0.0866	0.0866	0	0	0.0866	0.0866	0.0866	0.2777	0.0866	0.088	0.0866	0.0866	0	0.1134	0.1773	0.1134	0.0943	0.1087	0.2513	0.1134	0.1069	0.1069	0.0866	0.0866	0.0908	0.1043	0.1065	0.124	0.1875	0.249	0.1516	0.0866	0.0907	0.1021	0.0866	0.1192	0.0866
HLA-B15:67	0.1123	0.116	0.1333	0.1196	0.1196	0.1391	0.1289	0.238	0.0954	0	0.1123	0.1123	0.1123	0.1123	0	0	0.1123	0.1123	0.1123	0.2653	0.1123	0.1196	0.1123	0.1123	0	0.1357	0.3092	0.1357	0.1213	0.1304	0.238	0.1357	0.136	0.124	0.1123	0.1123	0.1191	0.1455	0.1376	0.1516	0.1001	0.2061	0.1321	0.1123	0.1205	0.1273	0.1123	0.1551	0.1123
HLA-B15:68	0.0755	0.0796	0.0964	0.0744	0.0744	0.0981	0.0834	0.231	0.2428	0	0.0755	0.0755	0.0755	0.0755	0	0	0.0755	0.0755	0.0755	0.25	0.0755	0.0744	0.0755	0.0755	0	0.0957	0.128	0.0957	0.0796	0.0977	0.231	0.0957	0.0965	0.0962	0.0755	0.0755	0.0787	0.0892	0.0894	0.1123	0.2441	0.2397	0.149	0.0755	0.0796	0.0795	0.0755	0.1066	0.0755
HLA-B15:69	0.0693	0.0734	0.0879	0.0686	0.0686	0.0941	0.0772	0.2135	0.2814	0	0.0693	0.0693	0.0693	0.0693	0	0	0.0693	0.0693	0.0693	0.2278	0.0693	0.0686	0.0693	0.0693	0	0.0914	0.1314	0.0914	0.0748	0.0966	0.2135	0.0914	0.0875	0.0916	0.0693	0.0693	0.0723	0.0819	0.083	0.105	0.2942	0.2244	0.1365	0.0693	0.0724	0.0744	0.0693	0.0996	0.0693
HLA-B15:70	0.1159	0.1277	0.1436	0.1189	0.1189	0.1493	0.1397	0.2905	0.1951	0	0.1159	0.1159	0.1159	0.1159	0	0	0.1159	0.1159	0.1159	0.3218	0.1159	0.1189	0.1159	0.1159	0	0.1454	0.2115	0.1454	0.1228	0.1335	0.2905	0.1454	0.1439	0.136	0.1159	0.1159	0.1214	0.1362	0.1402	0.1535	0.1885	0.2802	0.1876	0.1159	0.1218	0.1375	0.1159	0.1502	0.1159
HLA-B15:71	0	0	0	0	0	0	0	0	0	0	0	0	0	0	0	0	0	0	0	0	0	0	0	0	0	0	0	0	0	0	0	0	0	0	0	0	0	0	0	0	0	0	0	0	0	0	0	0	0
HLA-B15:72	0	0	0	0	0	0	0	0	0	0	0	0	0	0	0	0	0	0	0	0	0	0	0	0	0	0	0	0	0	0	0	0	0	0	0	0	0	0	0	0	0	0	0	0	0	0	0	0	0
[truncated: 1,027 more rows]
[truncated: 1,363 more columns]

## Sheet: HLA-C
HLA-alleles	HLA-C01:02	HLA-C01:03	HLA-C01:04	HLA-C01:05	HLA-C01:06	HLA-C01:07	HLA-C01:08	HLA-C01:09	HLA-C01:10	HLA-C01:11	HLA-C01:12	HLA-C01:13	HLA-C01:14	HLA-C01:15	HLA-C01:16	HLA-C01:17	HLA-C01:18	HLA-C01:19	HLA-C01:20	HLA-C01:21	HLA-C01:22	HLA-C01:23	HLA-C01:24	HLA-C01:25	HLA-C01:26	HLA-C01:27	HLA-C01:28	HLA-C01:29	HLA-C01:30	HLA-C01:31	HLA-C01:32	HLA-C01:33	HLA-C01:34	HLA-C01:35	HLA-C01:36	HLA-C01:38	HLA-C01:39	HLA-C01:40	HLA-C02:02	HLA-C02:03	HLA-C02:04	HLA-C02:05	HLA-C02:06	HLA-C02:07	HLA-C02:08	HLA-C02:09	HLA-C02:10	HLA-C02:11	HLA-C02:12
[truncated: 617 more rows]
[truncated: 568 more columns]
